# Supplementary material for: A novel tumor suppressor protein encoded by circular AKT3 RNA inhibits glioblastoma tumorigenicity by competing with active phosphoinositide-dependent Kinase-1
Source: Mol Cancer. 2019 Aug 30;18:131. doi: 10.1186/s12943-019-1056-5 (PMC6716823; doi:10.1186/s12943-019-1056-5)
Supplement: Supplementary file 3 — KEGG pathway analysis of U251 and U373 cells with stable circ-AKT3 overexpression. (XLSX 108 kb) [file 12943_2019_1056_MOESM3_ESM.xlsx]

## Sheet: U251
KEGG_A_class	KEGG_B_class	Pathway	251-NC-vs-251-AKT3 (744)	All (7164)	Pvalue	Qvalue	Pathway ID	Genes	K_IDs
Human Diseases	Cancers	Viral carcinogenesis	44	200	8.51966e-07	8.71846e-05	ko05203	ENSG00000145604(SKP2);ENSG00000270276(HIST2H4B);ENSG00000203814(HIST2H2BF);ENSG00000197238(HIST1H4J);ENSG00000274641(HIST1H2BO);ENSG00000270882(HIST2H4A);ENSG00000112658(SRF);ENSG00000124762(CDKN1A);ENSG00000197903(HIST1H2BK);ENSG00000196890(HIST3H2BB);ENSG00000184678(HIST2H2BE);ENSG00000056558(TRAF1);ENSG00000233822(HIST1H2BN);ENSG00000274618(HIST1H4F);ENSG00000177606(JUN);ENSG00000275713(HIST1H…	K03875+K11254+K11252+K11254+K11252+K11254+K04378+K06625+K11252+K11252+K11252+K03172+K11252+K11254+K04448+K11252+K11254+K11254+K11252+K11252+K12497+K11252+K11254+K11252+K11254+K10131+K11252+K11254+K11252+K11254+K11254+K11252+K11252+K04179+K05411+K16195+K11254+K11223+K04374+K11406+K04469+K12496+K04503+K09047
Environmental Information Processing	Signal transduction	MAPK signaling pathway	57	296	2.2014e-06	0.000168957	ko04010	ENSG00000116717(GADD45A);ENSG00000184371(CSF1);ENSG00000125538(IL1B);ENSG00000243364(EFNA4);ENSG00000204389(HSPA1A);ENSG00000184545(DUSP8);ENSG00000006062(MAP3K14);ENSG00000153956(CACNA2D1);ENSG00000204388(HSPA1B);ENSG00000134853(PDGFRA);ENSG00000092969(TGFB2);ENSG00000112658(SRF);ENSG00000170458(CD14);ENSG00000232810(TNF);ENSG00000158050(DUSP2);ENSG00000105499(PLA2G4C);ENSG00000120129(DUSP1);ENS…	K04402+K05453+K04519+K05462+K03283+K04459+K04466+K04858+K03283+K04363+K13376+K04378+K04391+K03156+K04459+K16342+K21278+K04458+K16342+K04455+K08774+K09784+K12361+K05095+K04459+K03283+K20216+K04465+K04448+K04379+K04383+K04402+K02582+K09253+K04358+K18496+K04729+K05089+K22429+K04402+K04358+K04863+K04452+K02583+K05467+K04459+K04869+K04437+K04415+K04374+K05462+K04449+K04469+K05449+K04432+K17386+K12362
Environmental Information Processing	Signaling molecules and interaction	Cytokine-cytokine receptor interaction	56	291	2.76971e-06	0.00017006	ko04060	ENSG00000120337(TNFSF18);ENSG00000184371(CSF1);ENSG00000125538(IL1B);ENSG00000006327(TNFRSF12A);ENSG00000112116(IL17F);ENSG00000168685(IL7R);ENSG00000226979(LTA);ENSG00000164404(GDF9);ENSG00000125378(BMP4);ENSG00000145777(TSLP);ENSG00000117586(TNFSF4);ENSG00000127743(IL17B);ENSG00000243509(TNFRSF6B);ENSG00000174697(LEP);ENSG00000115009(CCL20);ENSG00000092969(TGFB2);ENSG00000232810(TNF);ENSG000001…	K05479+K05453+K04519+K05149+K05494+K05072+K05468+K22673+K04662+K05436+K05469+K05490+K05143+K05424+K14625+K13376+K03156+K21097+K05077+K22632+K05505+K14624+K22631+K04383+K05505+K20012+K02582+K05064+K05414+K22689+K05491+K05134+K04189+K05435+K05421+K05082+K04188+K05406+K04665+K05174+K05418+K22628+K04179+K02583+K05171+K05476+K04737+K05146+K05173+K04722+K05473+K05478+K05419+K05147+K21283+K05504
Human Diseases	Cancers	Transcriptional misregulation in cancers	38	184	2.24814e-05	0.0011503	ko05202	ENSG00000116717(GADD45A);ENSG00000169896(ITGAM);ENSG00000176046(NUPR1);ENSG00000203811(HIST2H3C);ENSG00000150337(FCGR1A);ENSG00000203852(HIST2H3A);ENSG00000274750(HIST1H3E);ENSG00000278272(HIST1H3C);ENSG00000170458(CD14);ENSG00000168148(HIST3H3);ENSG00000124762(CDKN1A);ENSG00000147050(KDM6A);ENSG00000157554(ERG);ENSG00000197409(HIST1H3D);ENSG00000183598(HIST2H3D);ENSG00000056558(TRAF1);ENSG000002…	K04402+K06461+K15626+K11253+K06498+K11253+K11253+K11253+K04391+K11253+K06625+K11447+K09435+K11253+K11253+K03172+K15593+K01394+K11253+K11253+K14242+K04402+K15612+K11253+K01343+K09293+K08024+K01348+K10138+K11253+K04402+K11253+K09436+K04452+K02583+K09438+K08559+K11449
Human Diseases	Infectious diseases	Legionellosis	16	55	9.46688e-05	0.0041519	ko05134	ENSG00000125538(IL1B);ENSG00000204389(HSPA1A);ENSG00000169896(ITGAM);ENSG00000204388(HSPA1B);ENSG00000170458(CD14);ENSG00000232810(TNF);ENSG00000136869(TLR4);ENSG00000163734(CXCL3);ENSG00000173110(HSPA6);ENSG00000013441(CLK1);ENSG00000081041(CXCL2);ENSG00000172936(MYD88);ENSG00000168811(IL12A);ENSG00000091106(NLRC4);ENSG00000249437(NAIP);ENSG00000077150(NFKB2)	K04519+K03283+K06461+K03283+K04391+K03156+K10160+K05505+K03283+K08823+K05505+K04729+K05406+K12805+K12807+K04469
Environmental Information Processing	Signal transduction	TNF signaling pathway	25	110	0.000115741	0.00444156	ko04668	ENSG00000184371(CSF1);ENSG00000125538(IL1B);ENSG00000184557(SOCS3);ENSG00000226979(LTA);ENSG00000006062(MAP3K14);ENSG00000171223(JUNB);ENSG00000115009(CCL20);ENSG00000007908(SELE);ENSG00000232810(TNF);ENSG00000118503(TNFAIP3);ENSG00000163734(CXCL3);ENSG00000056558(TRAF1);ENSG00000149968(MMP3);ENSG00000108691(CCL2);ENSG00000177606(JUN);ENSG00000170345(FOS);ENSG00000081041(CXCL2);ENSG00000069399(BC…	K05453+K04519+K04696+K05468+K04466+K09028+K14625+K06494+K03156+K11859+K05505+K03172+K01394+K14624+K04448+K04379+K05505+K09258+K05173+K04415+K04374+K05419+K16366+K04432+K09047
Organismal Systems	Development	Osteoclast differentiation	26	124	0.000338722	0.0115542	ko04380	ENSG00000161011(SQSTM1);ENSG00000184371(CSF1);ENSG00000125538(IL1B);ENSG00000175592(FOSL1);ENSG00000184557(SOCS3);ENSG00000158517(NCF1);ENSG00000006062(MAP3K14);ENSG00000150337(FCGR1A);ENSG00000203747(FCGR3A);ENSG00000171223(JUNB);ENSG00000092969(TGFB2);ENSG00000125740(FOSB);ENSG00000232810(TNF);ENSG00000259207(ITGB3);ENSG00000177606(JUN);ENSG00000170345(FOS);ENSG00000115008(IL1A);ENSG00000104856…	K14381+K05453+K04519+K04502+K04696+K08011+K04466+K06498+K06463+K09028+K13376+K09029+K03156+K06493+K04448+K04379+K04383+K09253+K05703+K04694+K05473+K09438+K04449+K04469+K05147+K17332
Environmental Information Processing	Signal transduction	NF-kappa B signaling pathway	21	93	0.000438472	0.0134611	ko04064	ENSG00000125538(IL1B);ENSG00000226979(LTA);ENSG00000006062(MAP3K14);ENSG00000142867(BCL10);ENSG00000170458(CD14);ENSG00000143799(PARP1);ENSG00000232810(TNF);ENSG00000136869(TLR4);ENSG00000118503(TNFAIP3);ENSG00000056558(TRAF1);ENSG00000081041(CXCL2);ENSG00000099860(GADD45B);ENSG00000104856(RELB);ENSG00000172936(MYD88);ENSG00000122861(PLAU);ENSG00000129988(LBP);ENSG00000102524(TNFSF13B);ENSG000001…	K04519+K05468+K04466+K07368+K04391+K10798+K03156+K10160+K11859+K03172+K05505+K04402+K09253+K04729+K01348+K05399+K05476+K05473+K12646+K04469+K05147
Cellular Processes	Cell growth and death	Necroptosis	31	162	0.000523375	0.0146069	ko04217	ENSG00000161011(SQSTM1);ENSG00000125538(IL1B);ENSG00000278677(HIST1H2AM);ENSG00000181218(HIST3H2A);ENSG00000276903(HIST1H2AL);ENSG00000196747(HIST1H2AI);ENSG00000196787(HIST1H2AG);ENSG00000158792(SPATA2L);ENSG00000184270(HIST2H2AB);ENSG00000272196(HIST2H2AA4);ENSG00000143799(PARP1);ENSG00000232810(TNF);ENSG00000136869(TLR4);ENSG00000105499(PLA2G4C);ENSG00000164342(TLR3);ENSG00000274997(HIST1H2AH)…	K14381+K04519+K11251+K11251+K11251+K11251+K11251+K17595+K11251+K11251+K10798+K03156+K10160+K16342+K05401+K11251+K16342+K11859+K11251+K11251+K11251+K00688+K11251+K04383+K04079+K05414+K17595+K11251+K16195+K04722+K11223
Environmental Information Processing	Signaling molecules and interaction	ECM-receptor interaction	19	82	0.000576902	0.0147591	ko04512	ENSG00000088053(GP6);ENSG00000058085(LAMC2);ENSG00000120332(TNN);ENSG00000118785(SPP1);ENSG00000168477(TNXB);ENSG00000135862(LAMC1);ENSG00000259207(ITGB3);ENSG00000139219(COL2A1);ENSG00000203618(GP1BB);ENSG00000115232(ITGA4);ENSG00000136457(CHAD);ENSG00000137801(THBS1);ENSG00000187498(COL4A1);ENSG00000091128(LAMB4);ENSG00000143127(ITGA10);ENSG00000197565(COL4A6);ENSG00000132470(ITGB4);ENSG0000016…	K06264+K06246+K06252+K06250+K06252+K05635+K06493+K19719+K06262+K06483+K06248+K16857+K06237+K06245+K06586+K06237+K06525+K06481+K06476
Environmental Information Processing	Signal transduction	PI3K-Akt signaling pathway	56	353	0.000708609	0.0167341	ko04151	ENSG00000143384(MCL1);ENSG00000184371(CSF1);ENSG00000168539(CHRM1);ENSG00000118689(FOXO3);ENSG00000168685(IL7R);ENSG00000243364(EFNA4);ENSG00000134853(PDGFRA);ENSG00000136869(TLR4);ENSG00000058085(LAMC2);ENSG00000124762(CDKN1A);ENSG00000120332(TNN);ENSG00000118785(SPP1);ENSG00000168477(TNXB);ENSG00000105851(PIK3CG);ENSG00000100889(PCK2);ENSG00000118515(SGK1);ENSG00000163235(TGFA);ENSG00000135862(…	K02539+K05453+K04129+K09408+K05072+K05462+K04363+K10160+K06246+K06625+K06252+K06250+K06252+K21289+K01596+K13302+K08774+K05635+K09784+K06493+K05095+K19719+K16172+K04465+K04079+K02582+K05414+K04358+K18496+K05089+K06483+K01084+K22429+K04358+K06248+K05418+K16857+K02583+K06237+K04737+K08390+K06245+K06586+K05467+K06237+K04374+K05462+K06525+K11583+K05449+K04503+K17386+K08270+K06481+K06476+K09047
Human Diseases	Cancers	Breast cancer	28	146	0.00092518	0.0202879	ko05224	ENSG00000116717(GADD45A);ENSG00000155760(FZD7);ENSG00000143816(WNT9A);ENSG00000128917(DLL4);ENSG00000129946(SHC2);ENSG00000124762(CDKN1A);ENSG00000180340(FZD2);ENSG00000074181(NOTCH3);ENSG00000177606(JUN);ENSG00000170345(FOS);ENSG00000099860(GADD45B);ENSG00000156427(FGF18);ENSG00000113578(FGF1);ENSG00000135547(HEY2);ENSG00000091831(ESR1);ENSG00000177283(FZD8);ENSG00000105550(FGF21);ENSG0000013022…	K04402+K02432+K01064+K06051+K17447+K06625+K02235+K20995+K04448+K04379+K04402+K04358+K18496+K09091+K08550+K02375+K22429+K04402+K04358+K00444+K00182+K17449+K03069+K05473+K04469+K06054+K20996+K04503
Human Diseases	Cancers	Basal cell carcinoma	15	62	0.0013395	0.0274151	ko05217	ENSG00000116717(GADD45A);ENSG00000155760(FZD7);ENSG00000125378(BMP4);ENSG00000143816(WNT9A);ENSG00000124762(CDKN1A);ENSG00000180340(FZD2);ENSG00000117425(PTCH2);ENSG00000099860(GADD45B);ENSG00000111087(GLI1);ENSG00000164690(SHH);ENSG00000177283(FZD8);ENSG00000130222(GADD45G);ENSG00000114251(WNT5A);ENSG00000134245(WNT2B);ENSG00000125845(BMP2)	K04402+K02432+K04662+K01064+K06625+K02235+K11101+K04402+K16797+K11988+K02375+K04402+K00444+K00182+K21283
Human Diseases	Infectious diseases	Measles	25	131	0.00183024	0.0351177	ko05162	ENSG00000125538(IL1B);ENSG00000204389(HSPA1A);ENSG00000115353(TACR1);ENSG00000204388(HSPA1B);ENSG00000172071(EIF2AK3);ENSG00000136869(TLR4);ENSG00000118503(TNFAIP3);ENSG00000111331(OAS3);ENSG00000089127(OAS1);ENSG00000111335(OAS2);ENSG00000173110(HSPA6);ENSG00000115008(IL1A);ENSG00000105327(BBC3);ENSG00000157601(MX1);ENSG00000147873(IFNA5);ENSG00000172936(MYD88);ENSG00000169194(IL13);ENSG00000010…	K04519+K03283+K04222+K03283+K08860+K10160+K11859+K14216+K14216+K14216+K03283+K04383+K10132+K14754+K05414+K04729+K05435+K05703+K05406+K05411+K16195+K04722+K11223+K12646+K04503
Cellular Processes	Cell growth and death	p53 signaling pathway	16	72	0.00243438	0.0439621	ko04115	ENSG00000116717(GADD45A);ENSG00000124762(CDKN1A);ENSG00000113328(CCNG1);ENSG00000120471(TP53AIP1);ENSG00000170836(PPM1D);ENSG00000105327(BBC3);ENSG00000099860(GADD45B);ENSG00000177519(RPRM);ENSG00000141682(PMAIP1);ENSG00000146674(IGFBP3);ENSG00000130222(GADD45G);ENSG00000130766(SESN2);ENSG00000137801(THBS1);ENSG00000134057(CCNB1);ENSG00000075218(GTSE1);ENSG00000110092(CCND1)	K04402+K06625+K10145+K13773+K10147+K10132+K04402+K10128+K10131+K10138+K04402+K20394+K16857+K05868+K10129+K04503
Human Diseases	Cancers	MicroRNAs in cancer	27	149	0.00268225	0.0454983	ko05206	ENSG00000143384(MCL1);ENSG00000150593(PDCD4);ENSG00000134853(PDGFRA);ENSG00000092969(TGFB2);ENSG00000124762(CDKN1A);ENSG00000120332(TNN);ENSG00000168477(TNXB);ENSG00000277443(MARCKS);ENSG00000074181(NOTCH3);ENSG00000113328(CCNG1);ENSG00000259207(ITGB3);ENSG00000169047(IRS1);ENSG00000185950(IRS2);ENSG00000100234(TIMP3);ENSG00000113721(PDGFRB);ENSG00000122861(PLAU);ENSG00000185338(SOCS1);ENSG000000…	K02539+K16865+K04363+K13376+K06625+K06252+K06252+K12561+K20995+K10145+K06493+K16172+K07187+K16866+K05089+K01348+K04694+K11411+K16857+K17449+K05658+K08670+K20996+K04503+K09850+K17386+K08270
Organismal Systems	Immune system	IL-17 signaling pathway	19	93	0.00281585	0.0454983	ko04657	ENSG00000125538(IL1B);ENSG00000175592(FOSL1);ENSG00000112116(IL17F);ENSG00000127743(IL17B);ENSG00000115009(CCL20);ENSG00000125740(FOSB);ENSG00000232810(TNF);ENSG00000118503(TNFAIP3);ENSG00000163734(CXCL3);ENSG00000149968(MMP3);ENSG00000108691(CCL2);ENSG00000177606(JUN);ENSG00000170345(FOS);ENSG00000081041(CXCL2);ENSG00000080824(HSP90AA1);ENSG00000215182(MUC5AC);ENSG00000124391(IL17C);ENSG00000169…	K04519+K04502+K05494+K05490+K14625+K09029+K03156+K11859+K05505+K01394+K14624+K04448+K04379+K05505+K04079+K21125+K05491+K05435+K04449
Human Diseases	Infectious diseases	Influenza A	29	169	0.00435595	0.0668638	ko05164	ENSG00000182481(KPNA2);ENSG00000125538(IL1B);ENSG00000184557(SOCS3);ENSG00000204389(HSPA1A);ENSG00000204388(HSPA1B);ENSG00000172071(EIF2AK3);ENSG00000232810(TNF);ENSG00000136869(TLR4);ENSG00000164342(TLR3);ENSG00000162231(NXF1);ENSG00000111331(OAS3);ENSG00000089127(OAS1);ENSG00000111335(OAS2);ENSG00000173110(HSPA6);ENSG00000108691(CCL2);ENSG00000177606(JUN);ENSG00000115008(IL1A);ENSG00000132002(D…	K15043+K04519+K04696+K03283+K03283+K08860+K03156+K10160+K05401+K14284+K14216+K14216+K14216+K03283+K14624+K04448+K04383+K09507+K14754+K05414+K04729+K05406+K05411+K16195+K04722+K12646+K15045+K04432+K14285
Human Diseases	Infectious diseases	Leishmaniasis	15	70	0.0047362	0.0692387	ko05140	ENSG00000125538(IL1B);ENSG00000169896(ITGAM);ENSG00000158517(NCF1);ENSG00000150337(FCGR1A);ENSG00000203747(FCGR3A);ENSG00000092969(TGFB2);ENSG00000232810(TNF);ENSG00000136869(TLR4);ENSG00000177606(JUN);ENSG00000170345(FOS);ENSG00000115008(IL1A);ENSG00000111679(PTPN6);ENSG00000172936(MYD88);ENSG00000115232(ITGA4);ENSG00000168811(IL12A)	K04519+K06461+K08011+K06498+K06463+K13376+K03156+K10160+K04448+K04379+K04383+K05697+K04729+K06483+K05406
Environmental Information Processing	Signaling molecules and interaction	Neuroactive ligand-receptor interaction	42	275	0.00637901	0.0890161	ko04080	ENSG00000105737(GRIK5);ENSG00000130368(MAS1);ENSG00000170989(S1PR1);ENSG00000102195(GPR50);ENSG00000168539(CHRM1);ENSG00000101204(CHRNA4);ENSG00000146276(GABRR1);ENSG00000111886(GABRR2);ENSG00000118432(CNR1);ENSG00000115353(TACR1);ENSG00000128310(GALR3);ENSG00000168398(BDKRB2);ENSG00000174697(LEP);ENSG00000171189(GRIK1);ENSG00000180739(S1PR5);ENSG00000187848(P2RX2);ENSG00000160951(PTGER1);ENSG000…	K05205+K04303+K04288+K04287+K04129+K04806+K05190+K05190+K04277+K04222+K04232+K03916+K05424+K05201+K04295+K05216+K04258+K04260+K04816+K04617+K04579+K04804+K05222+K04583+K08398+K04276+K04149+K04284+K04292+K04147+K08374+K04605+K04278+K04210+K04811+K04138+K04204+K04279+K04139+K08397+K05192+K04137
Environmental Information Processing	Signal transduction	FoxO signaling pathway	23	133	0.009512	0.126965	ko04068	ENSG00000152413(HOMER1);ENSG00000116717(GADD45A);ENSG00000170989(S1PR1);ENSG00000145604(SKP2);ENSG00000118689(FOXO3);ENSG00000168685(IL7R);ENSG00000173846(PLK3);ENSG00000092969(TGFB2);ENSG00000127528(KLF2);ENSG00000145632(PLK2);ENSG00000166349(RAG1);ENSG00000124762(CDKN1A);ENSG00000100889(PCK2);ENSG00000118515(SGK1);ENSG00000169047(IRS1);ENSG00000099860(GADD45B);ENSG00000185950(IRS2);ENSG00000131…	K15010+K04402+K04288+K03875+K09408+K05072+K08862+K13376+K17845+K08861+K10628+K06625+K01596+K13302+K16172+K04402+K07187+K01084+K04402+K06631+K11411+K05868+K04503
Human Diseases	Immune diseases	Inflammatiory bowel disease (IBD)	13	63	0.0113951	0.145762	ko05321	ENSG00000125538(IL1B);ENSG00000112116(IL17F);ENSG00000092969(TGFB2);ENSG00000232810(TNF);ENSG00000136869(TLR4);ENSG00000177606(JUN);ENSG00000115008(IL1A);ENSG00000069667(RORA);ENSG00000081985(IL12RB2);ENSG00000169194(IL13);ENSG00000168811(IL12A);ENSG00000115607(IL18RAP);ENSG00000115604(IL18R1)	K04519+K05494+K13376+K03156+K10160+K04448+K04383+K08532+K05064+K05435+K05406+K05174+K05173
Human Diseases	Cancers	Pathways in cancer	70	522	0.0133411	0.152923	ko05200	ENSG00000116717(GADD45A);ENSG00000155760(FZD7);ENSG00000145604(SKP2);ENSG00000168685(IL7R);ENSG00000125378(BMP4);ENSG00000168398(BDKRB2);ENSG00000143816(WNT9A);ENSG00000128917(DLL4);ENSG00000134853(PDGFRA);ENSG00000173175(ADCY5);ENSG00000092969(TGFB2);ENSG00000065621(GSTO2);ENSG00000058085(LAMC2);ENSG00000124762(CDKN1A);ENSG00000160951(PTGER1);ENSG00000180340(FZD2);ENSG00000050628(PTGER3);ENSG000…	K04402+K02432+K03875+K05072+K04662+K03916+K01064+K06051+K04363+K08045+K13376+K00799+K06246+K06625+K04258+K02235+K04260+K20995+K08774+K05635+K12361+K05095+K03172+K11101+K04448+K04379+K08528+K10132+K04402+K04079+K16797+K05064+K05414+K04358+K18496+K04189+K05435+K05089+K09293+K09091+K11988+K10131+K08550+K02375+K22429+K04402+K05406+K04358+K00444+K00182+K06237+K04737+K08390+K06245+K11223+K03069+K06237+…
Cellular Processes	Cell growth and death	Apoptosis	23	137	0.0134493	0.152923	ko04210	ENSG00000116717(GADD45A);ENSG00000143384(MCL1);ENSG00000006062(MAP3K14);ENSG00000075886(TUBA3D);ENSG00000172071(EIF2AK3);ENSG00000143799(PARP1);ENSG00000232810(TNF);ENSG00000135116(HRK);ENSG00000056558(TRAF1);ENSG00000120471(TP53AIP1);ENSG00000177606(JUN);ENSG00000170345(FOS);ENSG00000105327(BBC3);ENSG00000284934(DIABLO);ENSG00000099860(GADD45B);ENSG00000134259(NGF);ENSG00000141682(PMAIP1);ENSG00…	K04402+K02539+K04466+K07374+K08860+K10798+K03156+K02512+K03172+K13773+K04448+K04379+K10132+K10522+K04402+K02582+K10131+K04402+K04452+K04737+K08852+K04722+K04374
Human Diseases	Cardiovascular diseases	Fluid shear stress and atherosclerosis	23	137	0.0134493	0.152923	ko05418	ENSG00000161011(SQSTM1);ENSG00000125538(IL1B);ENSG00000158517(NCF1);ENSG00000125378(BMP4);ENSG00000127528(KLF2);ENSG00000065621(GSTO2);ENSG00000007908(SELE);ENSG00000232810(TNF);ENSG00000120129(DUSP1);ENSG00000259207(ITGB3);ENSG00000108691(CCL2);ENSG00000177606(JUN);ENSG00000170345(FOS);ENSG00000115008(IL1A);ENSG00000080824(HSP90AA1);ENSG00000177688(SUMO4);ENSG00000104368(PLAT);ENSG00000261371(PE…	K14381+K04519+K08011+K04662+K17845+K00799+K06494+K03156+K21278+K06493+K14624+K04448+K04379+K04383+K04079+K12160+K01343+K06471+K12336+K01398+K16366+K17386+K06476
Environmental Information Processing	Signal transduction	Hippo signaling pathway	25	153	0.0142574	0.153357	ko04390	ENSG00000155760(FZD7);ENSG00000181449(SOX2);ENSG00000140807(NKD1);ENSG00000125378(BMP4);ENSG00000178184(PARD6G);ENSG00000143816(WNT9A);ENSG00000092969(TGFB2);ENSG00000180340(FZD2);ENSG00000142279(WTIP);ENSG00000105327(BBC3);ENSG00000156466(GDF6);ENSG00000129474(AJUBA);ENSG00000113578(FGF1);ENSG00000126016(AMOT);ENSG00000177283(FZD8);ENSG00000104899(AMH);ENSG00000114251(WNT5A);ENSG00000101665(SMAD…	K02432+K16796+K03213+K04662+K06093+K01064+K13376+K02235+K16682+K10132+K20012+K16682+K18496+K16819+K02375+K04665+K00444+K19631+K00182+K05706+K04680+K08791+K04503+K09850+K21283
Human Diseases	Immune diseases	Rheumatoid arthritis	16	86	0.0144864	0.153357	ko05323	ENSG00000184371(CSF1);ENSG00000125538(IL1B);ENSG00000115009(CCL20);ENSG00000092969(TGFB2);ENSG00000232810(TNF);ENSG00000136869(TLR4);ENSG00000149968(MMP3);ENSG00000108691(CCL2);ENSG00000177606(JUN);ENSG00000170345(FOS);ENSG00000115008(IL1A);ENSG00000102524(TNFSF13B);ENSG00000033627(ATP6V0A1);ENSG00000120659(TNFSF11);ENSG00000116039(ATP6V1B1);ENSG00000141655(TNFRSF11A)	K05453+K04519+K14625+K13376+K03156+K10160+K01394+K14624+K04448+K04379+K04383+K05476+K02154+K05473+K02147+K05147
Environmental Information Processing	Signal transduction	TGF-beta signaling pathway	15	83	0.0225197	0.230452	ko04350	ENSG00000177426(TGIF1);ENSG00000125378(BMP4);ENSG00000092969(TGFB2);ENSG00000232810(TNF);ENSG00000143768(LEFTY2);ENSG00000156466(GDF6);ENSG00000117318(ID3);ENSG00000172201(ID4);ENSG00000139269(INHBE);ENSG00000104899(AMH);ENSG00000101665(SMAD7);ENSG00000137801(THBS1);ENSG00000095739(BAMBI);ENSG00000125968(ID1);ENSG00000125845(BMP2)	K19383+K04662+K13376+K03156+K04668+K20012+K17694+K17695+K22689+K04665+K19631+K16857+K10162+K04680+K21283
Human Diseases	Infectious diseases	Malaria	10	48	0.0233741	0.231479	ko05144	ENSG00000125538(IL1B);ENSG00000092969(TGFB2);ENSG00000007908(SELE);ENSG00000232810(TNF);ENSG00000136869(TLR4);ENSG00000108691(CCL2);ENSG00000172936(MYD88);ENSG00000261371(PECAM1);ENSG00000168811(IL12A);ENSG00000137801(THBS1)	K04519+K13376+K06494+K03156+K10160+K14624+K04729+K06471+K05406+K16857
Human Diseases	Neurodegenerative diseases	Prion diseases	8	35	0.0242348	0.232502	ko05020	ENSG00000125538(IL1B);ENSG00000204389(HSPA1A);ENSG00000176919(C8G);ENSG00000135862(LAMC1);ENSG00000044574(HSPA5);ENSG00000115008(IL1A);ENSG00000120738(EGR1);ENSG00000010810(FYN)	K04519+K03283+K03999+K05635+K09490+K04383+K09203+K05703
Organismal Systems	Immune system	Hematopoietic cell lineage	16	94	0.0315901	0.290453	ko04640	ENSG00000184371(CSF1);ENSG00000125538(IL1B);ENSG00000168685(IL7R);ENSG00000196549(MME);ENSG00000169896(ITGAM);ENSG00000166825(ANPEP);ENSG00000150337(FCGR1A);ENSG00000170458(CD14);ENSG00000232810(TNF);ENSG00000259207(ITGB3);ENSG00000115008(IL1A);ENSG00000203618(GP1BB);ENSG00000115232(ITGA4);ENSG00000185291(IL3RA);ENSG00000164171(ITGA2);ENSG00000005961(ITGA2B)	K05453+K04519+K05072+K01389+K06461+K11140+K06498+K04391+K03156+K06493+K04383+K06262+K06483+K04737+K06481+K06476
Human Diseases	Infectious diseases	Human papillomavirus infection	46	338	0.0321675	0.290453	ko05165	ENSG00000155760(FZD7);ENSG00000135114(OASL);ENSG00000187608(ISG15);ENSG00000178184(PARD6G);ENSG00000143816(WNT9A);ENSG00000232810(TNF);ENSG00000144485(HES6);ENSG00000058085(LAMC2);ENSG00000124762(CDKN1A);ENSG00000180340(FZD2);ENSG00000120332(TNN);ENSG00000118785(SPP1);ENSG00000168477(TNXB);ENSG00000164342(TLR3);ENSG00000074181(NOTCH3);ENSG00000135862(LAMC1);ENSG00000259207(ITGB3);ENSG00000139219(…	K02432+K14608+K12159+K06093+K01064+K03156+K09087+K06246+K06625+K02235+K06252+K06250+K06252+K05401+K20995+K05635+K06493+K19719+K14754+K05414+K05089+K06483+K09091+K02375+K06248+K00444+K05411+K16857+K00182+K06237+K16195+K06245+K06586+K02154+K06237+K11406+K06525+K11583+K02147+K06054+K09087+K20996+K04503+K06481+K06476+K09047
Human Diseases	Infectious diseases	Staphylococcus aureus infection	10	51	0.0344637	0.294041	ko05150	ENSG00000000971(CFH);ENSG00000169896(ITGAM);ENSG00000150337(FCGR1A);ENSG00000203747(FCGR3A);ENSG00000110876(SELPLG);ENSG00000171557(FGG);ENSG00000127241(MASP1);ENSG00000169403(PTAFR);ENSG00000197766(CFD);ENSG00000166278(C2)	K04004+K06461+K06498+K06463+K06544+K03905+K03992+K04279+K01334+K01332
Human Diseases	Infectious diseases	Amoebiasis	16	95	0.0344804	0.294041	ko05146	ENSG00000125538(IL1B);ENSG00000169896(ITGAM);ENSG00000092969(TGFB2);ENSG00000170458(CD14);ENSG00000232810(TNF);ENSG00000136869(TLR4);ENSG00000058085(LAMC2);ENSG00000176919(C8G);ENSG00000081181(ARG2);ENSG00000106211(HSPB1);ENSG00000135862(LAMC1);ENSG00000276600(RAB7B);ENSG00000168811(IL12A);ENSG00000187498(COL4A1);ENSG00000091128(LAMB4);ENSG00000197565(COL4A6)	K04519+K06461+K13376+K04391+K03156+K10160+K06246+K03999+K01476+K04455+K05635+K07898+K05406+K06237+K06245+K06237
Human Diseases	Infectious diseases	Herpes simplex infection	27	183	0.0376189	0.312107	ko05168	ENSG00000145604(SKP2);ENSG00000125538(IL1B);ENSG00000184557(SOCS3);ENSG00000126759(CFP);ENSG00000226979(LTA);ENSG00000172071(EIF2AK3);ENSG00000232810(TNF);ENSG00000164342(TLR3);ENSG00000162231(NXF1);ENSG00000111331(OAS3);ENSG00000089127(OAS1);ENSG00000056558(TRAF1);ENSG00000111335(OAS2);ENSG00000108691(CCL2);ENSG00000177606(JUN);ENSG00000170345(FOS);ENSG00000179094(PER1);ENSG00000085514(PILRA);EN…	K03875+K04519+K04696+K15412+K05468+K08860+K03156+K05401+K14284+K14216+K14216+K03172+K14216+K14624+K04448+K04379+K21944+K15411+K05414+K04729+K03129+K05406+K02296+K05411+K16195+K12646+K14217
Human Diseases	Cardiovascular diseases	Dilated cardiomyopathy (DCM)	15	89	0.0395726	0.312107	ko05414	ENSG00000153956(CACNA2D1);ENSG00000173175(ADCY5);ENSG00000092969(TGFB2);ENSG00000232810(TNF);ENSG00000183023(SLC8A1);ENSG00000259207(ITGB3);ENSG00000129991(TNNI3);ENSG00000115232(ITGA4);ENSG00000165995(CACNB2);ENSG00000143127(ITGA10);ENSG00000075461(CACNG4);ENSG00000159251(ACTC1);ENSG00000132470(ITGB4);ENSG00000164171(ITGA2);ENSG00000005961(ITGA2B)	K04858+K08045+K13376+K03156+K05849+K06493+K12044+K06483+K04863+K06586+K04869+K12314+K06525+K06481+K06476
Organismal Systems	Endocrine system	Thyroid hormone synthesis	13	74	0.0396487	0.312107	ko04918	ENSG00000091137(SLC26A4);ENSG00000173175(ADCY5);ENSG00000163631(ALB);ENSG00000044574(HSPA5);ENSG00000042832(TG);ENSG00000125618(PAX8);ENSG00000141505(ASGR1);ENSG00000164294(GPX8);ENSG00000105641(SLC5A5);ENSG00000128272(ATF4);ENSG00000129244(ATP1B2);ENSG00000140279(DUOX2);ENSG00000146592(CREB5)	K14702+K08045+K16141+K09490+K10809+K09293+K10063+K00432+K14385+K04374+K01540+K13411+K09047
Human Diseases	Cardiovascular diseases	Hypertrophic cardiomyopathy (HCM)	14	83	0.0454704	0.34481	ko05410	ENSG00000153956(CACNA2D1);ENSG00000092969(TGFB2);ENSG00000232810(TNF);ENSG00000183023(SLC8A1);ENSG00000259207(ITGB3);ENSG00000129991(TNNI3);ENSG00000115232(ITGA4);ENSG00000165995(CACNB2);ENSG00000143127(ITGA10);ENSG00000075461(CACNG4);ENSG00000159251(ACTC1);ENSG00000132470(ITGB4);ENSG00000164171(ITGA2);ENSG00000005961(ITGA2B)	K04858+K13376+K03156+K05849+K06493+K12044+K06483+K04863+K06586+K04869+K12314+K06525+K06481+K06476
Environmental Information Processing	Signal transduction	Jak-STAT signaling pathway	24	162	0.0460495	0.34481	ko04630	ENSG00000143384(MCL1);ENSG00000184557(SOCS3);ENSG00000168685(IL7R);ENSG00000145777(TSLP);ENSG00000174697(LEP);ENSG00000134853(PDGFRA);ENSG00000124762(CDKN1A);ENSG00000123496(IL13RA2);ENSG00000081985(IL12RB2);ENSG00000147873(IFNA5);ENSG00000111679(PTPN6);ENSG00000110324(IL10RA);ENSG00000169194(IL13);ENSG00000113721(PDGFRB);ENSG00000117400(MPL);ENSG00000185338(SOCS1);ENSG00000168811(IL12A);ENSG0000…	K02539+K04696+K05072+K05436+K05424+K04363+K06625+K05077+K05064+K05414+K05697+K05134+K05435+K05089+K05082+K04694+K05406+K05418+K04737+K05640+K11223+K05419+K04503+K17386
Human Diseases	Cancers	Gastric cancer	22	147	0.0495408	0.355601	ko05226	ENSG00000116717(GADD45A);ENSG00000155760(FZD7);ENSG00000143816(WNT9A);ENSG00000092969(TGFB2);ENSG00000129946(SHC2);ENSG00000124762(CDKN1A);ENSG00000180340(FZD2);ENSG00000077092(RARB);ENSG00000099860(GADD45B);ENSG00000156427(FGF18);ENSG00000113578(FGF1);ENSG00000164690(SHH);ENSG00000177283(FZD8);ENSG00000105550(FGF21);ENSG00000130222(GADD45G);ENSG00000138675(FGF5);ENSG00000114251(WNT5A);ENSG000001…	K04402+K02432+K01064+K13376+K17447+K06625+K02235+K08528+K04402+K04358+K18496+K11988+K02375+K22429+K04402+K04358+K00444+K00182+K17449+K05658+K03069+K04503
Metabolism	Lipid metabolism	Ether lipid metabolism	9	47	0.0498073	0.355601	ko00565	ENSG00000158006(PAFAH2);ENSG00000153395(LPCAT1);ENSG00000164303(ENPP6);ENSG00000105499(PLA2G4C);ENSG00000116711(PLA2G4A);ENSG00000087253(LPCAT2);ENSG00000174607(UGT8);ENSG00000128242(GAL3ST1);ENSG00000138308(PLA2G12B)	K01062+K13510+K08743+K16342+K16342+K13510+K04628+K01019+K01047
Human Diseases	Cancers	Small cell lung cancer	15	93	0.0551483	0.384785	ko05222	ENSG00000116717(GADD45A);ENSG00000145604(SKP2);ENSG00000058085(LAMC2);ENSG00000124762(CDKN1A);ENSG00000135862(LAMC1);ENSG00000056558(TRAF1);ENSG00000077092(RARB);ENSG00000099860(GADD45B);ENSG00000130222(GADD45G);ENSG00000187498(COL4A1);ENSG00000091128(LAMB4);ENSG00000197565(COL4A6);ENSG00000110092(CCND1);ENSG00000164171(ITGA2);ENSG00000005961(ITGA2B)	K04402+K03875+K06246+K06625+K05635+K03172+K08528+K04402+K04402+K06237+K06245+K06237+K04503+K06481+K06476
Cellular Processes	Cellular community - eukaryotes	Focal adhesion	28	199	0.0580808	0.393855	ko04510	ENSG00000134853(PDGFRA);ENSG00000129946(SHC2);ENSG00000058085(LAMC2);ENSG00000120332(TNN);ENSG00000118785(SPP1);ENSG00000168477(TNXB);ENSG00000135862(LAMC1);ENSG00000259207(ITGB3);ENSG00000139219(COL2A1);ENSG00000177606(JUN);ENSG00000113721(PDGFRB);ENSG00000115232(ITGA4);ENSG00000010810(FYN);ENSG00000136457(CHAD);ENSG00000137801(THBS1);ENSG00000187498(COL4A1);ENSG00000185634(SHC4);ENSG00000091128…	K04363+K17447+K06246+K06252+K06250+K06252+K05635+K06493+K19719+K04448+K05089+K06483+K05703+K06248+K16857+K06237+K17449+K06245+K06586+K06273+K04437+K06237+K06525+K05449+K04503+K17386+K06481+K06476
Environmental Information Processing	Signaling molecules and interaction	Cell adhesion molecules (CAMs)	21	142	0.0601077	0.393855	ko04514	ENSG00000196338(NLGN3);ENSG00000169896(ITGAM);ENSG00000189143(CLDN4);ENSG00000149564(ESAM);ENSG00000021645(NRXN3);ENSG00000172260(NEGR1);ENSG00000007908(SELE);ENSG00000110876(SELPLG);ENSG00000134258(VTCN1);ENSG00000188404(SELL);ENSG00000146938(NLGN4X);ENSG00000148948(LRRC4C);ENSG00000162631(NTNG1);ENSG00000184697(CLDN6);ENSG00000115232(ITGA4);ENSG00000261371(PECAM1);ENSG00000018236(CNTN1);ENSG000…	K07378+K06461+K06087+K06787+K07377+K06775+K06494+K06544+K06747+K06495+K07378+K07523+K07522+K06087+K06483+K06471+K06759+K06087+K16359+K06793+K06745
Organismal Systems	Immune system	Toll-like receptor signaling pathway	16	102	0.060297	0.393855	ko04620	ENSG00000125538(IL1B);ENSG00000170458(CD14);ENSG00000232810(TNF);ENSG00000136869(TLR4);ENSG00000118785(SPP1);ENSG00000164342(TLR3);ENSG00000177606(JUN);ENSG00000170345(FOS);ENSG00000101916(TLR8);ENSG00000147873(IFNA5);ENSG00000172936(MYD88);ENSG00000168811(IL12A);ENSG00000129988(LBP);ENSG00000126456(IRF3);ENSG00000107968(MAP3K8);ENSG00000034152(MAP2K3)	K04519+K04391+K03156+K10160+K06250+K05401+K04448+K04379+K10170+K05414+K04729+K05406+K05399+K05411+K04415+K04432
Metabolism	Amino acid metabolism	Arginine and proline metabolism	9	49	0.0624712	0.399555	ko00330	ENSG00000111275(ALDH2);ENSG00000237289(CKMT1B);ENSG00000081181(ARG2);ENSG00000149380(P4HA3);ENSG00000104879(CKM);ENSG00000137124(ALDH1B1);ENSG00000130066(SAT1);ENSG00000123505(AMD1);ENSG00000088826(SMOX)	K00128+K00933+K01476+K00472+K00933+K00128+K00657+K01611+K12259
Human Diseases	Infectious diseases	Toxoplasmosis	17	111	0.0650548	0.404317	ko05145	ENSG00000204389(HSPA1A);ENSG00000130164(LDLR);ENSG00000204388(HSPA1B);ENSG00000092969(TGFB2);ENSG00000232810(TNF);ENSG00000136869(TLR4);ENSG00000058085(LAMC2);ENSG00000105851(PIK3CG);ENSG00000135862(LAMC1);ENSG00000173110(HSPA6);ENSG00000172936(MYD88);ENSG00000110324(IL10RA);ENSG00000185338(SOCS1);ENSG00000168811(IL12A);ENSG00000091128(LAMB4);ENSG00000237693(IRGM);ENSG00000034152(MAP2K3)	K03283+K12473+K03283+K13376+K03156+K10160+K06246+K21289+K05635+K03283+K04729+K05134+K04694+K05406+K06245+K14139+K04432
Human Diseases	Cancers	Melanoma	12	72	0.0658496	0.404317	ko05218	ENSG00000116717(GADD45A);ENSG00000134853(PDGFRA);ENSG00000124762(CDKN1A);ENSG00000099860(GADD45B);ENSG00000156427(FGF18);ENSG00000113578(FGF1);ENSG00000113721(PDGFRB);ENSG00000105550(FGF21);ENSG00000130222(GADD45G);ENSG00000138675(FGF5);ENSG00000110092(CCND1);ENSG00000100311(PDGFB)	K04402+K04363+K06625+K04402+K04358+K18496+K05089+K22429+K04402+K04358+K04503+K17386
Organismal Systems	Digestive system	Cholesterol metabolism	9	50	0.0695055	0.418396	ko04979	ENSG00000118137(APOA1);ENSG00000165029(ABCA1);ENSG00000130164(LDLR);ENSG00000087237(CETP);ENSG00000110245(APOC3);ENSG00000130203(APOE);ENSG00000167772(ANGPTL4);ENSG00000147465(STAR);ENSG00000007944(MYLIP)	K08757+K05641+K12473+K16835+K08759+K04524+K08767+K16931+K10637
Organismal Systems	Endocrine system	Parathyroid hormone synthesis, secretion and action	16	105	0.0746133	0.440505	ko04928	ENSG00000157765(SLC34A2);ENSG00000153234(NR4A2);ENSG00000173175(ADCY5);ENSG00000124762(CDKN1A);ENSG00000111012(CYP27B1);ENSG00000113070(HBEGF);ENSG00000170345(FOS);ENSG00000120738(EGR1);ENSG00000008516(MMP25);ENSG00000137270(GCM1);ENSG00000204103(MAFB);ENSG00000120659(TNFSF11);ENSG00000113448(PDE4D);ENSG00000128272(ATF4);ENSG00000130522(JUND);ENSG00000146592(CREB5)	K14683+K08558+K08045+K06625+K07438+K08523+K04379+K09203+K08003+K21598+K09036+K05473+K13293+K04374+K04449+K09047
Human Diseases	Infectious diseases	Pertussis	12	75	0.0844802	0.487032	ko05133	ENSG00000125538(IL1B);ENSG00000169896(ITGAM);ENSG00000170458(CD14);ENSG00000232810(TNF);ENSG00000136869(TLR4);ENSG00000177606(JUN);ENSG00000170345(FOS);ENSG00000115008(IL1A);ENSG00000172936(MYD88);ENSG00000168811(IL12A);ENSG00000126456(IRF3);ENSG00000166278(C2)	K04519+K06461+K04391+K03156+K10160+K04448+K04379+K04383+K04729+K05406+K05411+K01332
Human Diseases	Endocrine and metabolic diseases	AGE-RAGE signaling pathway in diabetic complications	15	99	0.0856668	0.487032	ko04933	ENSG00000125538(IL1B);ENSG00000092969(TGFB2);ENSG00000007908(SELE);ENSG00000232810(TNF);ENSG00000108691(CCL2);ENSG00000177606(JUN);ENSG00000115008(IL1A);ENSG00000120738(EGR1);ENSG00000187498(COL4A1);ENSG00000126561(STAT5A);ENSG00000197565(COL4A6);ENSG00000087245(MMP2);ENSG00000078401(EDN1);ENSG00000165197(VEGFD);ENSG00000110092(CCND1)	K04519+K13376+K06494+K03156+K14624+K04448+K04383+K09203+K06237+K11223+K06237+K01398+K16366+K05449+K04503
Human Diseases	Infectious diseases	Salmonella infection	13	84	0.0918981	0.489699	ko05132	ENSG00000125538(IL1B);ENSG00000170458(CD14);ENSG00000136869(TLR4);ENSG00000163734(CXCL3);ENSG00000276600(RAB7B);ENSG00000177606(JUN);ENSG00000170345(FOS);ENSG00000115008(IL1A);ENSG00000081041(CXCL2);ENSG00000172936(MYD88);ENSG00000129988(LBP);ENSG00000091106(NLRC4);ENSG00000128591(FLNC)	K04519+K04391+K10160+K05505+K07898+K04448+K04379+K04383+K05505+K04729+K05399+K12805+K04437
Metabolism	Amino acid metabolism	Phenylalanine metabolism	4	17	0.0920011	0.489699	ko00360	ENSG00000131471(AOC3);ENSG00000198650(TAT);ENSG00000131480(AOC2);ENSG00000184254(ALDH1A3)	K00276+K00815+K00276+K00129
Organismal Systems	Development	Axon guidance	24	175	0.0941049	0.489699	ko04360	ENSG00000172602(RND1);ENSG00000107731(UNC5B);ENSG00000243364(EFNA4);ENSG00000153993(SEMA3D);ENSG00000182511(FES);ENSG00000178184(PARD6G);ENSG00000044524(EPHA3);ENSG00000196189(SEMA4A);ENSG00000144935(TRPC1);ENSG00000185033(SEMA4B);ENSG00000148948(LRRC4C);ENSG00000162631(NTNG1);ENSG00000121966(CXCR4);ENSG00000010810(FYN);ENSG00000164690(SHH);ENSG00000099250(NRP1);ENSG00000114251(WNT5A);ENSG0000013…	K07531+K07521+K05462+K06840+K07527+K06093+K05104+K06521+K04964+K06521+K07523+K07522+K04189+K05703+K11988+K06724+K00444+K06529+K06754+K16359+K05462+K07528+K07524+K17332
Human Diseases	Infectious diseases	HTLV-I infection	33	252	0.0944678	0.489699	ko05166	ENSG00000155760(FZD7);ENSG00000175592(FOSL1);ENSG00000226979(LTA);ENSG00000162772(ATF3);ENSG00000006062(MAP3K14);ENSG00000143816(WNT9A);ENSG00000134853(PDGFRA);ENSG00000173175(ADCY5);ENSG00000092969(TGFB2);ENSG00000112658(SRF);ENSG00000232810(TNF);ENSG00000124762(CDKN1A);ENSG00000180340(FZD2);ENSG00000157557(ETS2);ENSG00000177606(JUN);ENSG00000170345(FOS);ENSG00000104856(RELB);ENSG00000120738(EGR…	K02432+K04502+K05468+K09032+K04466+K01064+K04363+K08045+K13376+K04378+K03156+K06625+K02235+K21932+K04448+K04379+K09253+K09203+K05089+K02375+K06724+K00444+K00182+K15308+K11223+K09438+K04374+K04469+K12496+K04503+K17386+K09027+K17332
Metabolism	Metabolism of other amino acids	beta-Alanine metabolism	6	31	0.0957066	0.489699	ko00410	ENSG00000111275(ALDH2);ENSG00000131471(AOC3);ENSG00000137124(ALDH1B1);ENSG00000131480(AOC2);ENSG00000088826(SMOX);ENSG00000184254(ALDH1A3)	K00128+K00276+K00128+K00276+K12259+K00129
Metabolism	Glycan biosynthesis and metabolism	Mucin type O-glycan biosynthesis	6	31	0.0957066	0.489699	ko00512	ENSG00000136542(GALNT5);ENSG00000115339(GALNT3);ENSG00000144278(GALNT13);ENSG00000070526(ST6GALNAC1);ENSG00000158470(B4GALT5);ENSG00000198488(B3GNT6)	K00710+K00710+K00710+K03479+K09905+K00739
Metabolism	Metabolism of other amino acids	Taurine and hypotaurine metabolism	3	11	0.0977957	0.492185	ko00430	ENSG00000136881(BAAT);ENSG00000129596(CDO1);ENSG00000100031(GGT1)	K00659+K00456+K18592
Organismal Systems	Endocrine system	Prolactin signaling pathway	11	70	0.105726	0.517022	ko04917	ENSG00000118689(FOXO3);ENSG00000184557(SOCS3);ENSG00000129946(SHC2);ENSG00000170345(FOS);ENSG00000185338(SOCS1);ENSG00000091831(ESR1);ENSG00000185634(SHC4);ENSG00000126561(STAT5A);ENSG00000120659(TNFSF11);ENSG00000141655(TNFRSF11A);ENSG00000110092(CCND1)	K09408+K04696+K17447+K04379+K04694+K08550+K17449+K11223+K05473+K05147+K04503
Organismal Systems	Immune system	Complement and coagulation cascades	12	78	0.106099	0.517022	ko04610	ENSG00000000971(CFH);ENSG00000169896(ITGAM);ENSG00000168398(BDKRB2);ENSG00000176919(C8G);ENSG00000057593(F7);ENSG00000120885(CLU);ENSG00000171557(FGG);ENSG00000104368(PLAT);ENSG00000122861(PLAU);ENSG00000127241(MASP1);ENSG00000197766(CFD);ENSG00000166278(C2)	K04004+K06461+K03916+K03999+K01320+K17252+K03905+K01343+K01348+K03992+K01334+K01332
Human Diseases	Cancers	Glioma	11	71	0.114055	0.547108	ko05214	ENSG00000116717(GADD45A);ENSG00000134853(PDGFRA);ENSG00000129946(SHC2);ENSG00000124762(CDKN1A);ENSG00000163235(TGFA);ENSG00000099860(GADD45B);ENSG00000113721(PDGFRB);ENSG00000130222(GADD45G);ENSG00000185634(SHC4);ENSG00000110092(CCND1);ENSG00000100311(PDGFB)	K04402+K04363+K17447+K06625+K08774+K04402+K05089+K04402+K17449+K04503+K17386
Environmental Information Processing	Signal transduction	Rap1 signaling pathway	27	206	0.120143	0.558423	ko04015	ENSG00000184371(CSF1);ENSG00000118432(CNR1);ENSG00000243364(EFNA4);ENSG00000169896(ITGAM);ENSG00000178184(PARD6G);ENSG00000134853(PDGFRA);ENSG00000173175(ADCY5);ENSG00000068831(RASGRP2);ENSG00000259207(ITGB3);ENSG00000160867(FGFR4);ENSG00000134259(NGF);ENSG00000156427(FGF18);ENSG00000113578(FGF1);ENSG00000113721(PDGFRB);ENSG00000105550(FGF21);ENSG00000138675(FGF5);ENSG00000137801(THBS1);ENSG00000…	K05453+K04277+K05462+K06461+K06093+K04363+K08045+K12361+K06493+K05095+K02582+K04358+K18496+K05089+K22429+K04358+K16857+K02583+K08390+K05467+K05462+K04680+K05449+K04432+K17386+K06476+K12362
Human Diseases	Cardiovascular diseases	Arrhythmogenic right ventricular cardiomyopathy (ARVC)	11	72	0.122748	0.558423	ko05412	ENSG00000153956(CACNA2D1);ENSG00000183023(SLC8A1);ENSG00000259207(ITGB3);ENSG00000152661(GJA1);ENSG00000115232(ITGA4);ENSG00000165995(CACNB2);ENSG00000143127(ITGA10);ENSG00000075461(CACNG4);ENSG00000132470(ITGB4);ENSG00000164171(ITGA2);ENSG00000005961(ITGA2B)	K04858+K05849+K06493+K07372+K06483+K04863+K06586+K04869+K06525+K06481+K06476
Metabolism	Metabolism of cofactors and vitamins	Folate biosynthesis	5	26	0.125764	0.558423	ko00790	ENSG00000163283(ALPP);ENSG00000129167(TPH1);ENSG00000139287(TPH2);ENSG00000131979(GCH1);ENSG00000196139(AKR1C3)	K01077+K00502+K00502+K01495+K04119
Human Diseases	Endocrine and metabolic diseases	Maturity onset diabetes of the young	5	26	0.125764	0.558423	ko04950	ENSG00000143627(PKLR);ENSG00000152804(HHEX);ENSG00000101076(HNF4A);ENSG00000182759(MAFA);ENSG00000114315(HES1)	K12406+K08024+K07292+K07595+K06054
Organismal Systems	Digestive system	Fat digestion and absorption	7	41	0.127156	0.558423	ko04975	ENSG00000118137(APOA1);ENSG00000165029(ABCA1);ENSG00000138823(MTTP);ENSG00000015520(NPC1L1);ENSG00000138308(PLA2G12B);ENSG00000166391(MOGAT2);ENSG00000062282(DGAT2)	K08757+K05641+K14463+K14461+K01047+K14457+K11160
Human Diseases	Cancers	Prostate cancer	14	97	0.127328	0.558423	ko05215	ENSG00000134853(PDGFRA);ENSG00000124762(CDKN1A);ENSG00000157554(ERG);ENSG00000163235(TGFA);ENSG00000244405(ETV5);ENSG00000149968(MMP3);ENSG00000080824(HSP90AA1);ENSG00000113721(PDGFRB);ENSG00000104368(PLAT);ENSG00000122861(PLAU);ENSG00000128272(ATF4);ENSG00000110092(CCND1);ENSG00000100311(PDGFB);ENSG00000146592(CREB5)	K04363+K06625+K09435+K08774+K15593+K01394+K04079+K05089+K01343+K01348+K04374+K04503+K17386+K09047
Organismal Systems	Endocrine system	Ovarian Steroidogenesis	8	49	0.130472	0.564156	ko04913	ENSG00000130164(LDLR);ENSG00000173175(ADCY5);ENSG00000119673(ACOT2);ENSG00000105499(PLA2G4C);ENSG00000116711(PLA2G4A);ENSG00000137869(CYP19A1);ENSG00000196139(AKR1C3);ENSG00000147465(STAR)	K12473+K08045+K01068+K16342+K16342+K07434+K04119+K16931
Cellular Processes	Cell growth and death	Apoptosis - multiple species	6	34	0.134885	0.567258	ko04215	ENSG00000176720(BOK);ENSG00000196289(BECN2);ENSG00000105327(BBC3);ENSG00000284934(DIABLO);ENSG00000141682(PMAIP1);ENSG00000064300(NGFR)	K02561+K08334+K10132+K10522+K10131+K02583
Human Diseases	Infectious diseases	African trypanosomiasis	6	34	0.134885	0.567258	ko05143	ENSG00000118137(APOA1);ENSG00000125538(IL1B);ENSG00000007908(SELE);ENSG00000232810(TNF);ENSG00000172936(MYD88);ENSG00000168811(IL12A)	K08757+K04519+K06494+K03156+K04729+K05406
Organismal Systems	Digestive system	Protein digestion and absorption	13	90	0.137505	0.567574	ko04974	ENSG00000065618(COL17A1);ENSG00000168003(SLC3A2);ENSG00000196549(MME);ENSG00000183023(SLC8A1);ENSG00000060718(COL11A1);ENSG00000139219(COL2A1);ENSG00000130635(COL5A1);ENSG00000197467(COL13A1);ENSG00000204262(COL5A2);ENSG00000187498(COL4A1);ENSG00000197565(COL4A6);ENSG00000129244(ATP1B2);ENSG00000021488(SLC7A9)	K07603+K06519+K01389+K05849+K19721+K19719+K19721+K16617+K19721+K06237+K06237+K01540+K13868
Metabolism	Carbohydrate metabolism	Ascorbate and aldarate metabolism	5	27	0.14194	0.567574	ko00053	ENSG00000111275(ALDH2);ENSG00000242515(UGT1A10);ENSG00000242366(UGT1A8);ENSG00000167165(UGT1A6);ENSG00000137124(ALDH1B1)	K00128+K00699+K00699+K00699+K00128
Metabolism	Glycan biosynthesis and metabolism	Glycosphingolipid biosynthesis - lacto and neolacto series	5	27	0.14194	0.567574	ko00601	ENSG00000174951(FUT1);ENSG00000064225(ST3GAL6);ENSG00000176383(B3GNT4);ENSG00000156413(FUT6);ENSG00000128274(A4GALT)	K00718+K03792+K07971+K07634+K01988
Human Diseases	Cancers	Non-small cell lung cancer	10	66	0.142356	0.567574	ko05223	ENSG00000116717(GADD45A);ENSG00000118689(FOXO3);ENSG00000124762(CDKN1A);ENSG00000163235(TGFA);ENSG00000077092(RARB);ENSG00000099860(GADD45B);ENSG00000130222(GADD45G);ENSG00000126561(STAT5A);ENSG00000110092(CCND1);ENSG00000068028(RASSF1)	K04402+K09408+K06625+K08774+K08528+K04402+K04402+K11223+K04503+K09850
Metabolism	Amino acid metabolism	Tyrosine metabolism	6	36	0.16458	0.647771	ko00350	ENSG00000131471(AOC3);ENSG00000198650(TAT);ENSG00000113924(HGD);ENSG00000131480(AOC2);ENSG00000107165(TYRP1);ENSG00000184254(ALDH1A3)	K00276+K00815+K00451+K00276+K00506+K00129
Human Diseases	Cancers	Colorectal cancer	12	86	0.177982	0.691654	ko05210	ENSG00000116717(GADD45A);ENSG00000092969(TGFB2);ENSG00000124762(CDKN1A);ENSG00000163235(TGFA);ENSG00000124882(EREG);ENSG00000177606(JUN);ENSG00000170345(FOS);ENSG00000105327(BBC3);ENSG00000099860(GADD45B);ENSG00000141682(PMAIP1);ENSG00000130222(GADD45G);ENSG00000110092(CCND1)	K04402+K13376+K06625+K08774+K09784+K04448+K04379+K10132+K04402+K10131+K04402+K04503
Human Diseases	Cancers	Thyroid cancer	6	37	0.180384	0.692224	ko05216	ENSG00000116717(GADD45A);ENSG00000124762(CDKN1A);ENSG00000099860(GADD45B);ENSG00000125618(PAX8);ENSG00000130222(GADD45G);ENSG00000110092(CCND1)	K04402+K06625+K04402+K09293+K04402+K04503
Human Diseases	Drug resistance	Endocrine resistance	13	96	0.193424	0.727999	ko01522	ENSG00000128917(DLL4);ENSG00000173175(ADCY5);ENSG00000129946(SHC2);ENSG00000124762(CDKN1A);ENSG00000074181(NOTCH3);ENSG00000177606(JUN);ENSG00000113070(HBEGF);ENSG00000170345(FOS);ENSG00000091831(ESR1);ENSG00000185634(SHC4);ENSG00000087245(MMP2);ENSG00000204301(NOTCH4);ENSG00000110092(CCND1)	K06051+K08045+K17447+K06625+K20995+K04448+K08523+K04379+K08550+K17449+K01398+K20996+K04503
Human Diseases	Infectious diseases	Hepatitis C	17	131	0.198013	0.727999	ko05160	ENSG00000184557(SOCS3);ENSG00000189143(CLDN4);ENSG00000130164(LDLR);ENSG00000172071(EIF2AK3);ENSG00000232810(TNF);ENSG00000124762(CDKN1A);ENSG00000164342(TLR3);ENSG00000111331(OAS3);ENSG00000089127(OAS1);ENSG00000111335(OAS2);ENSG00000147873(IFNA5);ENSG00000184697(CLDN6);ENSG00000126456(IRF3);ENSG00000055332(EIF2AK2);ENSG00000213937(CLDN9);ENSG00000107201(DDX58);ENSG00000185745(IFIT1)	K04696+K06087+K12473+K08860+K03156+K06625+K05401+K14216+K14216+K14216+K05414+K06087+K05411+K16195+K06087+K12646+K14217
Organismal Systems	Digestive system	Bile secretion	10	71	0.198057	0.727999	ko04976	ENSG00000175003(SLC22A1);ENSG00000130164(LDLR);ENSG00000173175(ADCY5);ENSG00000136881(BAAT);ENSG00000100652(SLC10A1);ENSG00000080493(SLC4A4);ENSG00000085563(ABCB1);ENSG00000129244(ATP1B2);ENSG00000188687(SLC4A5);ENSG00000160868(CYP3A4)	K08198+K12473+K08045+K00659+K14341+K13575+K05658+K01540+K13857+K17689
Human Diseases	Infectious diseases	Tuberculosis	22	175	0.199192	0.727999	ko05152	ENSG00000125538(IL1B);ENSG00000169896(ITGAM);ENSG00000173846(PLK3);ENSG00000142867(BCL10);ENSG00000150337(FCGR1A);ENSG00000203747(FCGR3A);ENSG00000092969(TGFB2);ENSG00000170458(CD14);ENSG00000232810(TNF);ENSG00000136869(TLR4);ENSG00000111012(CYP27B1);ENSG00000115008(IL1A);ENSG00000143390(RFX5);ENSG00000134070(IRAK2);ENSG00000147873(IFNA5);ENSG00000172936(MYD88);ENSG00000260314(MRC1);ENSG000001103…	K04519+K06461+K08862+K07368+K06498+K06463+K13376+K04391+K03156+K10160+K07438+K04383+K08061+K04731+K05414+K04729+K06560+K05134+K05406+K05399+K10049+K02154
Human Diseases	Endocrine and metabolic diseases	Type II diabetes mellitus	7	47	0.210934	0.753035	ko04930	ENSG00000184557(SOCS3);ENSG00000143627(PKLR);ENSG00000232810(TNF);ENSG00000169047(IRS1);ENSG00000185950(IRS2);ENSG00000185338(SOCS1);ENSG00000182759(MAFA)	K04696+K12406+K03156+K16172+K07187+K04694+K07595
Metabolism	Amino acid metabolism	Histidine metabolism	4	23	0.211222	0.753035	ko00340	ENSG00000084110(HAL);ENSG00000111275(ALDH2);ENSG00000137124(ALDH1B1);ENSG00000184254(ALDH1A3)	K01745+K00128+K00128+K00129
Organismal Systems	Environmental adaptation	Circadian rhythm	5	31	0.214431	0.753035	ko04710	ENSG00000123095(BHLHE41);ENSG00000179094(PER1);ENSG00000069667(RORA);ENSG00000133794(ARNTL);ENSG00000126368(NR1D1)	K03730+K21944+K08532+K02296+K03728
Organismal Systems	Aging	Longevity regulating pathway - multiple species	9	64	0.215854	0.753035	ko04213	ENSG00000118689(FOXO3);ENSG00000204389(HSPA1A);ENSG00000204388(HSPA1B);ENSG00000173175(ADCY5);ENSG00000173110(HSPA6);ENSG00000169047(IRS1);ENSG00000109846(CRYAB);ENSG00000185950(IRS2);ENSG00000096717(SIRT1)	K09408+K03283+K03283+K08045+K03283+K16172+K09542+K07187+K11411
Human Diseases	Cancers	Choline metabolism in cancer	13	99	0.224812	0.775476	ko05231	ENSG00000204385(SLC44A4);ENSG00000175003(SLC22A1);ENSG00000134853(PDGFRA);ENSG00000105499(PLA2G4C);ENSG00000116711(PLA2G4A);ENSG00000137968(SLC44A5);ENSG00000177606(JUN);ENSG00000170345(FOS);ENSG00000107242(PIP5K1B);ENSG00000113721(PDGFRB);ENSG00000125772(GPCPD1);ENSG00000110721(CHKA);ENSG00000100311(PDGFB)	K15377+K08198+K04363+K16342+K16342+K15377+K04448+K04379+K00889+K05089+K18695+K14156+K17386
Human Diseases	Cancers	Proteoglycans in cancer	24	197	0.231301	0.788993	ko05205	ENSG00000155760(FZD7);ENSG00000150593(PDCD4);ENSG00000143816(WNT9A);ENSG00000092969(TGFB2);ENSG00000232810(TNF);ENSG00000136869(TLR4);ENSG00000124762(CDKN1A);ENSG00000180340(FZD2);ENSG00000259207(ITGB3);ENSG00000180353(HCLS1);ENSG00000113070(HBEGF);ENSG00000100234(TIMP3);ENSG00000111679(PTPN6);ENSG00000122861(PLAU);ENSG00000164690(SHH);ENSG00000091831(ESR1);ENSG00000177283(FZD8);ENSG00000114251(W…	K02432+K16865+K01064+K13376+K03156+K10160+K06625+K02235+K06493+K06106+K08523+K16866+K05697+K01348+K11988+K08550+K02375+K00444+K16857+K00182+K04437+K01398+K04503+K06481
Human Diseases	Infectious diseases	Hepatitis B	18	144	0.235679	0.795094	ko05161	ENSG00000092969(TGFB2);ENSG00000232810(TNF);ENSG00000136869(TLR4);ENSG00000124762(CDKN1A);ENSG00000164342(TLR3);ENSG00000177606(JUN);ENSG00000170345(FOS);ENSG00000147873(IFNA5);ENSG00000172936(MYD88);ENSG00000179388(EGR3);ENSG00000126456(IRF3);ENSG00000126561(STAT5A);ENSG00000128272(ATF4);ENSG00000107201(DDX58);ENSG00000122877(EGR2);ENSG00000110092(CCND1);ENSG00000101096(NFATC2);ENSG00000146592(C…	K13376+K03156+K10160+K06625+K05401+K04448+K04379+K05414+K04729+K12497+K05411+K11223+K04374+K12646+K12496+K04503+K17332+K09047
Metabolism	Energy metabolism	Sulfur metabolism	2	9	0.238439	0.79566	ko00920	ENSG00000139531(SUOX);ENSG00000128309(MPST)	K00387+K01011
Human Diseases	Substance dependence	Cocaine addiction	7	49	0.242582	0.796294	ko05030	ENSG00000176749(CDK5R1);ENSG00000173175(ADCY5);ENSG00000125740(FOSB);ENSG00000177606(JUN);ENSG00000164082(GRM2);ENSG00000128272(ATF4);ENSG00000146592(CREB5)	K11716+K08045+K09029+K04448+K04605+K04374+K09047
Organismal Systems	Endocrine system	Estrogen signaling pathway	17	136	0.243816	0.796294	ko04915	ENSG00000204389(HSPA1A);ENSG00000204388(HSPA1B);ENSG00000173175(ADCY5);ENSG00000129946(SHC2);ENSG00000162728(KCNJ9);ENSG00000163235(TGFA);ENSG00000173110(HSPA6);ENSG00000177606(JUN);ENSG00000171346(KRT15);ENSG00000113070(HBEGF);ENSG00000170345(FOS);ENSG00000080824(HSP90AA1);ENSG00000091831(ESR1);ENSG00000185634(SHC4);ENSG00000087245(MMP2);ENSG00000128272(ATF4);ENSG00000146592(CREB5)	K03283+K03283+K08045+K17447+K05002+K08774+K03283+K04448+K07604+K08523+K04379+K04079+K08550+K17449+K01398+K04374+K09047
Human Diseases	Cancers	Bladder cancer	6	41	0.248873	0.804254	ko05219	ENSG00000124762(CDKN1A);ENSG00000113070(HBEGF);ENSG00000137801(THBS1);ENSG00000087245(MMP2);ENSG00000110092(CCND1);ENSG00000068028(RASSF1)	K06625+K08523+K16857+K01398+K04503+K09850
Cellular Processes	Cellular community - eukaryotes	Signaling pathways regulating pluripotency of stem cells	17	137	0.253462	0.807478	ko04550	ENSG00000155760(FZD7);ENSG00000181449(SOX2);ENSG00000125378(BMP4);ENSG00000143816(WNT9A);ENSG00000180340(FZD2);ENSG00000160867(FGFR4);ENSG00000143768(LEFTY2);ENSG00000117318(ID3);ENSG00000172201(ID4);ENSG00000139269(INHBE);ENSG00000177283(FZD8);ENSG00000114251(WNT5A);ENSG00000134245(WNT2B);ENSG00000115507(OTX1);ENSG00000128342(LIF);ENSG00000125968(ID1);ENSG00000136826(KLF4)	K02432+K16796+K04662+K01064+K02235+K05095+K04668+K17694+K17695+K22689+K02375+K00444+K00182+K09326+K05419+K04680+K17846
Genetic Information Processing	Folding, sorting and degradation	Protein processing in endoplasmic reticulum	20	164	0.255132	0.807478	ko04141	ENSG00000204389(HSPA1A);ENSG00000120694(HSPH1);ENSG00000087074(PPP1R15A);ENSG00000204388(HSPA1B);ENSG00000172071(EIF2AK3);ENSG00000135924(DNAJB2);ENSG00000173110(HSPA6);ENSG00000044574(HSPA5);ENSG00000080824(HSP90AA1);ENSG00000132002(DNAJB1);ENSG00000109846(CRYAB);ENSG00000109501(WFS1);ENSG00000099958(DERL3);ENSG00000175197(DDIT3);ENSG00000115275(MOGS);ENSG00000055332(EIF2AK2);ENSG00000178607(ERN…	K03283+K09485+K14019+K03283+K08860+K09508+K03283+K09490+K04079+K09507+K09542+K14020+K13989+K04452+K01228+K16195+K08852+K04374+K14027+K09027
Metabolism	Lipid metabolism	Steroid hormone biosynthesis	8	59	0.266082	0.833542	ko00140	ENSG00000231852(CYP21A2);ENSG00000242515(UGT1A10);ENSG00000242366(UGT1A8);ENSG00000167165(UGT1A6);ENSG00000137869(CYP19A1);ENSG00000196139(AKR1C3);ENSG00000187134(AKR1C1);ENSG00000160868(CYP3A4)	K00513+K00699+K00699+K00699+K07434+K04119+K00212+K17689
Organismal Systems	Immune system	NOD-like receptor signaling pathway	20	166	0.273178	0.847127	ko04621	ENSG00000125538(IL1B);ENSG00000232810(TNF);ENSG00000136869(TLR4);ENSG00000118503(TNFAIP3);ENSG00000163734(CXCL3);ENSG00000111331(OAS3);ENSG00000089127(OAS1);ENSG00000111335(OAS2);ENSG00000108691(CCL2);ENSG00000177606(JUN);ENSG00000081041(CXCL2);ENSG00000080824(HSP90AA1);ENSG00000147873(IFNA5);ENSG00000265972(TXNIP);ENSG00000172936(MYD88);ENSG00000163297(ANTXR2);ENSG00000126456(IRF3);ENSG000000911…	K04519+K03156+K10160+K11859+K05505+K14216+K14216+K14216+K14624+K04448+K05505+K04079+K05414+K20910+K04729+K20909+K05411+K12805+K20897+K12807
Organismal Systems	Immune system	C-type lectin receptor signaling pathway	13	104	0.281284	0.863541	ko04625	ENSG00000125538(IL1B);ENSG00000173846(PLK3);ENSG00000006062(MAP3K14);ENSG00000142867(BCL10);ENSG00000232810(TNF);ENSG00000177606(JUN);ENSG00000104856(RELB);ENSG00000069399(BCL3);ENSG00000179388(EGR3);ENSG00000168811(IL12A);ENSG00000077150(NFKB2);ENSG00000122877(EGR2);ENSG00000101096(NFATC2)	K04519+K08862+K04466+K07368+K03156+K04448+K09253+K09258+K12497+K05406+K04469+K12496+K17332
Organismal Systems	Immune system	B cell receptor signaling pathway	9	69	0.285737	0.868527	ko04662	ENSG00000105369(CD79A);ENSG00000070190(DAPP1);ENSG00000142867(BCL10);ENSG00000177606(JUN);ENSG00000170345(FOS);ENSG00000146232(NFKBIE);ENSG00000111679(PTPN6);ENSG00000152689(RASGRP3);ENSG00000101096(NFATC2)	K06506+K12229+K07368+K04448+K04379+K05872+K05697+K12362+K17332
Organismal Systems	Circulatory system	Cardiac muscle contraction	10	78	0.288706	0.868948	ko04260	ENSG00000198804(MT-CO1);ENSG00000198712(MT-CO2);ENSG00000198938(MT-CO3);ENSG00000153956(CACNA2D1);ENSG00000183023(SLC8A1);ENSG00000129991(TNNI3);ENSG00000165995(CACNB2);ENSG00000075461(CACNG4);ENSG00000159251(ACTC1);ENSG00000129244(ATP1B2)	K02256+K02261+K02262+K04858+K05849+K12044+K04863+K04869+K12314+K01540
Organismal Systems	Endocrine system	Adipocytokine signaling pathway	9	70	0.300419	0.895423	ko04920	ENSG00000184557(SOCS3);ENSG00000174697(LEP);ENSG00000232810(TNF);ENSG00000100889(PCK2);ENSG00000169047(IRS1);ENSG00000146232(NFKBIE);ENSG00000185950(IRS2);ENSG00000115138(POMC);ENSG00000131482(G6PC)	K04696+K05424+K03156+K01596+K16172+K05872+K07187+K05228+K01084
Metabolism	Lipid metabolism	Glycerophospholipid metabolism	12	97	0.304696	0.899439	ko00564	ENSG00000167588(GPD1);ENSG00000186281(GPAT2);ENSG00000153395(LPCAT1);ENSG00000105499(PLA2G4C);ENSG00000170222(ADPRM);ENSG00000116711(PLA2G4A);ENSG00000203805(PLPP4);ENSG00000087253(LPCAT2);ENSG00000087085(ACHE);ENSG00000125772(GPCPD1);ENSG00000110721(CHKA);ENSG00000138308(PLA2G12B)	K00006+K00629+K13510+K16342+K01517+K16342+K18693+K13510+K01049+K18695+K14156+K01047
Human Diseases	Immune diseases	Primary immunodeficiency	5	36	0.317014	0.92689	ko05340	ENSG00000168685(IL7R);ENSG00000105369(CD79A);ENSG00000166349(RAG1);ENSG00000143390(RFX5);ENSG00000128322(IGLL1)	K05072+K06506+K10628+K08061+K06554
Organismal Systems	Immune system	Th1 and Th2 cell differentiation	11	90	0.330577	0.952888	ko04658	ENSG00000128917(DLL4);ENSG00000074181(NOTCH3);ENSG00000177606(JUN);ENSG00000170345(FOS);ENSG00000146232(NFKBIE);ENSG00000081985(IL12RB2);ENSG00000020633(RUNX3);ENSG00000169194(IL13);ENSG00000168811(IL12A);ENSG00000126561(STAT5A);ENSG00000101096(NFATC2)	K06051+K20995+K04448+K04379+K05872+K05064+K09279+K05435+K05406+K11223+K17332
Human Diseases	Endocrine and metabolic diseases	Cushing syndrome	18	154	0.333452	0.952888	ko04934	ENSG00000155760(FZD7);ENSG00000231852(CYP21A2);ENSG00000130164(LDLR);ENSG00000143816(WNT9A);ENSG00000173175(ADCY5);ENSG00000124762(CDKN1A);ENSG00000180340(FZD2);ENSG00000123358(NR4A1);ENSG00000106113(CRHR2);ENSG00000167548(KMT2D);ENSG00000115138(POMC);ENSG00000177283(FZD8);ENSG00000114251(WNT5A);ENSG00000134245(WNT2B);ENSG00000147465(STAR);ENSG00000128272(ATF4);ENSG00000110092(CCND1);ENSG00000146…	K02432+K00513+K12473+K01064+K08045+K06625+K02235+K04465+K04579+K09187+K05228+K02375+K00444+K00182+K16931+K04374+K04503+K09047
Environmental Information Processing	Signal transduction	Wnt signaling pathway	17	145	0.335218	0.952888	ko04310	ENSG00000155760(FZD7);ENSG00000175592(FOSL1);ENSG00000140807(NKD1);ENSG00000107984(DKK1);ENSG00000143816(WNT9A);ENSG00000180340(FZD2);ENSG00000177606(JUN);ENSG00000076716(GPC4);ENSG00000177283(FZD8);ENSG00000104371(DKK4);ENSG00000114251(WNT5A);ENSG00000134245(WNT2B);ENSG00000100592(DAAM1);ENSG00000095739(BAMBI);ENSG00000165879(FRAT1);ENSG00000110092(CCND1);ENSG00000101096(NFATC2)	K02432+K04502+K03213+K02165+K01064+K02235+K04448+K08110+K02375+K02165+K00444+K00182+K04512+K10162+K03069+K04503+K17332
Metabolism	Lipid metabolism	Linoleic acid metabolism	4	29	0.355275	0.974026	ko00591	ENSG00000105499(PLA2G4C);ENSG00000116711(PLA2G4A);ENSG00000138308(PLA2G12B);ENSG00000160868(CYP3A4)	K16342+K16342+K01047+K17689
Environmental Information Processing	Signal transduction	Hippo signaling pathway - multiple species	4	29	0.355275	0.974026	ko04392	ENSG00000142279(WTIP);ENSG00000129474(AJUBA);ENSG00000150457(LATS2);ENSG00000068028(RASSF1)	K16682+K16682+K08791+K09850
Cellular Processes	Transport and catabolism	Mitophagy - animal	8	65	0.36166	0.974026	ko04137	ENSG00000161011(SQSTM1);ENSG00000118689(FOXO3);ENSG00000164442(CITED2);ENSG00000172071(EIF2AK3);ENSG00000196289(BECN2);ENSG00000276600(RAB7B);ENSG00000177606(JUN);ENSG00000128272(ATF4)	K14381+K09408+K21361+K08860+K08334+K07898+K04448+K04374
Organismal Systems	Endocrine system	Cortisol synthesis and secretion	8	65	0.36166	0.974026	ko04927	ENSG00000231852(CYP21A2);ENSG00000130164(LDLR);ENSG00000173175(ADCY5);ENSG00000123358(NR4A1);ENSG00000115138(POMC);ENSG00000147465(STAR);ENSG00000128272(ATF4);ENSG00000146592(CREB5)	K00513+K12473+K08045+K04465+K05228+K16931+K04374+K09047
Metabolism	Lipid metabolism	Sphingolipid metabolism	6	47	0.361691	0.974026	ko00600	ENSG00000163082(SGPP2);ENSG00000103056(SMPD3);ENSG00000177628(GBA);ENSG00000164023(SGMS2);ENSG00000174607(UGT8);ENSG00000128242(GAL3ST1)	K04717+K12352+K01201+K04714+K04628+K01019
Environmental Information Processing	Signal transduction	Hedgehog signaling pathway	6	47	0.361691	0.974026	ko04340	ENSG00000117425(PTCH2);ENSG00000169118(CSNK1G1);ENSG00000111087(GLI1);ENSG00000180447(GAS1);ENSG00000164690(SHH);ENSG00000110092(CCND1)	K11101+K08958+K16797+K06232+K11988+K04503
Human Diseases	Cancers	Chronic myeloid leukemia	9	75	0.375976	0.9936	ko05220	ENSG00000116717(GADD45A);ENSG00000092969(TGFB2);ENSG00000129946(SHC2);ENSG00000124762(CDKN1A);ENSG00000099860(GADD45B);ENSG00000130222(GADD45G);ENSG00000185634(SHC4);ENSG00000126561(STAT5A);ENSG00000110092(CCND1)	K04402+K13376+K17447+K06625+K04402+K04402+K17449+K11223+K04503
Human Diseases	Endocrine and metabolic diseases	Non-alcoholic fatty liver disease (NAFLD)	17	149	0.378297	0.9936	ko04932	ENSG00000198804(MT-CO1);ENSG00000198712(MT-CO2);ENSG00000198938(MT-CO3);ENSG00000125538(IL1B);ENSG00000184557(SOCS3);ENSG00000143627(PKLR);ENSG00000174697(LEP);ENSG00000172071(EIF2AK3);ENSG00000232810(TNF);ENSG00000169047(IRS1);ENSG00000177606(JUN);ENSG00000115008(IL1A);ENSG00000185950(IRS2);ENSG00000175197(DDIT3);ENSG00000178607(ERN1);ENSG00000128272(ATF4);ENSG00000100219(XBP1)	K02256+K02261+K02262+K04519+K04696+K12406+K05424+K08860+K03156+K16172+K04448+K04383+K07187+K04452+K08852+K04374+K09027
Environmental Information Processing	Signal transduction	Ras signaling pathway	26	233	0.378669	0.9936	ko04014	ENSG00000184371(CSF1);ENSG00000243364(EFNA4);ENSG00000134853(PDGFRA);ENSG00000129946(SHC2);ENSG00000105499(PLA2G4C);ENSG00000116711(PLA2G4A);ENSG00000163235(TGFA);ENSG00000068831(RASGRP2);ENSG00000157557(ETS2);ENSG00000143322(ABL2);ENSG00000160867(FGFR4);ENSG00000134259(NGF);ENSG00000156427(FGF18);ENSG00000113578(FGF1);ENSG00000113721(PDGFRB);ENSG00000105550(FGF21);ENSG00000138675(FGF5);ENSG00000…	K05453+K05462+K04363+K17447+K16342+K16342+K08774+K12361+K21932+K08887+K05095+K02582+K04358+K18496+K05089+K22429+K04358+K02583+K17449+K05467+K01047+K05462+K05449+K09850+K17386+K12362
Human Diseases	Infectious diseases	Epstein-Barr virus infection	22	197	0.39197	1	ko05169	ENSG00000145604(SKP2);ENSG00000204389(HSPA1A);ENSG00000006062(MAP3K14);ENSG00000204388(HSPA1B);ENSG00000172071(EIF2AK3);ENSG00000124762(CDKN1A);ENSG00000106211(HSPB1);ENSG00000118503(TNFAIP3);ENSG00000056558(TRAF1);ENSG00000173110(HSPA6);ENSG00000177606(JUN);ENSG00000146232(NFKBIE);ENSG00000104856(RELB);ENSG00000110324(IL10RA);ENSG00000126456(IRF3);ENSG00000055332(EIF2AK2);ENSG00000047315(POLR2B)…	K03875+K03283+K04466+K03283+K08860+K06625+K04455+K11859+K03172+K03283+K04448+K05872+K09253+K05134+K05411+K16195+K03010+K09438+K11406+K12646+K04469+K04432
Cellular Processes	Cell growth and death	Ferroptosis	5	40	0.402773	1	ko04216	ENSG00000168003(SLC3A2);ENSG00000140941(MAP1LC3B);ENSG00000130066(SAT1);ENSG00000138449(SLC40A1);ENSG00000091513(TF)	K06519+K10435+K00657+K14685+K14736
Human Diseases	Substance dependence	Nicotine addiction	5	40	0.402773	1	ko05033	ENSG00000101204(CHRNA4);ENSG00000146276(GABRR1);ENSG00000111886(GABRR2);ENSG00000104888(SLC17A7);ENSG00000268089(GABRQ)	K04806+K05190+K05190+K12302+K05192
Human Diseases	Substance dependence	Amphetamine addiction	8	68	0.41086	1	ko05031	ENSG00000173175(ADCY5);ENSG00000125740(FOSB);ENSG00000177606(JUN);ENSG00000170345(FOS);ENSG00000096717(SIRT1);ENSG00000128272(ATF4);ENSG00000198576(ARC);ENSG00000146592(CREB5)	K08045+K09029+K04448+K04379+K11411+K04374+K15867+K09047
Metabolism	Amino acid metabolism	Phenylalanine, tyrosine and tryptophan biosynthesis	1	5	0.422134	1	ko00400	ENSG00000198650(TAT)	K00815
Metabolism	Metabolism of cofactors and vitamins	Vitamin B6 metabolism	1	5	0.422134	1	ko00750	ENSG00000108439(PNPO)	K00275
Human Diseases	Endocrine and metabolic diseases	Type I diabetes mellitus	5	41	0.424148	1	ko04940	ENSG00000125538(IL1B);ENSG00000226979(LTA);ENSG00000232810(TNF);ENSG00000115008(IL1A);ENSG00000168811(IL12A)	K04519+K05468+K03156+K04383+K05406
Metabolism	Glycan biosynthesis and metabolism	Mannose type O-glycan biosyntheis	3	23	0.432936	1	ko00515	ENSG00000185900(POMK);ENSG00000144647(POMGNT2);ENSG00000174684(B4GAT1)	K17547+K18207+K21032
Metabolism	Lipid metabolism	Biosynthesis of unsaturated fatty acids	3	23	0.432936	1	ko01040	ENSG00000136881(BAAT);ENSG00000119673(ACOT2);ENSG00000197977(ELOVL2)	K00659+K01068+K10205
Organismal Systems	Endocrine system	Renin-angiotensin system	3	23	0.432936	1	ko04614	ENSG00000130368(MAS1);ENSG00000196549(MME);ENSG00000166825(ANPEP)	K04303+K01389+K11140
Organismal Systems	Excretory system	Proximal tubule bicarbonate reclamation	3	23	0.432936	1	ko04964	ENSG00000100889(PCK2);ENSG00000080493(SLC4A4);ENSG00000129244(ATP1B2)	K01596+K13575+K01540
Human Diseases	Endocrine and metabolic diseases	Insulin resistance	12	107	0.434771	1	ko04931	ENSG00000173281(PPP1R3B);ENSG00000184557(SOCS3);ENSG00000232810(TNF);ENSG00000100889(PCK2);ENSG00000169047(IRS1);ENSG00000068976(PYGM);ENSG00000185950(IRS2);ENSG00000131482(G6PC);ENSG00000131459(GFPT2);ENSG00000119938(PPP1R3C);ENSG00000101255(TRIB3);ENSG00000146592(CREB5)	K07189+K04696+K03156+K01596+K16172+K00688+K07187+K01084+K00820+K07189+K19518+K09047
Metabolism	Glycan biosynthesis and metabolism	Glycosaminoglycan biosynthesis - keratan sulfate	2	14	0.435166	1	ko00533	ENSG00000183196(CHST6);ENSG00000156966(B3GNT7)	K09671+K09664
Organismal Systems	Digestive system	Mineral absorption	6	51	0.438781	1	ko04978	ENSG00000157765(SLC34A2);ENSG00000183023(SLC8A1);ENSG00000170385(SLC30A1);ENSG00000138449(SLC40A1);ENSG00000091513(TF);ENSG00000129244(ATP1B2)	K14683+K05849+K14688+K14685+K14736+K01540
Human Diseases	Cancers	Hepatocellular carcinoma	18	165	0.449713	1	ko05225	ENSG00000116717(GADD45A);ENSG00000155760(FZD7);ENSG00000143816(WNT9A);ENSG00000092969(TGFB2);ENSG00000065621(GSTO2);ENSG00000129946(SHC2);ENSG00000124762(CDKN1A);ENSG00000180340(FZD2);ENSG00000163235(TGFA);ENSG00000099860(GADD45B);ENSG00000205683(DPF3);ENSG00000177283(FZD8);ENSG00000130222(GADD45G);ENSG00000114251(WNT5A);ENSG00000134245(WNT2B);ENSG00000185634(SHC4);ENSG00000165879(FRAT1);ENSG0000…	K04402+K02432+K01064+K13376+K00799+K17447+K06625+K02235+K08774+K04402+K22198+K02375+K04402+K00444+K00182+K17449+K03069+K04503
Metabolism	Lipid metabolism	Glycerolipid metabolism	7	61	0.450362	1	ko00561	ENSG00000111275(ALDH2);ENSG00000186281(GPAT2);ENSG00000203805(PLPP4);ENSG00000137124(ALDH1B1);ENSG00000177666(PNPLA2);ENSG00000166391(MOGAT2);ENSG00000062282(DGAT2)	K00128+K00629+K18693+K00128+K16816+K14457+K11160
Organismal Systems	Sensory system	Inflammatory mediator regulation of TRP channels	11	99	0.454137	1	ko04750	ENSG00000125538(IL1B);ENSG00000168398(BDKRB2);ENSG00000173175(ADCY5);ENSG00000105499(PLA2G4C);ENSG00000116711(PLA2G4A);ENSG00000196689(TRPV1);ENSG00000134259(NGF);ENSG00000196639(HRH1);ENSG00000072182(ASIC4);ENSG00000167723(TRPV3);ENSG00000034152(MAP2K3)	K04519+K03916+K08045+K16342+K16342+K05222+K02582+K04149+K04831+K04972+K04432
Metabolism	Glycan biosynthesis and metabolism	Glycosphingolipid biosynthesis - globo and isoglobo series	2	15	0.471507	1	ko00603	ENSG00000174951(FUT1);ENSG00000128274(A4GALT)	K00718+K01988
Metabolism	Glycan biosynthesis and metabolism	Glycosphingolipid biosynthesis - ganglio series	2	15	0.471507	1	ko00604	ENSG00000117069(ST6GALNAC5);ENSG00000101638(ST8SIA5)	K03375+K03369
Metabolism	Carbohydrate metabolism	Pentose and glucuronate interconversions	4	34	0.476494	1	ko00040	ENSG00000242515(UGT1A10);ENSG00000242366(UGT1A8);ENSG00000167165(UGT1A6);ENSG00000093217(XYLB)	K00699+K00699+K00699+K00854
Organismal Systems	Immune system	T cell receptor signaling pathway	11	101	0.48156	1	ko04660	ENSG00000006062(MAP3K14);ENSG00000142867(BCL10);ENSG00000232810(TNF);ENSG00000177606(JUN);ENSG00000170345(FOS);ENSG00000113263(ITK);ENSG00000146232(NFKBIE);ENSG00000111679(PTPN6);ENSG00000010810(FYN);ENSG00000107968(MAP3K8);ENSG00000101096(NFATC2)	K04466+K07368+K03156+K04448+K04379+K07363+K05872+K05697+K05703+K04415+K17332
Environmental Information Processing	Signal transduction	mTOR signaling pathway	16	149	0.483383	1	ko04150	ENSG00000155760(FZD7);ENSG00000145604(SKP2);ENSG00000168003(SLC3A2);ENSG00000217128(FNIP1);ENSG00000143816(WNT9A);ENSG00000232810(TNF);ENSG00000180340(FZD2);ENSG00000118515(SGK1);ENSG00000169047(IRS1);ENSG00000177283(FZD8);ENSG00000114251(WNT5A);ENSG00000130766(SESN2);ENSG00000134245(WNT2B);ENSG00000176641(RNF152);ENSG00000116039(ATP6V1B1);ENSG00000168209(DDIT4)	K02432+K03875+K06519+K20400+K01064+K03156+K02235+K13302+K16172+K02375+K00444+K20394+K00182+K15705+K02147+K08270
Metabolism	Lipid metabolism	Arachidonic acid metabolism	7	63	0.48516	1	ko00590	ENSG00000105499(PLA2G4C);ENSG00000116711(PLA2G4A);ENSG00000196139(AKR1C3);ENSG00000164294(GPX8);ENSG00000124212(PTGIS);ENSG00000138308(PLA2G12B);ENSG00000100031(GGT1)	K16342+K16342+K04119+K00432+K01831+K01047+K18592
Organismal Systems	Endocrine system	Relaxin signaling pathway	14	130	0.485229	1	ko04926	ENSG00000173175(ADCY5);ENSG00000129946(SHC2);ENSG00000177606(JUN);ENSG00000170345(FOS);ENSG00000173080(RXFP4);ENSG00000187498(COL4A1);ENSG00000185634(SHC4);ENSG00000197565(COL4A6);ENSG00000087245(MMP2);ENSG00000128272(ATF4);ENSG00000078401(EDN1);ENSG00000165197(VEGFD);ENSG00000182631(RXFP3);ENSG00000146592(CREB5)	K08045+K17447+K04448+K04379+K08398+K06237+K17449+K06237+K01398+K04374+K16366+K05449+K08397+K09047
Organismal Systems	Digestive system	Carbohydrate digestion and absorption	5	44	0.487183	1	ko04973	ENSG00000243480(AMY2A);ENSG00000240038(AMY2B);ENSG00000115850(LCT);ENSG00000131482(G6PC);ENSG00000129244(ATP1B2)	K01176+K01176+K01229+K01084+K01540
Metabolism	Lipid metabolism	alpha-Linolenic acid metabolism	3	25	0.489077	1	ko00592	ENSG00000105499(PLA2G4C);ENSG00000116711(PLA2G4A);ENSG00000138308(PLA2G12B)	K16342+K16342+K01047
Metabolism	Xenobiotics biodegradation and metabolism	Metabolism of xenobiotics by cytochrome P450	8	73	0.492231	1	ko00980	ENSG00000162482(AKR7A3);ENSG00000242515(UGT1A10);ENSG00000065621(GSTO2);ENSG00000242366(UGT1A8);ENSG00000167165(UGT1A6);ENSG00000187134(AKR1C1);ENSG00000184254(ALDH1A3);ENSG00000160868(CYP3A4)	K15303+K00699+K00799+K00699+K00699+K00212+K00129+K17689
Organismal Systems	Endocrine system	Regulation of lipolysis in adipocyte	6	54	0.495489	1	ko04923	ENSG00000173175(ADCY5);ENSG00000050628(PTGER3);ENSG00000169047(IRS1);ENSG00000185950(IRS2);ENSG00000177666(PNPLA2);ENSG00000164128(NPY1R)	K08045+K04260+K16172+K07187+K16816+K04204
Organismal Systems	Immune system	Leukocyte transendothelial migration	12	112	0.500252	1	ko04670	ENSG00000169896(ITGAM);ENSG00000158517(NCF1);ENSG00000189143(CLDN4);ENSG00000168421(RHOH);ENSG00000149564(ESAM);ENSG00000113263(ITK);ENSG00000184697(CLDN6);ENSG00000121966(CXCR4);ENSG00000115232(ITGA4);ENSG00000261371(PECAM1);ENSG00000213937(CLDN9);ENSG00000087245(MMP2)	K06461+K08011+K06087+K07873+K06787+K07363+K06087+K04189+K06483+K06471+K06087+K01398
Organismal Systems	Endocrine system	GnRH signaling pathway	10	93	0.5038	1	ko04912	ENSG00000125787(GNRH2);ENSG00000173175(ADCY5);ENSG00000105499(PLA2G4C);ENSG00000116711(PLA2G4A);ENSG00000177606(JUN);ENSG00000113070(HBEGF);ENSG00000120738(EGR1);ENSG00000087245(MMP2);ENSG00000128272(ATF4);ENSG00000034152(MAP2K3)	K05252+K08045+K16342+K16342+K04448+K08523+K09203+K01398+K04374+K04432
Metabolism	Metabolism of other amino acids	Selenocompound metabolism	2	16	0.506403	1	ko00450	ENSG00000116761(CTH);ENSG00000247626(MARS2)	K01758+K01874
Metabolism	Amino acid metabolism	Cysteine and methionine metabolism	5	45	0.507668	1	ko00270	ENSG00000116761(CTH);ENSG00000198650(TAT);ENSG00000129596(CDO1);ENSG00000123505(AMD1);ENSG00000128309(MPST)	K01758+K00815+K00456+K01611+K01011
Human Diseases	Infectious diseases	Pathogenic Escherichia coli infection	6	55	0.513975	1	ko05130	ENSG00000196230(TUBB);ENSG00000075886(TUBA3D);ENSG00000170458(CD14);ENSG00000136869(TLR4);ENSG00000180353(HCLS1);ENSG00000010810(FYN)	K07375+K07374+K04391+K10160+K06106+K05703
Metabolism	Carbohydrate metabolism	Starch and sucrose metabolism	4	36	0.522652	1	ko00500	ENSG00000243480(AMY2A);ENSG00000240038(AMY2B);ENSG00000068976(PYGM);ENSG00000131482(G6PC)	K01176+K01176+K00688+K01084
Environmental Information Processing	Signal transduction	ErbB signaling pathway	9	85	0.528134	1	ko04012	ENSG00000129946(SHC2);ENSG00000124762(CDKN1A);ENSG00000163235(TGFA);ENSG00000124882(EREG);ENSG00000143322(ABL2);ENSG00000177606(JUN);ENSG00000113070(HBEGF);ENSG00000185634(SHC4);ENSG00000126561(STAT5A)	K17447+K06625+K08774+K09784+K08887+K04448+K08523+K17449+K11223
Metabolism	Lipid metabolism	Primary bile acid biosynthesis	2	17	0.539762	1	ko00120	ENSG00000036530(CYP46A1);ENSG00000136881(BAAT)	K07440+K00659
Environmental Information Processing	Signal transduction	cGMP - PKG signaling pathway	17	164	0.541901	1	ko04022	ENSG00000168398(BDKRB2);ENSG00000173175(ADCY5);ENSG00000112658(SRF);ENSG00000183023(SLC8A1);ENSG00000105851(PIK3CG);ENSG00000169047(IRS1);ENSG00000185950(IRS2);ENSG00000213999(MEF2B);ENSG00000116741(RGS2);ENSG00000070729(CNGB1);ENSG00000150594(ADRA2A);ENSG00000128272(ATF4);ENSG00000129244(ATP1B2);ENSG00000274286(ADRA2B);ENSG00000171873(ADRA1D);ENSG00000101096(NFATC2);ENSG00000146592(CREB5)	K03916+K08045+K04378+K05849+K21289+K16172+K07187+K09261+K18154+K04952+K04138+K04374+K01540+K04139+K04137+K17332+K09047
Organismal Systems	Excretory system	Collecting duct acid secretion	3	27	0.542361	1	ko04966	ENSG00000033627(ATP6V0A1);ENSG00000116039(ATP6V1B1);ENSG00000004939(SLC4A1)	K02154+K02147+K06573
Organismal Systems	Endocrine system	Aldosterone synthesis and secretion	10	96	0.545789	1	ko04925	ENSG00000153234(NR4A2);ENSG00000231852(CYP21A2);ENSG00000130164(LDLR);ENSG00000173175(ADCY5);ENSG00000123358(NR4A1);ENSG00000115138(POMC);ENSG00000147465(STAR);ENSG00000128272(ATF4);ENSG00000129244(ATP1B2);ENSG00000146592(CREB5)	K08558+K00513+K12473+K08045+K04465+K05228+K16931+K04374+K01540+K09047
Environmental Information Processing	Signal transduction	Notch signaling pathway	5	48	0.566966	1	ko04330	ENSG00000128917(DLL4);ENSG00000074181(NOTCH3);ENSG00000114315(HES1);ENSG00000204301(NOTCH4);ENSG00000110042(DTX4)	K06051+K20995+K06054+K20996+K06058
Human Diseases	Cancers	Endometrial cancer	6	58	0.567748	1	ko05213	ENSG00000116717(GADD45A);ENSG00000118689(FOXO3);ENSG00000124762(CDKN1A);ENSG00000099860(GADD45B);ENSG00000130222(GADD45G);ENSG00000110092(CCND1)	K04402+K09408+K06625+K04402+K04402+K04503
Organismal Systems	Sensory system	Phototransduction	3	28	0.567765	1	ko04744	ENSG00000112599(GUCA1B);ENSG00000048545(GUCA1A);ENSG00000070729(CNGB1)	K08328+K08328+K04952
Human Diseases	Immune diseases	Asthma	3	28	0.567765	1	ko05310	ENSG00000232810(TNF);ENSG00000186652(PRG2);ENSG00000169194(IL13)	K03156+K10786+K05435
Organismal Systems	Immune system	Antigen processing and presentation	7	68	0.568855	1	ko04612	ENSG00000204389(HSPA1A);ENSG00000204388(HSPA1B);ENSG00000232810(TNF);ENSG00000173110(HSPA6);ENSG00000044574(HSPA5);ENSG00000143390(RFX5);ENSG00000080824(HSP90AA1)	K03283+K03283+K03156+K03283+K09490+K08061+K04079
Metabolism	Glycan biosynthesis and metabolism	Other glycan degradation	2	18	0.571525	1	ko00511	ENSG00000177628(GBA);ENSG00000179163(FUCA1)	K01201+K01206
Cellular Processes	Transport and catabolism	Phagosome	15	148	0.580702	1	ko04145	ENSG00000196230(TUBB);ENSG00000169896(ITGAM);ENSG00000158517(NCF1);ENSG00000075886(TUBA3D);ENSG00000150337(FCGR1A);ENSG00000203747(FCGR3A);ENSG00000170458(CD14);ENSG00000136869(TLR4);ENSG00000259207(ITGB3);ENSG00000276600(RAB7B);ENSG00000260314(MRC1);ENSG00000137801(THBS1);ENSG00000033627(ATP6V0A1);ENSG00000116039(ATP6V1B1);ENSG00000164171(ITGA2)	K07375+K06461+K08011+K07374+K06498+K06463+K04391+K10160+K06493+K07898+K06560+K16857+K02154+K02147+K06481
Genetic Information Processing	Folding, sorting and degradation	Sulfur relay system	1	8	0.584244	1	ko04122	ENSG00000128309(MPST)	K01011
Metabolism	Amino acid metabolism	Glycine, serine and threonine metabolism	4	39	0.587972	1	ko00260	ENSG00000116761(CTH);ENSG00000131471(AOC3);ENSG00000131480(AOC2);ENSG00000179761(PIPOX)	K01758+K00276+K00276+K00306
Metabolism	Carbohydrate metabolism	Pyruvate metabolism	4	39	0.587972	1	ko00620	ENSG00000111275(ALDH2);ENSG00000143627(PKLR);ENSG00000100889(PCK2);ENSG00000137124(ALDH1B1)	K00128+K12406+K01596+K00128
Organismal Systems	Nervous system	Neurotrophin signaling pathway	12	119	0.588269	1	ko04722	ENSG00000118689(FOXO3);ENSG00000129946(SHC2);ENSG00000171606(ZNF274);ENSG00000169047(IRS1);ENSG00000177606(JUN);ENSG00000146232(NFKBIE);ENSG00000134070(IRAK2);ENSG00000134259(NGF);ENSG00000064300(NGFR);ENSG00000185634(SHC4);ENSG00000128272(ATF4);ENSG00000140538(NTRK3)	K09408+K17447+K12458+K16172+K04448+K05872+K04731+K02582+K02583+K17449+K04374+K05101
Organismal Systems	Endocrine system	Melanogenesis	10	100	0.599561	1	ko04916	ENSG00000155760(FZD7);ENSG00000143816(WNT9A);ENSG00000173175(ADCY5);ENSG00000180340(FZD2);ENSG00000115138(POMC);ENSG00000177283(FZD8);ENSG00000107165(TYRP1);ENSG00000114251(WNT5A);ENSG00000134245(WNT2B);ENSG00000078401(EDN1)	K02432+K01064+K08045+K02235+K05228+K02375+K00506+K00444+K00182+K16366
Metabolism	Lipid metabolism	Steroid biosynthesis	2	19	0.601665	1	ko00100	ENSG00000111012(CYP27B1);ENSG00000116133(DHCR24)	K07438+K09828
Metabolism	Glycan biosynthesis and metabolism	Glycosaminoglycan degradation	2	19	0.601665	1	ko00531	ENSG00000114378(HYAL1);ENSG00000068001(HYAL2)	K01197+K01197
Metabolism	Amino acid metabolism	Tryptophan metabolism	4	40	0.608549	1	ko00380	ENSG00000111275(ALDH2);ENSG00000129167(TPH1);ENSG00000139287(TPH2);ENSG00000137124(ALDH1B1)	K00128+K00502+K00502+K00128
Organismal Systems	Immune system	Platelet activation	12	121	0.612175	1	ko04611	ENSG00000088053(GP6);ENSG00000173175(ADCY5);ENSG00000105851(PIK3CG);ENSG00000105499(PLA2G4C);ENSG00000116711(PLA2G4A);ENSG00000068831(RASGRP2);ENSG00000259207(ITGB3);ENSG00000171557(FGG);ENSG00000203618(GP1BB);ENSG00000010810(FYN);ENSG00000164171(ITGA2);ENSG00000005961(ITGA2B)	K06264+K08045+K21289+K16342+K16342+K12361+K06493+K03905+K06262+K05703+K06481+K06476
Human Diseases	Infectious diseases	Chagas disease (American trypanosomiasis)	10	101	0.612528	1	ko05142	ENSG00000125538(IL1B);ENSG00000168398(BDKRB2);ENSG00000092969(TGFB2);ENSG00000232810(TNF);ENSG00000136869(TLR4);ENSG00000108691(CCL2);ENSG00000177606(JUN);ENSG00000170345(FOS);ENSG00000172936(MYD88);ENSG00000168811(IL12A)	K04519+K03916+K13376+K03156+K10160+K14624+K04448+K04379+K04729+K05406
Human Diseases	Cancers	Chemical carcinogenesis	8	81	0.614225	1	ko05204	ENSG00000242515(UGT1A10);ENSG00000065621(GSTO2);ENSG00000261052(SULT1A3);ENSG00000242366(UGT1A8);ENSG00000167165(UGT1A6);ENSG00000213648(SULT1A4);ENSG00000184254(ALDH1A3);ENSG00000160868(CYP3A4)	K00699+K00799+K01014+K00699+K00699+K01014+K00129+K17689
Organismal Systems	Endocrine system	Oxytocin signaling pathway	15	152	0.623534	1	ko04921	ENSG00000153956(CACNA2D1);ENSG00000173175(ADCY5);ENSG00000124762(CDKN1A);ENSG00000162728(KCNJ9);ENSG00000105851(PIK3CG);ENSG00000105499(PLA2G4C);ENSG00000182324(KCNJ14);ENSG00000116711(PLA2G4A);ENSG00000177606(JUN);ENSG00000170345(FOS);ENSG00000165995(CACNB2);ENSG00000116741(RGS2);ENSG00000075461(CACNG4);ENSG00000110092(CCND1);ENSG00000101096(NFATC2)	K04858+K08045+K06625+K05002+K21289+K16342+K05007+K16342+K04448+K04379+K04863+K18154+K04869+K04503+K17332
Metabolism	Glycan biosynthesis and metabolism	Glycosaminoglycan biosynthesis - chondroitin sulfate / dermatan sulfate	2	20	0.630175	1	ko00532	ENSG00000182022(CHST15);ENSG00000103489(XYLT1)	K08106+K00771
Metabolism	Metabolism of terpenoids and polyketides	Terpenoid backbone biosynthesis	2	21	0.657069	1	ko00900	ENSG00000116005(PCYOX1);ENSG00000148377(IDI2)	K05906+K01823
Metabolism	Metabolism of other amino acids	Glutathione metabolism	5	54	0.673347	1	ko00480	ENSG00000166825(ANPEP);ENSG00000065621(GSTO2);ENSG00000128965(CHAC1);ENSG00000164294(GPX8);ENSG00000100031(GGT1)	K11140+K00799+K07232+K00432+K18592
Human Diseases	Cancers	Acute myeloid leukemia	6	65	0.680542	1	ko05221	ENSG00000169896(ITGAM);ENSG00000150337(FCGR1A);ENSG00000170458(CD14);ENSG00000126561(STAT5A);ENSG00000066336(SPI1);ENSG00000110092(CCND1)	K06461+K06498+K04391+K11223+K09438+K04503
Genetic Information Processing	Translation	Aminoacyl-tRNA biosynthesis	4	44	0.684277	1	ko00970	ENSG00000117593(DARS2);ENSG00000110619(CARS);ENSG00000162396(PARS2);ENSG00000247626(MARS2)	K01876+K01883+K01881+K01874
Human Diseases	Cancers	Pancreatic cancer	7	76	0.687687	1	ko05212	ENSG00000116717(GADD45A);ENSG00000092969(TGFB2);ENSG00000124762(CDKN1A);ENSG00000163235(TGFA);ENSG00000099860(GADD45B);ENSG00000130222(GADD45G);ENSG00000110092(CCND1)	K04402+K13376+K06625+K08774+K04402+K04402+K04503
Metabolism	Metabolism of cofactors and vitamins	Retinol metabolism	6	66	0.69499	1	ko00830	ENSG00000242515(UGT1A10);ENSG00000139988(RDH12);ENSG00000242366(UGT1A8);ENSG00000167165(UGT1A6);ENSG00000095596(CYP26A1);ENSG00000160868(CYP3A4)	K00699+K11153+K00699+K00699+K07437+K17689
Genetic Information Processing	Folding, sorting and degradation	SNARE interactions in vesicular transport	3	34	0.700784	1	ko04130	ENSG00000113734(BNIP1);ENSG00000135604(STX11);ENSG00000220205(VAMP2)	K08497+K08487+K13504
Metabolism	Metabolism of cofactors and vitamins	Ubiquinone and other terpenoid-quinone biosynthesis	1	11	0.70092	1	ko00130	ENSG00000198650(TAT)	K00815
Organismal Systems	Immune system	Fc epsilon RI signaling pathway	6	67	0.708996	1	ko04664	ENSG00000232810(TNF);ENSG00000105499(PLA2G4C);ENSG00000116711(PLA2G4A);ENSG00000169194(IL13);ENSG00000010810(FYN);ENSG00000034152(MAP2K3)	K03156+K16342+K16342+K05435+K05703+K04432
Cellular Processes	Cell motility	Regulation of actin cytoskeleton	20	212	0.710797	1	ko04810	ENSG00000168539(CHRM1);ENSG00000169896(ITGAM);ENSG00000168398(BDKRB2);ENSG00000134853(PDGFRA);ENSG00000259207(ITGB3);ENSG00000160867(FGFR4);ENSG00000156427(FGF18);ENSG00000113578(FGF1);ENSG00000121966(CXCR4);ENSG00000107242(PIP5K1B);ENSG00000113721(PDGFRB);ENSG00000115232(ITGA4);ENSG00000105550(FGF21);ENSG00000138675(FGF5);ENSG00000184574(LPAR5);ENSG00000143127(ITGA10);ENSG00000132470(ITGB4);ENSG…	K04129+K06461+K03916+K04363+K06493+K05095+K04358+K18496+K04189+K00889+K05089+K06483+K22429+K04358+K08390+K06586+K06525+K17386+K06481+K06476
Metabolism	Xenobiotics biodegradation and metabolism	Drug metabolism - other enzymes	7	78	0.713855	1	ko00983	ENSG00000183696(UPP1);ENSG00000242515(UGT1A10);ENSG00000065621(GSTO2);ENSG00000242366(UGT1A8);ENSG00000167165(UGT1A6);ENSG00000198848(CES1);ENSG00000160868(CYP3A4)	K00757+K00699+K00799+K00699+K00699+K01044+K17689
Organismal Systems	Immune system	Intestinal immune network for IgA production	4	46	0.71805	1	ko04672	ENSG00000006062(MAP3K14);ENSG00000121966(CXCR4);ENSG00000115232(ITGA4);ENSG00000102524(TNFSF13B)	K04466+K04189+K06483+K05476
Metabolism	Carbohydrate metabolism	Glycolysis / Gluconeogenesis	6	68	0.722558	1	ko00010	ENSG00000111275(ALDH2);ENSG00000143627(PKLR);ENSG00000100889(PCK2);ENSG00000137124(ALDH1B1);ENSG00000131482(G6PC);ENSG00000184254(ALDH1A3)	K00128+K12406+K01596+K00128+K01084+K00129
Environmental Information Processing	Signal transduction	AMPK signaling pathway	11	121	0.724613	1	ko04152	ENSG00000118689(FOXO3);ENSG00000174697(LEP);ENSG00000100889(PCK2);ENSG00000169047(IRS1);ENSG00000185950(IRS2);ENSG00000131482(G6PC);ENSG00000101076(HNF4A);ENSG00000096717(SIRT1);ENSG00000073711(PPP2R3A);ENSG00000110092(CCND1);ENSG00000146592(CREB5)	K09408+K05424+K01596+K16172+K07187+K01084+K07292+K11411+K11583+K04503+K09047
Human Diseases	Drug resistance	EGFR tyrosine kinase inhibitor resistance	7	79	0.726374	1	ko01521	ENSG00000118689(FOXO3);ENSG00000134853(PDGFRA);ENSG00000129946(SHC2);ENSG00000163235(TGFA);ENSG00000113721(PDGFRB);ENSG00000185634(SHC4);ENSG00000100311(PDGFB)	K09408+K04363+K17447+K08774+K05089+K17449+K17386
Metabolism	Glycan biosynthesis and metabolism	Glycosaminoglycan biosynthesis - heparan sulfate / heparin	2	24	0.728386	1	ko00534	ENSG00000249853(HS3ST5);ENSG00000103489(XYLT1)	K08104+K00771
Organismal Systems	Digestive system	Vitamin digestion and absorption	2	24	0.728386	1	ko04977	ENSG00000118137(APOA1);ENSG00000132763(MMACHC)	K08757+K14618
Organismal Systems	Excretory system	Endocrine and other factor-regulated calcium reabsorption	4	47	0.733906	1	ko04961	ENSG00000168398(BDKRB2);ENSG00000183023(SLC8A1);ENSG00000091831(ESR1);ENSG00000129244(ATP1B2)	K03916+K05849+K08550+K01540
Metabolism	Xenobiotics biodegradation and metabolism	Drug metabolism - cytochrome P450	6	69	0.735674	1	ko00982	ENSG00000242515(UGT1A10);ENSG00000065621(GSTO2);ENSG00000242366(UGT1A8);ENSG00000167165(UGT1A6);ENSG00000184254(ALDH1A3);ENSG00000160868(CYP3A4)	K00699+K00799+K00699+K00699+K00129+K17689
Organismal Systems	Nervous system	Cholinergic synapse	10	112	0.739705	1	ko04725	ENSG00000168539(CHRM1);ENSG00000101204(CHRNA4);ENSG00000173175(ADCY5);ENSG00000105851(PIK3CG);ENSG00000182324(KCNJ14);ENSG00000170345(FOS);ENSG00000010810(FYN);ENSG00000087085(ACHE);ENSG00000128272(ATF4);ENSG00000146592(CREB5)	K04129+K04806+K08045+K21289+K05007+K04379+K05703+K01049+K04374+K09047
Metabolism	Energy metabolism	Oxidative phosphorylation	12	133	0.739707	1	ko00190	ENSG00000198888(MT-ND1);ENSG00000198804(MT-CO1);ENSG00000198712(MT-CO2);ENSG00000198899(MT-ATP6);ENSG00000198938(MT-CO3);ENSG00000198840(MT-ND3);ENSG00000212907(MT-ND4L);ENSG00000198886(MT-ND4);ENSG00000198786(MT-ND5);ENSG00000198695(MT-ND6);ENSG00000033627(ATP6V0A1);ENSG00000116039(ATP6V1B1)	K03878+K02256+K02261+K02126+K02262+K03880+K03882+K03881+K03883+K03884+K02154+K02147
Organismal Systems	Aging	Longevity regulating pathway - mammal	8	91	0.741948	1	ko04211	ENSG00000118689(FOXO3);ENSG00000173175(ADCY5);ENSG00000169047(IRS1);ENSG00000185950(IRS2);ENSG00000096717(SIRT1);ENSG00000130766(SESN2);ENSG00000128272(ATF4);ENSG00000146592(CREB5)	K09408+K08045+K16172+K07187+K11411+K20394+K04374+K09047
Organismal Systems	Circulatory system	Adrenergic signaling in cardiomyocytes	13	144	0.744729	1	ko04261	ENSG00000153956(CACNA2D1);ENSG00000173175(ADCY5);ENSG00000183023(SLC8A1);ENSG00000105851(PIK3CG);ENSG00000129991(TNNI3);ENSG00000165995(CACNB2);ENSG00000075461(CACNG4);ENSG00000159251(ACTC1);ENSG00000128272(ATF4);ENSG00000129244(ATP1B2);ENSG00000073711(PPP2R3A);ENSG00000171873(ADRA1D);ENSG00000146592(CREB5)	K04858+K08045+K05849+K21289+K12044+K04863+K04869+K12314+K04374+K01540+K11583+K04137+K09047
Metabolism	Amino acid metabolism	Lysine degradation	5	59	0.747648	1	ko00310	ENSG00000111275(ALDH2);ENSG00000139718(SETD1B);ENSG00000167548(KMT2D);ENSG00000137124(ALDH1B1);ENSG00000179761(PIPOX)	K00128+K11422+K09187+K00128+K00306
Environmental Information Processing	Signal transduction	VEGF signaling pathway	5	59	0.747648	1	ko04370	ENSG00000129946(SHC2);ENSG00000105499(PLA2G4C);ENSG00000116711(PLA2G4A);ENSG00000106211(HSPB1);ENSG00000101096(NFATC2)	K17447+K16342+K16342+K04455+K17332
Organismal Systems	Immune system	RIG-I-like receptor signaling pathway	6	70	0.748344	1	ko04622	ENSG00000187608(ISG15);ENSG00000232810(TNF);ENSG00000147873(IFNA5);ENSG00000168811(IL12A);ENSG00000126456(IRF3);ENSG00000107201(DDX58)	K12159+K03156+K05414+K05406+K05411+K12646
Human Diseases	Infectious diseases	Kaposi sarcoma-associated herpesvirus infection	17	186	0.748405	1	ko05167	ENSG00000196289(BECN2);ENSG00000124762(CDKN1A);ENSG00000105851(PIK3CG);ENSG00000164342(TLR3);ENSG00000163734(CXCL3);ENSG00000177606(JUN);ENSG00000170345(FOS);ENSG00000081041(CXCL2);ENSG00000147873(IFNA5);ENSG00000183813(CCR4);ENSG00000126456(IRF3);ENSG00000128016(ZFP36);ENSG00000055332(EIF2AK2);ENSG00000110092(CCND1);ENSG00000100311(PDGFB);ENSG00000101096(NFATC2);ENSG00000163606(CD200R1)	K08334+K06625+K21289+K05401+K05505+K04448+K04379+K05505+K05414+K04179+K05411+K15308+K16195+K04503+K17386+K17332+K21668
Environmental Information Processing	Signal transduction	Phospholipase D signaling pathway	13	145	0.753548	1	ko04072	ENSG00000134853(PDGFRA);ENSG00000173175(ADCY5);ENSG00000129946(SHC2);ENSG00000105851(PIK3CG);ENSG00000105499(PLA2G4C);ENSG00000116711(PLA2G4A);ENSG00000107242(PIP5K1B);ENSG00000113721(PDGFRB);ENSG00000010810(FYN);ENSG00000164082(GRM2);ENSG00000184574(LPAR5);ENSG00000185634(SHC4);ENSG00000100311(PDGFB)	K04363+K08045+K17447+K21289+K16342+K16342+K00889+K05089+K05703+K04605+K08390+K17449+K17386
Cellular Processes	Cell growth and death	Cell cycle	11	124	0.753838	1	ko04110	ENSG00000116717(GADD45A);ENSG00000145604(SKP2);ENSG00000092969(TGFB2);ENSG00000124762(CDKN1A);ENSG00000129757(CDKN1C);ENSG00000079335(CDC14A);ENSG00000099860(GADD45B);ENSG00000130222(GADD45G);ENSG00000166851(PLK1);ENSG00000134057(CCNB1);ENSG00000110092(CCND1)	K04402+K03875+K13376+K06625+K09993+K06639+K04402+K04402+K06631+K05868+K04503
Organismal Systems	Excretory system	Aldosterone-regulated sodium reabsorption	3	37	0.754521	1	ko04960	ENSG00000118515(SGK1);ENSG00000169047(IRS1);ENSG00000129244(ATP1B2)	K13302+K16172+K01540
Human Diseases	Immune diseases	Graft-versus-host disease	3	37	0.754521	1	ko05332	ENSG00000125538(IL1B);ENSG00000232810(TNF);ENSG00000115008(IL1A)	K04519+K03156+K04383
Organismal Systems	Nervous system	Glutamatergic synapse	10	114	0.759493	1	ko04724	ENSG00000105737(GRIK5);ENSG00000152413(HOMER1);ENSG00000104888(SLC17A7);ENSG00000171189(GRIK1);ENSG00000173175(ADCY5);ENSG00000144935(TRPC1);ENSG00000105499(PLA2G4C);ENSG00000116711(PLA2G4A);ENSG00000162105(SHANK2);ENSG00000164082(GRM2)	K05205+K15010+K12302+K05201+K08045+K04964+K16342+K16342+K15009+K04605
Organismal Systems	Immune system	Th17 cell differentiation	9	104	0.766106	1	ko04659	ENSG00000125538(IL1B);ENSG00000112116(IL17F);ENSG00000177606(JUN);ENSG00000170345(FOS);ENSG00000146232(NFKBIE);ENSG00000080824(HSP90AA1);ENSG00000069667(RORA);ENSG00000126561(STAT5A);ENSG00000101096(NFATC2)	K04519+K05494+K04448+K04379+K05872+K04079+K08532+K11223+K17332
Cellular Processes	Cell growth and death	Cellular senescence	14	158	0.774356	1	ko04218	ENSG00000161011(SQSTM1);ENSG00000116717(GADD45A);ENSG00000118689(FOXO3);ENSG00000092969(TGFB2);ENSG00000124762(CDKN1A);ENSG00000115008(IL1A);ENSG00000099860(GADD45B);ENSG00000146674(IGFBP3);ENSG00000130222(GADD45G);ENSG00000096717(SIRT1);ENSG00000134057(CCNB1);ENSG00000110092(CCND1);ENSG00000034152(MAP2K3);ENSG00000101096(NFATC2)	K14381+K04402+K09408+K13376+K06625+K04383+K04402+K10138+K04402+K11411+K05868+K04503+K04432+K17332
Environmental Information Processing	Signal transduction	Apelin signaling pathway	12	137	0.775392	1	ko04371	ENSG00000173175(ADCY5);ENSG00000127528(KLF2);ENSG00000196289(BECN2);ENSG00000118785(SPP1);ENSG00000183023(SLC8A1);ENSG00000105851(PIK3CG);ENSG00000074181(NOTCH3);ENSG00000120738(EGR1);ENSG00000104368(PLAT);ENSG00000213999(MEF2B);ENSG00000108840(HDAC5);ENSG00000110092(CCND1)	K08045+K17845+K08334+K06250+K05849+K21289+K20995+K09203+K01343+K09261+K11406+K04503
Organismal Systems	Nervous system	Retrograde endocannabinoid signaling	13	148	0.778771	1	ko04723	ENSG00000198888(MT-ND1);ENSG00000198840(MT-ND3);ENSG00000212907(MT-ND4L);ENSG00000198886(MT-ND4);ENSG00000198786(MT-ND5);ENSG00000198695(MT-ND6);ENSG00000146276(GABRR1);ENSG00000111886(GABRR2);ENSG00000118432(CNR1);ENSG00000104888(SLC17A7);ENSG00000173175(ADCY5);ENSG00000162728(KCNJ9);ENSG00000268089(GABRQ)	K03878+K03880+K03882+K03881+K03883+K03884+K05190+K05190+K04277+K12302+K08045+K05002+K05192
Organismal Systems	Endocrine system	Insulin signaling pathway	12	138	0.783756	1	ko04910	ENSG00000173281(PPP1R3B);ENSG00000184557(SOCS3);ENSG00000143627(PKLR);ENSG00000129946(SHC2);ENSG00000100889(PCK2);ENSG00000169047(IRS1);ENSG00000068976(PYGM);ENSG00000185950(IRS2);ENSG00000185338(SOCS1);ENSG00000131482(G6PC);ENSG00000185634(SHC4);ENSG00000119938(PPP1R3C)	K07189+K04696+K12406+K17447+K01596+K16172+K00688+K07187+K04694+K01084+K17449+K07189
Organismal Systems	Immune system	Cytosolic DNA-sensing pathway	5	62	0.785804	1	ko04623	ENSG00000164430(CGAS);ENSG00000125538(IL1B);ENSG00000147873(IFNA5);ENSG00000126456(IRF3);ENSG00000107201(DDX58)	K17834+K04519+K05414+K05411+K12646
Human Diseases	Neurodegenerative diseases	Amyotrophic lateral sclerosis (ALS)	4	51	0.790626	1	ko05014	ENSG00000232810(TNF);ENSG00000135406(PRPH);ENSG00000277586(NEFL);ENSG00000034152(MAP2K3)	K03156+K07607+K04572+K04432
Organismal Systems	Endocrine system	Insulin secretion	7	85	0.793508	1	ko04911	ENSG00000186472(PCLO);ENSG00000173175(ADCY5);ENSG00000220205(VAMP2);ENSG00000128272(ATF4);ENSG00000129244(ATP1B2);ENSG00000105642(KCNN1);ENSG00000146592(CREB5)	K16882+K08045+K13504+K04374+K01540+K04942+K09047
Organismal Systems	Endocrine system	Progesterone-mediated oocyte maturation	8	96	0.793578	1	ko04914	ENSG00000173175(ADCY5);ENSG00000113742(CPEB4);ENSG00000080824(HSP90AA1);ENSG00000107864(CPEB3);ENSG00000163806(SPDYA);ENSG00000166851(PLK1);ENSG00000087586(AURKA);ENSG00000134057(CCNB1)	K08045+K02602+K04079+K02602+K08694+K06631+K11481+K05868
Organismal Systems	Immune system	Chemokine signaling pathway	16	183	0.803111	1	ko04062	ENSG00000118689(FOXO3);ENSG00000158517(NCF1);ENSG00000115009(CCL20);ENSG00000173175(ADCY5);ENSG00000129946(SHC2);ENSG00000106178(CCL24);ENSG00000068831(RASGRP2);ENSG00000163734(CXCL3);ENSG00000108691(CCL2);ENSG00000113263(ITK);ENSG00000081041(CXCL2);ENSG00000121966(CXCR4);ENSG00000186810(CXCR3);ENSG00000134516(DOCK2);ENSG00000183813(CCR4);ENSG00000185634(SHC4)	K09408+K08011+K14625+K08045+K17447+K21097+K12361+K05505+K14624+K07363+K05505+K04189+K04188+K12367+K04179+K17449
Metabolism	Metabolism of cofactors and vitamins	Thiamine metabolism	1	15	0.807268	1	ko00730	ENSG00000163283(ALPP)	K01077
Cellular Processes	Cellular community - eukaryotes	Gap junction	7	88	0.82205	1	ko04540	ENSG00000196230(TUBB);ENSG00000075886(TUBA3D);ENSG00000134853(PDGFRA);ENSG00000173175(ADCY5);ENSG00000113721(PDGFRB);ENSG00000152661(GJA1);ENSG00000100311(PDGFB)	K07375+K07374+K04363+K08045+K05089+K07372+K17386
Metabolism	Metabolism of cofactors and vitamins	Porphyrin and chlorophyll metabolism	3	42	0.826535	1	ko00860	ENSG00000242515(UGT1A10);ENSG00000242366(UGT1A8);ENSG00000167165(UGT1A6)	K00699+K00699+K00699
Organismal Systems	Immune system	Fc gamma R-mediated phagocytosis	7	89	0.830849	1	ko04666	ENSG00000158517(NCF1);ENSG00000150337(FCGR1A);ENSG00000203747(FCGR3A);ENSG00000277443(MARCKS);ENSG00000116711(PLA2G4A);ENSG00000107242(PIP5K1B);ENSG00000134516(DOCK2)	K08011+K06498+K06463+K12561+K16342+K00889+K12367
Metabolism	Lipid metabolism	Fatty acid elongation	2	30	0.833736	1	ko00062	ENSG00000119673(ACOT2);ENSG00000197977(ELOVL2)	K01068+K10205
Organismal Systems	Nervous system	Serotonergic synapse	9	113	0.843372	1	ko04726	ENSG00000108576(SLC6A4);ENSG00000173175(ADCY5);ENSG00000144935(TRPC1);ENSG00000162728(KCNJ9);ENSG00000105499(PLA2G4C);ENSG00000120129(DUSP1);ENSG00000116711(PLA2G4A);ENSG00000129167(TPH1);ENSG00000139287(TPH2)	K05037+K08045+K04964+K05002+K16342+K21278+K16342+K00502+K00502
Metabolism	Carbohydrate metabolism	Galactose metabolism	2	31	0.847198	1	ko00052	ENSG00000115850(LCT);ENSG00000131482(G6PC)	K01229+K01084
Human Diseases	Drug resistance	Antifolate resistance	2	31	0.847198	1	ko01523	ENSG00000125538(IL1B);ENSG00000232810(TNF)	K04519+K03156
Genetic Information Processing	Transcription	RNA polymerase	2	31	0.847198	1	ko03020	ENSG00000068654(POLR1A);ENSG00000047315(POLR2B)	K02999+K03010
Human Diseases	Infectious diseases	Epithelial cell signaling in Helicobacter pylori infection	5	68	0.8485	1	ko05120	ENSG00000006062(MAP3K14);ENSG00000177606(JUN);ENSG00000113070(HBEGF);ENSG00000033627(ATP6V0A1);ENSG00000116039(ATP6V1B1)	K04466+K04448+K08523+K02154+K02147
Environmental Information Processing	Membrane transport	ABC transporters	3	44	0.849836	1	ko02010	ENSG00000154263(ABCA10);ENSG00000165029(ABCA1);ENSG00000085563(ABCB1)	K05652+K05641+K05658
Organismal Systems	Excretory system	Vasopressin-regulated water reabsorption	3	44	0.849836	1	ko04962	ENSG00000165272(AQP3);ENSG00000220205(VAMP2);ENSG00000146592(CREB5)	K09876+K13504+K09047
Human Diseases	Substance dependence	Morphine addiction	7	92	0.855195	1	ko05032	ENSG00000154678(PDE1C);ENSG00000146276(GABRR1);ENSG00000111886(GABRR2);ENSG00000173175(ADCY5);ENSG00000162728(KCNJ9);ENSG00000113448(PDE4D);ENSG00000268089(GABRQ)	K13755+K05190+K05190+K08045+K05002+K13293+K05192
Human Diseases	Cancers	Renal cell carcinoma	5	69	0.857314	1	ko05211	ENSG00000092969(TGFB2);ENSG00000124762(CDKN1A);ENSG00000163235(TGFA);ENSG00000177606(JUN);ENSG00000100311(PDGFB)	K13376+K06625+K08774+K04448+K17386
Cellular Processes	Transport and catabolism	Autophagy - other eukaryotes	2	32	0.859661	1	ko04136	ENSG00000070540(WIPI1);ENSG00000196289(BECN2)	K17908+K08334
Environmental Information Processing	Signal transduction	Sphingolipid signaling pathway	9	117	0.87057	1	ko04071	ENSG00000170989(S1PR1);ENSG00000168398(BDKRB2);ENSG00000180739(S1PR5);ENSG00000232810(TNF);ENSG00000163082(SGPP2);ENSG00000267534(S1PR2);ENSG00000010810(FYN);ENSG00000164023(SGMS2);ENSG00000073711(PPP2R3A)	K04288+K03916+K04295+K03156+K04717+K04292+K05703+K04714+K11583
Cellular Processes	Transport and catabolism	Autophagy - animal	10	129	0.874853	1	ko04140	ENSG00000070540(WIPI1);ENSG00000172071(EIF2AK3);ENSG00000196289(BECN2);ENSG00000169047(IRS1);ENSG00000276600(RAB7B);ENSG00000185950(IRS2);ENSG00000062716(VMP1);ENSG00000178607(ERN1);ENSG00000148572(NRBF2);ENSG00000168209(DDIT4)	K17908+K08860+K08334+K16172+K07898+K07187+K21248+K08852+K21246+K08270
Organismal Systems	Environmental adaptation	Thermogenesis	19	229	0.879985	1	ko04714	ENSG00000198888(MT-ND1);ENSG00000198804(MT-CO1);ENSG00000198712(MT-CO2);ENSG00000198899(MT-ATP6);ENSG00000198938(MT-CO3);ENSG00000198840(MT-ND3);ENSG00000212907(MT-ND4L);ENSG00000198886(MT-ND4);ENSG00000198786(MT-ND5);ENSG00000198695(MT-ND6);ENSG00000118432(CNR1);ENSG00000173175(ADCY5);ENSG00000115548(KDM3A);ENSG00000205683(DPF3);ENSG00000134962(KLB);ENSG00000105550(FGF21);ENSG00000177666(PNPLA2)…	K03878+K02256+K02261+K02126+K02262+K03880+K03882+K03881+K03883+K03884+K04277+K08045+K15601+K22198+K22404+K22429+K16816+K04432+K09047
Human Diseases	Drug resistance	Platinum drug resistance	5	72	0.881221	1	ko01524	ENSG00000065621(GSTO2);ENSG00000124762(CDKN1A);ENSG00000105327(BBC3);ENSG00000141682(PMAIP1);ENSG00000131747(TOP2A)	K00799+K06625+K10132+K10131+K03164
Cellular Processes	Cellular community - eukaryotes	Adherens junction	5	72	0.881221	1	ko04520	ENSG00000111679(PTPN6);ENSG00000010810(FYN);ENSG00000124216(SNAI1);ENSG00000019549(SNAI2);ENSG00000149177(PTPRJ)	K05697+K05703+K05707+K05706+K05698
Organismal Systems	Digestive system	Pancreatic secretion	7	96	0.883153	1	ko04972	ENSG00000173175(ADCY5);ENSG00000243480(AMY2A);ENSG00000144935(TRPC1);ENSG00000240038(AMY2B);ENSG00000080493(SLC4A4);ENSG00000138308(PLA2G12B);ENSG00000129244(ATP1B2)	K08045+K01176+K04964+K01176+K13575+K01047+K01540
Human Diseases	Neurodegenerative diseases	Parkinson disease	11	142	0.88458	1	ko05012	ENSG00000198888(MT-ND1);ENSG00000198804(MT-CO1);ENSG00000198712(MT-CO2);ENSG00000198899(MT-ATP6);ENSG00000198938(MT-CO3);ENSG00000198840(MT-ND3);ENSG00000212907(MT-ND4L);ENSG00000198886(MT-ND4);ENSG00000198786(MT-ND5);ENSG00000198695(MT-ND6);ENSG00000173175(ADCY5)	K03878+K02256+K02261+K02126+K02262+K03880+K03882+K03881+K03883+K03884+K08045
Environmental Information Processing	Signal transduction	cAMP signaling pathway	16	198	0.887229	1	ko04024	ENSG00000168539(CHRM1);ENSG00000173175(ADCY5);ENSG00000196917(HCAR1);ENSG00000050628(PTGER3);ENSG00000129991(TNNI3);ENSG00000177606(JUN);ENSG00000170345(FOS);ENSG00000111087(GLI1);ENSG00000121853(GHSR);ENSG00000104899(AMH);ENSG00000070729(CNGB1);ENSG00000125398(SOX9);ENSG00000164128(NPY1R);ENSG00000113448(PDE4D);ENSG00000129244(ATP1B2);ENSG00000146592(CREB5)	K04129+K08045+K08401+K04260+K12044+K04448+K04379+K16797+K04284+K04665+K04952+K18435+K04204+K13293+K01540+K09047
Metabolism	Metabolism of cofactors and vitamins	One carbon pool by folate	1	20	0.888762	1	ko00670	ENSG00000136010(ALDH1L2)	K00289
Metabolism	Amino acid metabolism	Alanine, aspartate and glutamate metabolism	2	35	0.89167	1	ko00250	ENSG00000070669(ASNS);ENSG00000131459(GFPT2)	K01953+K00820
Human Diseases	Immune diseases	Allograft rejection	2	35	0.89167	1	ko05330	ENSG00000232810(TNF);ENSG00000168811(IL12A)	K03156+K05406
Human Diseases	Infectious diseases	Human cytomegalovirus infection	18	222	0.89614	1	ko05163	ENSG00000164430(CGAS);ENSG00000125538(IL1B);ENSG00000134853(PDGFRA);ENSG00000173175(ADCY5);ENSG00000232810(TNF);ENSG00000124762(CDKN1A);ENSG00000160951(PTGER1);ENSG00000050628(PTGER3);ENSG00000259207(ITGB3);ENSG00000108691(CCL2);ENSG00000147873(IFNA5);ENSG00000110324(IL10RA);ENSG00000121966(CXCR4);ENSG00000126456(IRF3);ENSG00000128272(ATF4);ENSG00000110092(CCND1);ENSG00000101096(NFATC2);ENSG00000…	K17834+K04519+K04363+K08045+K03156+K06625+K04258+K04260+K06493+K14624+K05414+K05134+K04189+K05411+K04374+K04503+K17332+K09047
Metabolism	Glycan biosynthesis and metabolism	N-Glycan biosynthesis	3	49	0.896513	1	ko00510	ENSG00000128268(MGAT3);ENSG00000115275(MOGS);ENSG00000175283(DOLK)	K00737+K01228+K00902
Metabolism	Amino acid metabolism	Arginine biosynthesis	1	21	0.900347	1	ko00220	ENSG00000081181(ARG2)	K01476
Organismal Systems	Nervous system	Synaptic vesicle cycle	4	63	0.904681	1	ko04721	ENSG00000104888(SLC17A7);ENSG00000033627(ATP6V0A1);ENSG00000220205(VAMP2);ENSG00000116039(ATP6V1B1)	K12302+K02154+K13504+K02147
Organismal Systems	Nervous system	GABAergic synapse	6	88	0.906419	1	ko04727	ENSG00000146276(GABRR1);ENSG00000111886(GABRR2);ENSG00000173175(ADCY5);ENSG00000010379(SLC6A13);ENSG00000173805(HAP1);ENSG00000268089(GABRQ)	K05190+K05190+K08045+K05039+K04647+K05192
Cellular Processes	Cellular community - eukaryotes	Tight junction	13	170	0.909939	1	ko04530	ENSG00000189143(CLDN4);ENSG00000178184(PARD6G);ENSG00000075886(TUBA3D);ENSG00000164877(MICALL2);ENSG00000180353(HCLS1);ENSG00000177606(JUN);ENSG00000128849(CGNL1);ENSG00000109063(MYH3);ENSG00000152939(MARVELD2);ENSG00000184697(CLDN6);ENSG00000126016(AMOT);ENSG00000213937(CLDN9);ENSG00000110092(CCND1)	K06087+K06093+K07374+K21068+K06106+K04448+K21110+K10352+K17291+K06087+K16819+K06087+K04503
Environmental Information Processing	Signal transduction	Calcium signaling pathway	14	182	0.912861	1	ko04020	ENSG00000168539(CHRM1);ENSG00000154678(PDE1C);ENSG00000115353(TACR1);ENSG00000168398(BDKRB2);ENSG00000134853(PDGFRA);ENSG00000187848(P2RX2);ENSG00000160951(PTGER1);ENSG00000183023(SLC8A1);ENSG00000050628(PTGER3);ENSG00000121966(CXCR4);ENSG00000196639(HRH1);ENSG00000113721(PDGFRB);ENSG00000169403(PTAFR);ENSG00000171873(ADRA1D)	K04129+K13755+K04222+K03916+K04363+K05216+K04258+K05849+K04260+K04189+K04149+K05089+K04279+K04137
Organismal Systems	Immune system	Natural killer cell mediated cytotoxicity	9	125	0.913481	1	ko04650	ENSG00000203747(FCGR3A);ENSG00000232810(TNF);ENSG00000129946(SHC2);ENSG00000147873(IFNA5);ENSG00000111679(PTPN6);ENSG00000010810(FYN);ENSG00000185634(SHC4);ENSG00000104689(TNFRSF10A);ENSG00000101096(NFATC2)	K06463+K03156+K17447+K05414+K05697+K05703+K17449+K04722+K17332
Organismal Systems	Digestive system	Salivary secretion	6	90	0.917066	1	ko04970	ENSG00000173175(ADCY5);ENSG00000187908(DMBT1);ENSG00000231887(PRH1);ENSG00000220205(VAMP2);ENSG00000129244(ATP1B2);ENSG00000171873(ADRA1D)	K08045+K13912+K13910+K13504+K01540+K04137
Genetic Information Processing	Folding, sorting and degradation	Protein export	1	23	0.920026	1	ko03060	ENSG00000044574(HSPA5)	K09490
Organismal Systems	Endocrine system	Glucagon signaling pathway	7	103	0.921219	1	ko04922	ENSG00000100889(PCK2);ENSG00000068976(PYGM);ENSG00000215644(GCGR);ENSG00000131482(G6PC);ENSG00000096717(SIRT1);ENSG00000128272(ATF4);ENSG00000146592(CREB5)	K01596+K00688+K04583+K01084+K11411+K04374+K09047
Organismal Systems	Endocrine system	Thyroid hormone signaling pathway	8	116	0.925584	1	ko04919	ENSG00000125378(BMP4);ENSG00000074181(NOTCH3);ENSG00000259207(ITGB3);ENSG00000091831(ESR1);ENSG00000197406(DIO3);ENSG00000129244(ATP1B2);ENSG00000204301(NOTCH4);ENSG00000110092(CCND1)	K04662+K20995+K06493+K08550+K07754+K01540+K20996+K04503
Metabolism	Glycan biosynthesis and metabolism	Glycosylphosphatidylinositol(GPI)-anchor biosynthesis	1	25	0.935824	1	ko00563	ENSG00000143315(PIGM)	K05284
Human Diseases	Cardiovascular diseases	Viral myocarditis	3	56	0.940013	1	ko05416	ENSG00000143322(ABL2);ENSG00000010810(FYN);ENSG00000110092(CCND1)	K08887+K05703+K04503
Metabolism	Lipid metabolism	Fatty acid degradation	2	44	0.951502	1	ko00071	ENSG00000111275(ALDH2);ENSG00000137124(ALDH1B1)	K00128+K00128
Organismal Systems	Endocrine system	PPAR signaling pathway	4	73	0.953515	1	ko03320	ENSG00000118137(APOA1);ENSG00000100889(PCK2);ENSG00000110245(APOC3);ENSG00000167772(ANGPTL4)	K08757+K01596+K08759+K08767
Metabolism	Carbohydrate metabolism	Butanoate metabolism	1	28	0.953872	1	ko00650	ENSG00000166743(ACSM1)	K01896
Metabolism	Global and overview maps	Biosynthesis of amino acids	4	74	0.956848	1	ko01230	ENSG00000143627(PKLR);ENSG00000116761(CTH);ENSG00000081181(ARG2);ENSG00000198650(TAT)	K12406+K01758+K01476+K00815
Metabolism	Carbohydrate metabolism	Citrate cycle (TCA cycle)	1	30	0.96299	1	ko00020	ENSG00000100889(PCK2)	K01596
Metabolism	Carbohydrate metabolism	Glyoxylate and dicarboxylate metabolism	1	30	0.96299	1	ko00630	ENSG00000178922(HYI)	K01816
Metabolism	Metabolism of cofactors and vitamins	Nicotinate and nicotinamide metabolism	1	30	0.96299	1	ko00760	ENSG00000077009(NMRK2)	K10524
Metabolism	Amino acid metabolism	Valine, leucine and isoleucine degradation	2	48	0.966423	1	ko00280	ENSG00000111275(ALDH2);ENSG00000137124(ALDH1B1)	K00128+K00128
Metabolism	Carbohydrate metabolism	Amino sugar and nucleotide sugar metabolism	2	48	0.966423	1	ko00520	ENSG00000254685(FPGT);ENSG00000131459(GFPT2)	K00976+K00820
Genetic Information Processing	Translation	mRNA surveillance pathway	5	91	0.96658	1	ko03015	ENSG00000100941(PNN);ENSG00000162231(NXF1);ENSG00000101138(CSTF1);ENSG00000073711(PPP2R3A);ENSG00000101888(NXT2)	K13114+K14284+K14406+K11583+K14285
Organismal Systems	Nervous system	Dopaminergic synapse	8	131	0.96907	1	ko04728	ENSG00000173175(ADCY5);ENSG00000162728(KCNJ9);ENSG00000170345(FOS);ENSG00000069696(DRD4);ENSG00000133794(ARNTL);ENSG00000128272(ATF4);ENSG00000073711(PPP2R3A);ENSG00000146592(CREB5)	K08045+K05002+K04379+K04147+K02296+K04374+K11583+K09047
Genetic Information Processing	Folding, sorting and degradation	RNA degradation	4	79	0.970439	1	ko03018	ENSG00000159388(BTG2);ENSG00000146453(PNLDC1);ENSG00000133639(BTG1);ENSG00000147905(ZCCHC7)	K14443+K01148+K14443+K12597
Human Diseases	Infectious diseases	Vibrio cholerae infection	2	50	0.972119	1	ko05110	ENSG00000033627(ATP6V0A1);ENSG00000116039(ATP6V1B1)	K02154+K02147
Human Diseases	Immune diseases	Autoimmune thyroid disease	2	50	0.972119	1	ko05320	ENSG00000147873(IFNA5);ENSG00000042832(TG)	K05414+K10809
Metabolism	Global and overview maps	Metabolic pathways	116	1294	0.972898	1	ko01100	ENSG00000198888(MT-ND1);ENSG00000198804(MT-CO1);ENSG00000198712(MT-CO2);ENSG00000198899(MT-ATP6);ENSG00000198938(MT-CO3);ENSG00000198840(MT-ND3);ENSG00000212907(MT-ND4L);ENSG00000198886(MT-ND4);ENSG00000198786(MT-ND5);ENSG00000198695(MT-ND6);ENSG00000084110(HAL);ENSG00000183696(UPP1);ENSG00000174951(FUT1);ENSG00000254685(FPGT);ENSG00000111275(ALDH2);ENSG00000158006(PAFAH2);ENSG00000237289(CKMT1B)…	K03878+K02256+K02261+K02126+K02262+K03880+K03882+K03881+K03883+K03884+K01745+K00757+K00718+K00976+K00128+K01062+K00933+K00629+K00513+K12406+K00699+K13510+K11140+K05284+K00275+K02999+K00710+K01176+K17547+K00659+K03375+K01068+K00710+K01758+K01476+K21289+K16342+K03792+K01953+K00276+K12352+K01596+K01077+K00387+K16342+K07438+K01176+K01201+K11153+K00472+K00699+K00699+K01816+K00688+K00710+K01229+K00502+…
Metabolism	Carbohydrate metabolism	Fructose and mannose metabolism	1	33	0.973405	1	ko00051	ENSG00000254685(FPGT)	K00976
Genetic Information Processing	Replication and repair	Base excision repair	1	33	0.973405	1	ko03410	ENSG00000143799(PARP1)	K10798
Human Diseases	Cancers	Central carbon metabolism in cancer	3	66	0.973539	1	ko05230	ENSG00000134853(PDGFRA);ENSG00000113721(PDGFRB);ENSG00000140538(NTRK3)	K04363+K05089+K05101
Human Diseases	Neurodegenerative diseases	Alzheimer disease	11	171	0.973765	1	ko05010	ENSG00000198804(MT-CO1);ENSG00000198712(MT-CO2);ENSG00000198899(MT-ATP6);ENSG00000198938(MT-CO3);ENSG00000125538(IL1B);ENSG00000176749(CDK5R1);ENSG00000196549(MME);ENSG00000172071(EIF2AK3);ENSG00000232810(TNF);ENSG00000130203(APOE);ENSG00000178607(ERN1)	K02256+K02261+K02126+K02262+K04519+K11716+K01389+K08860+K03156+K04524+K08852
Cellular Processes	Cell growth and death	Oocyte meiosis	7	121	0.974021	1	ko04114	ENSG00000173175(ADCY5);ENSG00000113742(CPEB4);ENSG00000107864(CPEB3);ENSG00000163806(SPDYA);ENSG00000166851(PLK1);ENSG00000087586(AURKA);ENSG00000134057(CCNB1)	K08045+K02602+K02602+K08694+K06631+K11481+K05868
Organismal Systems	Sensory system	Taste transduction	4	81	0.97466	1	ko04742	ENSG00000154678(PDE1C);ENSG00000187848(P2RX2);ENSG00000185933(CALHM1);ENSG00000277481(PKD1L3)	K13755+K05216+K19738+K04989
Genetic Information Processing	Replication and repair	Fanconi anemia pathway	2	55	0.982572	1	ko03460	ENSG00000136492(BRIP1);ENSG00000114315(HES1)	K15362+K06054
Environmental Information Processing	Signal transduction	HIF-1 signaling pathway	5	100	0.982619	1	ko04066	ENSG00000136869(TLR4);ENSG00000124762(CDKN1A);ENSG00000091513(TF);ENSG00000101280(ANGPT4);ENSG00000078401(EDN1)	K10160+K06625+K14736+K05467+K16366
Metabolism	Nucleotide metabolism	Pyrimidine metabolism	5	101	0.983865	1	ko00240	ENSG00000183696(UPP1);ENSG00000068654(POLR1A);ENSG00000171302(CANT1);ENSG00000047315(POLR2B);ENSG00000134326(CMPK2)	K00757+K02999+K12304+K03010+K13809
Metabolism	Carbohydrate metabolism	Inositol phosphate metabolism	3	74	0.986616	1	ko00562	ENSG00000105851(PIK3CG);ENSG00000107242(PIP5K1B);ENSG00000105655(ISYNA1)	K21289+K00889+K01858
Human Diseases	Infectious diseases	Bacterial invasion of epithelial cells	3	74	0.986616	1	ko05100	ENSG00000129946(SHC2);ENSG00000180353(HCLS1);ENSG00000185634(SHC4)	K17447+K06106+K17449
Organismal Systems	Nervous system	Long-term depression	2	59	0.98809	1	ko04730	ENSG00000105499(PLA2G4C);ENSG00000116711(PLA2G4A)	K16342+K16342
Organismal Systems	Circulatory system	Vascular smooth muscle contraction	6	120	0.988898	1	ko04270	ENSG00000173175(ADCY5);ENSG00000163017(ACTG2);ENSG00000105499(PLA2G4C);ENSG00000116711(PLA2G4A);ENSG00000138308(PLA2G12B);ENSG00000171873(ADRA1D)	K08045+K12315+K16342+K16342+K01047+K04137
Genetic Information Processing	Replication and repair	Homologous recombination	1	42	0.99014	1	ko03440	ENSG00000136492(BRIP1)	K15362
Cellular Processes	Transport and catabolism	Lysosome	6	122	0.990399	1	ko04142	ENSG00000177628(GBA);ENSG00000179163(FUCA1);ENSG00000119899(SLC17A5);ENSG00000103723(AP3B2);ENSG00000033627(ATP6V0A1);ENSG00000114378(HYAL1)	K01201+K01206+K12301+K12397+K02154+K01197
Genetic Information Processing	Transcription	Basal transcription factors	1	44	0.992093	1	ko03022	ENSG00000141384(TAF4B)	K03129
Organismal Systems	Environmental adaptation	Circadian entrainment	4	96	0.992363	1	ko04713	ENSG00000173175(ADCY5);ENSG00000162728(KCNJ9);ENSG00000170345(FOS);ENSG00000179094(PER1)	K08045+K05002+K04379+K21944
Human Diseases	Neurodegenerative diseases	Huntington disease	11	194	0.993268	1	ko05016	ENSG00000198804(MT-CO1);ENSG00000198712(MT-CO2);ENSG00000198899(MT-ATP6);ENSG00000198938(MT-CO3);ENSG00000105327(BBC3);ENSG00000173805(HAP1);ENSG00000141384(TAF4B);ENSG00000047315(POLR2B);ENSG00000183914(DNAH2);ENSG00000174844(DNAH12);ENSG00000146592(CREB5)	K02256+K02261+K02126+K02262+K10132+K04647+K03129+K03010+K10408+K10408+K09047
Organismal Systems	Endocrine system	Renin secretion	2	65	0.993318	1	ko04924	ENSG00000154678(PDE1C);ENSG00000173175(ADCY5)	K13755+K08045
Metabolism	Global and overview maps	Fatty acid metabolism	1	47	0.994322	1	ko01212	ENSG00000197977(ELOVL2)	K10205
Metabolism	Nucleotide metabolism	Purine metabolism	9	174	0.995542	1	ko00230	ENSG00000154678(PDE1C);ENSG00000143627(PKLR);ENSG00000068654(POLR1A);ENSG00000173175(ADCY5);ENSG00000170222(ADPRM);ENSG00000171302(CANT1);ENSG00000070019(GUCY2C);ENSG00000047315(POLR2B);ENSG00000113448(PDE4D)	K13755+K12406+K02999+K08045+K01517+K12304+K12320+K03010+K13293
Genetic Information Processing	Translation	RNA transport	8	165	0.996778	1	ko03013	ENSG00000100941(PNN);ENSG00000173812(EIF1);ENSG00000162231(NXF1);ENSG00000179409(GEMIN4);ENSG00000152147(GEMIN6);ENSG00000187627(RGPD1);ENSG00000177688(SUMO4);ENSG00000101888(NXT2)	K13114+K03113+K14284+K13132+K13134+K12172+K12160+K14285
Organismal Systems	Digestive system	Gastric acid secretion	2	75	0.99749	1	ko04971	ENSG00000173175(ADCY5);ENSG00000129244(ATP1B2)	K08045+K01540
Genetic Information Processing	Translation	Ribosome biogenesis in eukaryotes	2	77	0.99794	1	ko03008	ENSG00000162231(NXF1);ENSG00000101888(NXT2)	K14284+K14285
Cellular Processes	Transport and catabolism	Peroxisome	2	84	0.998974	1	ko04146	ENSG00000136881(BAAT);ENSG00000179761(PIPOX)	K00659+K00306
Human Diseases	Infectious diseases	Shigellosis	1	65	0.999224	1	ko05131	ENSG00000180353(HCLS1)	K06106
Organismal Systems	Nervous system	Long-term potentiation	1	67	0.999378	1	ko04720	ENSG00000128272(ATF4)	K04374
Genetic Information Processing	Transcription	Spliceosome	4	133	0.99969	1	ko03040	ENSG00000204389(HSPA1A);ENSG00000204388(HSPA1B);ENSG00000125743(SNRPD2);ENSG00000173110(HSPA6)	K03283+K03283+K11096+K03283
Cellular Processes	Transport and catabolism	Endocytosis	11	243	0.999754	1	ko04144	ENSG00000120645(IQSEC3);ENSG00000204389(HSPA1A);ENSG00000130164(LDLR);ENSG00000178184(PARD6G);ENSG00000204388(HSPA1B);ENSG00000134853(PDGFRA);ENSG00000160867(FGFR4);ENSG00000173110(HSPA6);ENSG00000121966(CXCR4);ENSG00000107242(PIP5K1B);ENSG00000172803(SNX32)	K12495+K03283+K12473+K06093+K03283+K04363+K05095+K03283+K04189+K00889+K17920
Genetic Information Processing	Folding, sorting and degradation	Ubiquitin mediated proteolysis	4	136	0.999764	1	ko04120	ENSG00000145604(SKP2);ENSG00000184557(SOCS3);ENSG00000185338(SOCS1);ENSG00000119048(UBE2B)	K03875+K04696+K04694+K10574
Environmental Information Processing	Signal transduction	Phosphatidylinositol signaling system	1	100	0.999984	1	ko04070	ENSG00000107242(PIP5K1B)	K00889
Genetic Information Processing	Translation	Ribosome	2	133	0.999993	1	ko03010	ENSG00000112110(MRPL18);ENSG00000215472(RPL17-C18orf32)	K02881+K02880
Metabolism	Global and overview maps	Carbon metabolism	1	115	0.999997	1	ko01200	ENSG00000143627(PKLR)	K12406
Organismal Systems	Sensory system	Olfactory transduction	8	412	1	1	ko04740	ENSG00000154678(PDE1C);ENSG00000124657(OR2B6);ENSG00000183023(SLC8A1);ENSG00000169327(OR5AU1);ENSG00000172208(OR4X2);ENSG00000116741(RGS2);ENSG00000070729(CNGB1);ENSG00000141194(OR4D1)	K13755+K04257+K05849+K04257+K04257+K18154+K04952+K04257

## Sheet: U373
KEGG_A_class	KEGG_B_class	Pathway	373-NC-vs-373-AKT3 (960)	All (7164)	Pvalue	Qvalue	Pathway ID	Genes	K_IDs
Human Diseases	Cancers	Transcriptional misregulation in cancers	49	184	9.96137e-07	0.00010227	ko05202	ENSG00000116717(GADD45A);ENSG00000033170(FUT8);ENSG00000140443(IGF1R);ENSG00000169896(ITGAM);ENSG00000176046(NUPR1);ENSG00000203811(HIST2H3C);ENSG00000150337(FCGR1A);ENSG00000203852(HIST2H3A);ENSG00000274750(HIST1H3E);ENSG00000278272(HIST1H3C);ENSG00000168148(HIST3H3);ENSG00000124762(CDKN1A);ENSG00000140379(BCL2A1);ENSG00000147050(KDM6A);ENSG00000157554(ERG);ENSG00000197409(HIST1H3D);ENSG00000058…	K04402+K00717+K05087+K06461+K15626+K11253+K06498+K11253+K11253+K11253+K11253+K06625+K02162+K11447+K09435+K11253+K08821+K11253+K22046+K03172+K15593+K10030+K01394+K11253+K11253+K14242+K04402+K04570+K15615+K01343+K09293+K01348+K10138+K11253+K11253+K11447+K09436+K09283+K06067+K10048+K04452+K09438+K15616+K08559+K11449+K04388+K10054+K15621+K09431
Environmental Information Processing	Signaling molecules and interaction	ECM-receptor interaction	26	82	1.35175e-05	0.000983911	ko04512	ENSG00000120332(TNN);ENSG00000118785(SPP1);ENSG00000168477(TNXB);ENSG00000112769(LAMA4);ENSG00000135862(LAMC1);ENSG00000259207(ITGB3);ENSG00000139219(COL2A1);ENSG00000203618(GP1BB);ENSG00000091409(ITGA6);ENSG00000163359(COL6A3);ENSG00000142156(COL6A1);ENSG00000115232(ITGA4);ENSG00000115884(SDC1);ENSG00000150093(ITGB1);ENSG00000091136(LAMB1);ENSG00000142173(COL6A2);ENSG00000137801(THBS1);ENSG00000…	K06252+K06250+K06252+K06241+K05635+K06493+K19719+K06262+K06485+K06238+K06238+K06483+K06257+K05719+K05636+K06238+K16857+K06237+K06245+K06236+K06237+K06258+K06237+K06481+K06476+K06480
Human Diseases	Infectious diseases	Influenza A	43	169	1.59726e-05	0.000983911	ko05164	ENSG00000182481(KPNA2);ENSG00000271503(CCL5);ENSG00000184557(SOCS3);ENSG00000204389(HSPA1A);ENSG00000102580(DNAJC3);ENSG00000117020(AKT3);ENSG00000213928(IRF9);ENSG00000204388(HSPA1B);ENSG00000172071(EIF2AK3);ENSG00000160710(ADAR);ENSG00000171608(PIK3CD);ENSG00000232810(TNF);ENSG00000136869(TLR4);ENSG00000164342(TLR3);ENSG00000162231(NXF1);ENSG00000111331(OAS3);ENSG00000089127(OAS1);ENSG000001113…	K15043+K12499+K04696+K03283+K09523+K04456+K04693+K03283+K08860+K12968+K00922+K03156+K10160+K05401+K14284+K14216+K14216+K14216+K12799+K11221+K03283+K10030+K14624+K04448+K04383+K09507+K14754+K11220+K05414+K12647+K04729+K05406+K04721+K05411+K16196+K16195+K08060+K12671+K02649+K12646+K15045+K04432+K10054
Human Diseases	Endocrine and metabolic diseases	AGE-RAGE signaling pathway in diabetic complications	29	99	2.41019e-05	0.00123723	ko04933	ENSG00000117020(AKT3);ENSG00000137193(PIM1);ENSG00000092969(TGFB2);ENSG00000171608(PIK3CD);ENSG00000232810(TNF);ENSG00000169429(CXCL8);ENSG00000108691(CCL2);ENSG00000177606(JUN);ENSG00000115008(IL1A);ENSG00000115415(STAT1);ENSG00000150630(VEGFC);ENSG00000120738(EGR1);ENSG00000117525(F3);ENSG00000101333(PLCB4);ENSG00000187498(COL4A1);ENSG00000164692(COL1A2);ENSG00000112715(VEGFA);ENSG00000126561(S…	K04456+K04702+K13376+K00922+K03156+K10030+K14624+K04448+K04383+K11220+K05449+K09203+K03901+K05858+K06237+K06236+K05448+K11223+K03982+K02649+K06237+K04446+K01398+K16366+K06237+K05449+K04503+K04166+K04388
Environmental Information Processing	Signal transduction	PI3K-Akt signaling pathway	74	353	3.70828e-05	0.00163164	ko04151	ENSG00000143384(MCL1);ENSG00000184371(CSF1);ENSG00000168539(CHRM1);ENSG00000118689(FOXO3);ENSG00000168685(IL7R);ENSG00000184349(EFNA5);ENSG00000243364(EFNA4);ENSG00000117020(AKT3);ENSG00000140443(IGF1R);ENSG00000168243(GNG4);ENSG00000049130(KITLG);ENSG00000171608(PIK3CD);ENSG00000136869(TLR4);ENSG00000124762(CDKN1A);ENSG00000120332(TNN);ENSG00000118785(SPP1);ENSG00000168477(TNXB);ENSG00000105851(…	K02539+K05453+K04129+K09408+K05072+K05462+K05462+K04456+K05087+K04541+K05461+K00922+K10160+K06625+K06252+K06250+K06252+K21289+K06241+K01596+K08774+K05635+K09784+K06493+K19719+K16172+K04465+K04079+K13769+K04570+K02582+K03914+K05414+K18496+K06485+K07825+K05449+K05098+K06238+K06238+K05089+K06483+K05719+K01084+K05091+K04358+K04358+K05636+K05418+K06238+K16857+K06237+K04737+K08390+K06245+K05467+K06236+…
Cellular Processes	Cellular community - eukaryotes	Focal adhesion	47	199	5.17381e-05	0.00199191	ko04510	ENSG00000117020(AKT3);ENSG00000140443(IGF1R);ENSG00000171608(PIK3CD);ENSG00000077264(PAK3);ENSG00000120332(TNN);ENSG00000118785(SPP1);ENSG00000168477(TNXB);ENSG00000112769(LAMA4);ENSG00000089159(PXN);ENSG00000135862(LAMC1);ENSG00000259207(ITGB3);ENSG00000139219(COL2A1);ENSG00000177606(JUN);ENSG00000105971(CAV2);ENSG00000091409(ITGA6);ENSG00000137843(PAK6);ENSG00000160007(ARHGAP35);ENSG00000259288…	K04456+K05087+K00922+K05733+K06252+K06250+K06252+K06241+K05760+K05635+K06493+K19719+K04448+K12958+K06485+K05735+K05732+K05735+K05449+K05098+K06278+K06238+K06238+K05089+K06483+K05719+K05636+K06238+K16857+K06237+K17449+K06245+K06273+K06236+K05448+K02649+K04437+K06237+K05736+K06237+K05449+K04503+K05450+K17386+K06481+K06476+K06480
Environmental Information Processing	Signal transduction	TNF signaling pathway	30	110	7.77072e-05	0.00244333	ko04668	ENSG00000184371(CSF1);ENSG00000271503(CCL5);ENSG00000184557(SOCS3);ENSG00000226979(LTA);ENSG00000117020(AKT3);ENSG00000073756(PTGS2);ENSG00000006062(MAP3K14);ENSG00000171223(JUNB);ENSG00000115009(CCL20);ENSG00000171608(PIK3CD);ENSG00000232810(TNF);ENSG00000118503(TNFAIP3);ENSG00000163734(CXCL3);ENSG00000056558(TRAF1);ENSG00000149968(MMP3);ENSG00000108691(CCL2);ENSG00000177606(JUN);ENSG00000170345…	K05453+K12499+K04696+K05468+K04456+K11987+K04466+K09028+K14625+K00922+K03156+K11859+K05505+K03172+K01394+K14624+K04448+K04379+K05505+K09258+K05449+K08849+K10048+K12671+K02649+K04374+K05419+K16366+K04432+K09047
Human Diseases	Infectious diseases	Measles	34	131	7.93289e-05	0.00244333	ko05162	ENSG00000204389(HSPA1A);ENSG00000117020(AKT3);ENSG00000213928(IRF9);ENSG00000239732(TLR9);ENSG00000204388(HSPA1B);ENSG00000172071(EIF2AK3);ENSG00000160710(ADAR);ENSG00000171608(PIK3CD);ENSG00000136869(TLR4);ENSG00000118503(TNFAIP3);ENSG00000111331(OAS3);ENSG00000089127(OAS1);ENSG00000111335(OAS2);ENSG00000170581(STAT2);ENSG00000173110(HSPA6);ENSG00000115008(IL1A);ENSG00000105327(BBC3);ENSG0000015…	K03283+K04456+K04693+K10161+K03283+K08860+K12968+K00922+K10160+K11859+K14216+K14216+K14216+K11221+K03283+K04383+K10132+K14754+K11220+K05414+K12647+K04729+K05435+K05406+K04721+K05411+K16196+K16195+K11223+K02649+K12646+K22517+K04503+K02091
Human Diseases	Cancers	Viral carcinogenesis	46	200	0.000122425	0.00342789	ko05203	ENSG00000145604(SKP2);ENSG00000270276(HIST2H4B);ENSG00000203814(HIST2H2BF);ENSG00000067066(SP100);ENSG00000213928(IRF9);ENSG00000274641(HIST1H2BO);ENSG00000270882(HIST2H4A);ENSG00000171608(PIK3CD);ENSG00000124762(CDKN1A);ENSG00000197903(HIST1H2BK);ENSG00000089159(PXN);ENSG00000196890(HIST3H2BB);ENSG00000184678(HIST2H2BE);ENSG00000056558(TRAF1);ENSG00000233822(HIST1H2BN);ENSG00000274618(HIST1H4F);…	K03875+K11254+K11252+K15413+K04693+K11252+K11254+K00922+K06625+K11252+K05760+K11252+K11252+K03172+K11252+K11254+K04448+K11252+K11254+K11254+K11252+K11252+K08665+K12497+K11252+K11254+K11252+K11254+K10131+K11254+K11252+K11254+K11254+K06067+K11252+K05411+K16195+K11254+K11223+K02649+K04374+K11406+K12496+K04503+K02091+K09047
Organismal Systems	Immune system	Complement and coagulation cascades	23	78	0.000147239	0.00377913	ko04610	ENSG00000000971(CFH);ENSG00000169896(ITGAM);ENSG00000205403(CFI);ENSG00000168398(BDKRB2);ENSG00000112936(C7);ENSG00000011422(PLAUR);ENSG00000057593(F7);ENSG00000120885(CLU);ENSG00000171557(FGG);ENSG00000126218(F10);ENSG00000181104(F2R);ENSG00000224389(C4B);ENSG00000104368(PLAT);ENSG00000160255(ITGB2);ENSG00000122861(PLAU);ENSG00000003436(TFPI);ENSG00000117525(F3);ENSG00000127241(MASP1);ENSG000001…	K04004+K06461+K01333+K03916+K03996+K03985+K01320+K17252+K03905+K01314+K03914+K03989+K01343+K06464+K01348+K03909+K03901+K03992+K03913+K03982+K01334+K04001+K03917
Environmental Information Processing	Signal transduction	MAPK signaling pathway	62	296	0.000162922	0.00386001	ko04010	ENSG00000116717(GADD45A);ENSG00000184371(CSF1);ENSG00000184349(EFNA5);ENSG00000243364(EFNA4);ENSG00000204389(HSPA1A);ENSG00000121653(MAPK8IP1);ENSG00000117020(AKT3);ENSG00000140443(IGF1R);ENSG00000049130(KITLG);ENSG00000184545(DUSP8);ENSG00000006062(MAP3K14);ENSG00000153956(CACNA2D1);ENSG00000204388(HSPA1B);ENSG00000092969(TGFB2);ENSG00000151067(CACNA1C);ENSG00000232810(TNF);ENSG00000158050(DUSP2…	K04402+K05453+K05462+K05462+K03283+K04434+K04456+K05087+K05461+K04459+K04466+K04858+K03283+K13376+K04850+K03156+K04459+K04459+K21278+K04458+K16342+K04455+K08774+K09784+K04459+K03283+K20216+K04465+K04448+K04379+K04383+K04402+K13769+K02582+K09253+K04873+K18496+K04872+K04729+K05449+K05098+K05089+K05091+K04358+K04358+K04863+K04452+K05467+K05448+K04459+K04437+K04350+K04446+K04374+K04449+K04358+K05449+…
Environmental Information Processing	Signaling molecules and interaction	Cytokine-cytokine receptor interaction	61	291	0.000179674	0.00395282	ko04060	ENSG00000120337(TNFSF18);ENSG00000184371(CSF1);ENSG00000164509(IL31RA);ENSG00000006327(TNFRSF12A);ENSG00000271503(CCL5);ENSG00000112116(IL17F);ENSG00000168685(IL7R);ENSG00000226979(LTA);ENSG00000121989(ACVR2A);ENSG00000164404(GDF9);ENSG00000125378(BMP4);ENSG00000145777(TSLP);ENSG00000117586(TNFSF4);ENSG00000156574(NODAL);ENSG00000127743(IL17B);ENSG00000174697(LEP);ENSG00000115009(CCL20);ENSG00000…	K05479+K05453+K22630+K05149+K12499+K05494+K05072+K05468+K04670+K22673+K04662+K05436+K05469+K04666+K05490+K05424+K14625+K13376+K03156+K21097+K05077+K05075+K22632+K05417+K05505+K10030+K05151+K14624+K22631+K04383+K05505+K20012+K05470+K02582+K05064+K05414+K22689+K05134+K05435+K05421+K05082+K04188+K05406+K05174+K04721+K05418+K05171+K05476+K04737+K22633+K04304+K04182+K10033+K12671+K05419+K05062+K05163+…
Human Diseases	Cancers	Pathways in cancer	98	522	0.000208848	0.00423767	ko05200	ENSG00000116717(GADD45A);ENSG00000155760(FZD7);ENSG00000145604(SKP2);ENSG00000168685(IL7R);ENSG00000117020(AKT3);ENSG00000137193(PIM1);ENSG00000140443(IGF1R);ENSG00000073756(PTGS2);ENSG00000168243(GNG4);ENSG00000049130(KITLG);ENSG00000125378(BMP4);ENSG00000168398(BDKRB2);ENSG00000143816(WNT9A);ENSG00000128917(DLL4);ENSG00000173175(ADCY5);ENSG00000092969(TGFB2);ENSG00000171608(PIK3CD);ENSG00000065…	K04402+K02432+K03875+K05072+K04456+K04702+K05087+K11987+K04541+K05461+K04662+K03916+K01064+K06051+K08045+K13376+K00922+K00799+K06625+K04258+K02235+K06241+K20995+K16798+K08774+K05635+K03172+K11221+K11101+K10030+K04448+K04379+K08528+K10132+K04402+K04079+K13769+K04515+K04570+K11220+K03914+K05064+K05414+K18496+K06485+K07825+K05449+K05435+K05089+K01115+K05719+K09293+K09091+K11988+K10131+K05091+K04482+…
Organismal Systems	Digestive system	Protein digestion and absorption	25	90	0.000220139	0.00423767	ko04974	ENSG00000065618(COL17A1);ENSG00000168003(SLC3A2);ENSG00000196549(MME);ENSG00000134294(SLC38A2);ENSG00000060718(COL11A1);ENSG00000139219(COL2A1);ENSG00000169436(COL22A1);ENSG00000130635(COL5A1);ENSG00000204291(COL15A1);ENSG00000197467(COL13A1);ENSG00000155465(SLC7A7);ENSG00000163359(COL6A3);ENSG00000142156(COL6A1);ENSG00000080573(COL5A3);ENSG00000204262(COL5A2);ENSG00000142173(COL6A2);ENSG00000187…	K07603+K06519+K01389+K14207+K19721+K19719+K16630+K19721+K08135+K16617+K13867+K06238+K06238+K19721+K19721+K06238+K06237+K06823+K01285+K16628+K06236+K06237+K01540+K13868+K06237
Human Diseases	Cancers	Small cell lung cancer	24	93	0.000940276	0.0170356	ko05222	ENSG00000116717(GADD45A);ENSG00000145604(SKP2);ENSG00000117020(AKT3);ENSG00000073756(PTGS2);ENSG00000171608(PIK3CD);ENSG00000124762(CDKN1A);ENSG00000112769(LAMA4);ENSG00000135862(LAMC1);ENSG00000056558(TRAF1);ENSG00000077092(RARB);ENSG00000099860(GADD45B);ENSG00000171552(BCL2L1);ENSG00000091409(ITGA6);ENSG00000150093(ITGB1);ENSG00000091136(LAMB1);ENSG00000187498(COL4A1);ENSG00000091128(LAMB4);ENS…	K04402+K03875+K04456+K11987+K00922+K06625+K06241+K05635+K03172+K08528+K04402+K04570+K06485+K05719+K05636+K06237+K06245+K02649+K06237+K06237+K04503+K02091+K06481+K06476
Human Diseases	Infectious diseases	Malaria	15	48	0.00105926	0.0181251	ko05144	ENSG00000123384(LRP1);ENSG00000239732(TLR9);ENSG00000092969(TGFB2);ENSG00000232810(TNF);ENSG00000136869(TLR4);ENSG00000213088(ACKR1);ENSG00000169429(CXCL8);ENSG00000108691(CCL2);ENSG00000206172(HBA1);ENSG00000172936(MYD88);ENSG00000115884(SDC1);ENSG00000160255(ITGB2);ENSG00000168811(IL12A);ENSG00000137801(THBS1);ENSG00000169439(SDC2)	K04550+K10161+K13376+K03156+K10160+K06574+K10030+K14624+K13822+K04729+K06257+K06464+K05406+K16857+K16336
Environmental Information Processing	Signal transduction	Rap1 signaling pathway	43	206	0.00170988	0.0263531	ko04015	ENSG00000184371(CSF1);ENSG00000213445(SIPA1);ENSG00000184349(EFNA5);ENSG00000118432(CNR1);ENSG00000243364(EFNA4);ENSG00000117020(AKT3);ENSG00000140443(IGF1R);ENSG00000049130(KITLG);ENSG00000169896(ITGAM);ENSG00000178184(PARD6G);ENSG00000173175(ADCY5);ENSG00000171608(PIK3CD);ENSG00000259207(ITGB3);ENSG00000197555(SIPA1L1);ENSG00000134259(NGF);ENSG00000181104(F2R);ENSG00000113578(FGF1);ENSG00000150…	K05453+K08013+K05462+K04277+K05462+K04456+K05087+K05461+K06461+K06093+K08045+K00922+K06493+K17701+K02582+K03914+K18496+K05449+K05098+K05089+K05719+K06464+K05091+K04358+K04358+K08041+K05858+K05210+K16857+K08390+K17697+K05467+K05448+K02649+K08044+K04358+K04680+K05449+K04432+K05450+K17386+K06476+K12362
Human Diseases	Infectious diseases	Legionellosis	16	55	0.00171124	0.0263531	ko05134	ENSG00000204389(HSPA1A);ENSG00000169896(ITGAM);ENSG00000204388(HSPA1B);ENSG00000232810(TNF);ENSG00000136869(TLR4);ENSG00000265808(SEC22B);ENSG00000163734(CXCL3);ENSG00000103490(PYCARD);ENSG00000173110(HSPA6);ENSG00000169429(CXCL8);ENSG00000013441(CLK1);ENSG00000081041(CXCL2);ENSG00000172936(MYD88);ENSG00000160255(ITGB2);ENSG00000168811(IL12A);ENSG00000091106(NLRC4)	K03283+K06461+K03283+K03156+K10160+K08517+K05505+K12799+K03283+K10030+K08823+K05505+K04729+K06464+K05406+K12805
Human Diseases	Cardiovascular diseases	Fluid shear stress and atherosclerosis	31	137	0.00198134	0.0290597	ko05418	ENSG00000161011(SQSTM1);ENSG00000117020(AKT3);ENSG00000121989(ACVR2A);ENSG00000158517(NCF1);ENSG00000125378(BMP4);ENSG00000127528(KLF2);ENSG00000171608(PIK3CD);ENSG00000065621(GSTO2);ENSG00000232810(TNF);ENSG00000120129(DUSP1);ENSG00000259207(ITGB3);ENSG00000108691(CCL2);ENSG00000177606(JUN);ENSG00000170345(FOS);ENSG00000115008(IL1A);ENSG00000080824(HSP90AA1);ENSG00000105971(CAV2);ENSG00000128052…	K14381+K04456+K04670+K08011+K04662+K17845+K00922+K00799+K03156+K21278+K06493+K14624+K04448+K04379+K04383+K04079+K12958+K05098+K06278+K12791+K01343+K06257+K12336+K16336+K08107+K05448+K02649+K01398+K16366+K17386+K06476
Cellular Processes	Cell growth and death	Necroptosis	35	162	0.0024414	0.0326935	ko04217	ENSG00000161011(SQSTM1);ENSG00000278677(HIST1H2AM);ENSG00000181218(HIST3H2A);ENSG00000276903(HIST1H2AL);ENSG00000196747(HIST1H2AI);ENSG00000196787(HIST1H2AG);ENSG00000158792(SPATA2L);ENSG00000213928(IRF9);ENSG00000184270(HIST2H2AB);ENSG00000255112(CHMP1B);ENSG00000272196(HIST2H2AA4);ENSG00000232810(TNF);ENSG00000136869(TLR4);ENSG00000164342(TLR3);ENSG00000274997(HIST1H2AH);ENSG00000116711(PLA2G4A…	K14381+K11251+K11251+K11251+K11251+K11251+K17595+K04693+K11251+K12197+K11251+K03156+K10160+K05401+K11251+K16342+K11859+K11251+K12799+K11221+K11251+K11251+K11251+K00688+K04383+K04079+K04515+K11220+K05414+K11251+K08849+K11251+K04721+K16195+K11223
Environmental Information Processing	Signal transduction	Jak-STAT signaling pathway	35	162	0.0024414	0.0326935	ko04630	ENSG00000143384(MCL1);ENSG00000184557(SOCS3);ENSG00000168685(IL7R);ENSG00000117020(AKT3);ENSG00000137193(PIM1);ENSG00000120833(SOCS2);ENSG00000213928(IRF9);ENSG00000145777(TSLP);ENSG00000174697(LEP);ENSG00000171608(PIK3CD);ENSG00000124762(CDKN1A);ENSG00000123496(IL13RA2);ENSG00000103522(IL21R);ENSG00000095752(IL11);ENSG00000170581(STAT2);ENSG00000171552(BCL2L1);ENSG00000115415(STAT1);ENSG00000081…	K02539+K04696+K05072+K04456+K04702+K04695+K04693+K05436+K05424+K00922+K06625+K05077+K05075+K05417+K11221+K04570+K11220+K05064+K05414+K05697+K05134+K05435+K05089+K05082+K05406+K05418+K04737+K05640+K11223+K02649+K05419+K05062+K04503+K05137+K17386
Human Diseases	Cardiovascular diseases	Dilated cardiomyopathy (DCM)	22	89	0.00272602	0.034984	ko05414	ENSG00000140416(TPM1);ENSG00000153956(CACNA2D1);ENSG00000173175(ADCY5);ENSG00000092969(TGFB2);ENSG00000151067(CACNA1C);ENSG00000232810(TNF);ENSG00000259207(ITGB3);ENSG00000198626(RYR2);ENSG00000142408(CACNG8);ENSG00000105605(CACNG7);ENSG00000091409(ITGA6);ENSG00000170624(SGCD);ENSG00000115232(ITGA4);ENSG00000150093(ITGB1);ENSG00000164742(ADCY1);ENSG00000165995(CACNB2);ENSG00000159251(ACTC1);ENSG0…	K10373+K04858+K08045+K13376+K04850+K03156+K06493+K04962+K04873+K04872+K06485+K12563+K06483+K05719+K08041+K04863+K12314+K08044+K10366+K06481+K06476+K06480
Organismal Systems	Development	Osteoclast differentiation	28	124	0.00330119	0.038769	ko04380	ENSG00000161011(SQSTM1);ENSG00000184371(CSF1);ENSG00000184557(SOCS3);ENSG00000117020(AKT3);ENSG00000158517(NCF1);ENSG00000213928(IRF9);ENSG00000006062(MAP3K14);ENSG00000150337(FCGR1A);ENSG00000171223(JUNB);ENSG00000092969(TGFB2);ENSG00000125740(FOSB);ENSG00000171608(PIK3CD);ENSG00000232810(TNF);ENSG00000259207(ITGB3);ENSG00000170581(STAT2);ENSG00000177606(JUN);ENSG00000170345(FOS);ENSG00000115008…	K14381+K05453+K04696+K04456+K08011+K04693+K04466+K06498+K09028+K13376+K09029+K00922+K03156+K06493+K11221+K04448+K04379+K04383+K09253+K11220+K09030+K02649+K09438+K04446+K04449+K05147+K04388+K17332
Human Diseases	Infectious diseases	Human papillomavirus infection	63	338	0.00338099	0.038769	ko05165	ENSG00000155760(FZD7);ENSG00000250565(ATP6V1E2);ENSG00000135114(OASL);ENSG00000117020(AKT3);ENSG00000073756(PTGS2);ENSG00000187608(ISG15);ENSG00000213928(IRF9);ENSG00000178184(PARD6G);ENSG00000143882(ATP6V1C2);ENSG00000143816(WNT9A);ENSG00000171608(PIK3CD);ENSG00000232810(TNF);ENSG00000144485(HES6);ENSG00000124762(CDKN1A);ENSG00000180340(FZD2);ENSG00000120332(TNN);ENSG00000118785(SPP1);ENSG000001…	K02432+K02150+K14608+K04456+K11987+K12159+K04693+K06093+K02148+K01064+K00922+K03156+K09087+K06625+K02235+K06252+K06250+K06252+K05401+K06241+K05760+K20995+K05635+K06493+K19719+K11221+K14754+K11220+K05414+K06485+K06238+K06238+K05089+K06483+K05719+K09091+K02375+K05636+K06067+K00444+K06238+K05411+K16857+K00182+K06237+K16195+K06245+K06236+K05448+K02649+K06237+K11406+K11583+K02147+K06054+K06237+K04503+…
Human Diseases	Infectious diseases	Herpes simplex infection	38	183	0.00339858	0.038769	ko05168	ENSG00000145604(SKP2);ENSG00000271503(CCL5);ENSG00000184557(SOCS3);ENSG00000126759(CFP);ENSG00000067066(SP100);ENSG00000226979(LTA);ENSG00000213928(IRF9);ENSG00000239732(TLR9);ENSG00000172071(EIF2AK3);ENSG00000232810(TNF);ENSG00000168394(TAP1);ENSG00000164342(TLR3);ENSG00000162231(NXF1);ENSG00000096063(SRPK1);ENSG00000111331(OAS3);ENSG00000089127(OAS1);ENSG00000056558(TRAF1);ENSG00000111335(OAS2)…	K03875+K12499+K04696+K15412+K15413+K05468+K04693+K10161+K08860+K03156+K05653+K05401+K14284+K15409+K14216+K14216+K03172+K14216+K11221+K14624+K04448+K04379+K12893+K21944+K15411+K11220+K05414+K12647+K04729+K05406+K02296+K05411+K14650+K16196+K16195+K12646+K10054+K14217
Human Diseases	Cancers	MicroRNAs in cancer	32	149	0.00403679	0.0433915	ko05206	ENSG00000143384(MCL1);ENSG00000150593(PDCD4);ENSG00000073282(TP63);ENSG00000137193(PIM1);ENSG00000073756(PTGS2);ENSG00000140416(TPM1);ENSG00000124766(SOX4);ENSG00000092969(TGFB2);ENSG00000124762(CDKN1A);ENSG00000120332(TNN);ENSG00000168477(TNXB);ENSG00000277443(MARCKS);ENSG00000074181(NOTCH3);ENSG00000259207(ITGB3);ENSG00000169047(IRS1);ENSG00000185950(IRS2);ENSG00000100234(TIMP3);ENSG00000113721…	K02539+K16865+K10149+K04702+K11987+K10373+K09268+K13376+K06625+K06252+K06252+K12561+K20995+K06493+K16172+K07187+K16866+K05089+K01348+K09283+K06067+K07436+K16857+K17449+K05448+K05658+K08670+K04503+K09850+K17386+K02091+K08270
Human Diseases	Cancers	Proteoglycans in cancer	40	197	0.00408557	0.0433915	ko05205	ENSG00000155760(FZD7);ENSG00000150593(PDCD4);ENSG00000117020(AKT3);ENSG00000140443(IGF1R);ENSG00000143816(WNT9A);ENSG00000092969(TGFB2);ENSG00000011422(PLAUR);ENSG00000171608(PIK3CD);ENSG00000232810(TNF);ENSG00000136869(TLR4);ENSG00000124762(CDKN1A);ENSG00000180340(FZD2);ENSG00000089159(PXN);ENSG00000090020(SLC9A1);ENSG00000259207(ITGB3);ENSG00000113070(HBEGF);ENSG00000167244(IGF2);ENSG0000005840…	K02432+K16865+K04456+K05087+K01064+K13376+K03985+K00922+K03156+K10160+K06625+K02235+K05760+K05742+K06493+K08523+K13769+K04515+K12958+K16866+K05697+K05098+K06278+K06257+K05719+K01348+K11988+K02375+K00444+K16857+K00182+K16336+K08107+K05448+K02649+K04437+K01398+K04503+K00572+K06481
Organismal Systems	Development	Axon guidance	36	175	0.00502853	0.0516262	ko04360	ENSG00000172602(RND1);ENSG00000107731(UNC5B);ENSG00000184349(EFNA5);ENSG00000243364(EFNA4);ENSG00000153993(SEMA3D);ENSG00000082684(SEMA5B);ENSG00000178184(PARD6G);ENSG00000156687(UNC5D);ENSG00000044524(EPHA3);ENSG00000171608(PIK3CD);ENSG00000113763(UNC5A);ENSG00000077264(PAK3);ENSG00000167680(SEMA6B);ENSG00000148948(LRRC4C);ENSG00000058404(CAMK2B);ENSG00000162631(NTNG1);ENSG00000112902(SEMA5A);EN…	K07531+K07521+K05462+K05462+K06840+K06841+K06093+K07521+K05104+K00922+K07521+K05733+K06842+K07523+K04515+K07522+K06841+K05735+K06850+K05735+K06839+K06845+K07530+K05719+K11988+K06724+K00444+K06529+K06754+K02649+K06820+K06521+K07520+K07521+K05736+K17332
Cellular Processes	Cell growth and death	p53 signaling pathway	18	72	0.00562964	0.0545418	ko04115	ENSG00000116717(GADD45A);ENSG00000138764(CCNG2);ENSG00000124762(CDKN1A);ENSG00000120471(TP53AIP1);ENSG00000170836(PPM1D);ENSG00000105327(BBC3);ENSG00000099860(GADD45B);ENSG00000171552(BCL2L1);ENSG00000177519(RPRM);ENSG00000141682(PMAIP1);ENSG00000146674(IGFBP3);ENSG00000130766(SESN2);ENSG00000137801(THBS1);ENSG00000106366(SERPINE1);ENSG00000075218(GTSE1);ENSG00000110092(CCND1);ENSG00000105810(CDK…	K04402+K10146+K06625+K13773+K10147+K10132+K04402+K04570+K10128+K10131+K10138+K20394+K16857+K03982+K10129+K04503+K02091+K04596
Human Diseases	Cardiovascular diseases	Hypertrophic cardiomyopathy (HCM)	20	83	0.00566668	0.0545418	ko05410	ENSG00000140416(TPM1);ENSG00000153956(CACNA2D1);ENSG00000092969(TGFB2);ENSG00000151067(CACNA1C);ENSG00000232810(TNF);ENSG00000259207(ITGB3);ENSG00000198626(RYR2);ENSG00000142408(CACNG8);ENSG00000105605(CACNG7);ENSG00000091409(ITGA6);ENSG00000170624(SGCD);ENSG00000115232(ITGA4);ENSG00000150093(ITGB1);ENSG00000165995(CACNB2);ENSG00000159251(ACTC1);ENSG00000106617(PRKAG2);ENSG00000198947(DMD);ENSG00…	K10373+K04858+K13376+K04850+K03156+K06493+K04962+K04873+K04872+K06485+K12563+K06483+K05719+K04863+K12314+K07200+K10366+K06481+K06476+K06480
Human Diseases	Infectious diseases	Amoebiasis	22	95	0.00633187	0.0590975	ko05146	ENSG00000158473(CD1D);ENSG00000169896(ITGAM);ENSG00000092969(TGFB2);ENSG00000171608(PIK3CD);ENSG00000232810(TNF);ENSG00000136869(TLR4);ENSG00000081181(ARG2);ENSG00000112769(LAMA4);ENSG00000106211(HSPB1);ENSG00000135862(LAMC1);ENSG00000169429(CXCL8);ENSG00000160255(ITGB2);ENSG00000168811(IL12A);ENSG00000164742(ADCY1);ENSG00000091136(LAMB1);ENSG00000101333(PLCB4);ENSG00000187498(COL4A1);ENSG0000009…	K06448+K06461+K13376+K00922+K03156+K10160+K01476+K06241+K04455+K05635+K10030+K06464+K05406+K08041+K05636+K05858+K06237+K06245+K06236+K02649+K06237+K06237
Environmental Information Processing	Signaling molecules and interaction	Cell adhesion molecules (CAMs)	30	142	0.00673198	0.0609838	ko04514	ENSG00000158769(F11R);ENSG00000182985(CADM1);ENSG00000162706(CADM3);ENSG00000277117(FP565260.3);ENSG00000169896(ITGAM);ENSG00000149564(ESAM);ENSG00000021645(NRXN3);ENSG00000172260(NEGR1);ENSG00000110876(SELPLG);ENSG00000142949(PTPRF);ENSG00000134258(VTCN1);ENSG00000148948(LRRC4C);ENSG00000162631(NTNG1);ENSG00000165376(CLDN2);ENSG00000163347(CLDN1);ENSG00000091409(ITGA6);ENSG00000115232(ITGA4);ENS…	K06089+K06781+K06780+K06710+K06461+K06787+K07377+K06775+K06544+K05695+K06747+K07523+K07522+K06087+K06087+K06485+K06483+K06257+K05719+K06464+K06759+K06087+K06746+K16336+K06087+K06793+K05693+K06708+K06710+K06745
Cellular Processes	Cell growth and death	Apoptosis	29	137	0.00742431	0.0653339	ko04210	ENSG00000116717(GADD45A);ENSG00000143384(MCL1);ENSG00000117020(AKT3);ENSG00000163131(CTSS);ENSG00000006062(MAP3K14);ENSG00000075886(TUBA3D);ENSG00000172071(EIF2AK3);ENSG00000171608(PIK3CD);ENSG00000232810(TNF);ENSG00000101160(CTSZ);ENSG00000140379(BCL2A1);ENSG00000135116(HRK);ENSG00000056558(TRAF1);ENSG00000120471(TP53AIP1);ENSG00000177606(JUN);ENSG00000170345(FOS);ENSG00000105327(BBC3);ENSG00000…	K04402+K02539+K04456+K01368+K04466+K07374+K08860+K00922+K03156+K08568+K02162+K02512+K03172+K13773+K04448+K04379+K10132+K04402+K01275+K04570+K02582+K10131+K04721+K04452+K04737+K08852+K02374+K02649+K04374
Human Diseases	Immune diseases	Rheumatoid arthritis	20	86	0.00856997	0.0730583	ko05323	ENSG00000184371(CSF1);ENSG00000271503(CCL5);ENSG00000250565(ATP6V1E2);ENSG00000143882(ATP6V1C2);ENSG00000115009(CCL20);ENSG00000092969(TGFB2);ENSG00000232810(TNF);ENSG00000136869(TLR4);ENSG00000095752(IL11);ENSG00000169429(CXCL8);ENSG00000149968(MMP3);ENSG00000108691(CCL2);ENSG00000177606(JUN);ENSG00000170345(FOS);ENSG00000115008(IL1A);ENSG00000160255(ITGB2);ENSG00000102524(TNFSF13B);ENSG00000112…	K05453+K12499+K02150+K02148+K14625+K13376+K03156+K10160+K05417+K10030+K01394+K14624+K04448+K04379+K04383+K06464+K05476+K05448+K02147+K05147
Organismal Systems	Aging	Longevity regulating pathway - multiple species	16	64	0.00877649	0.0730583	ko04213	ENSG00000118689(FOXO3);ENSG00000204389(HSPA1A);ENSG00000117020(AKT3);ENSG00000140443(IGF1R);ENSG00000204388(HSPA1B);ENSG00000173175(ADCY5);ENSG00000171608(PIK3CD);ENSG00000285441(SOD2);ENSG00000173110(HSPA6);ENSG00000169047(IRS1);ENSG00000185950(IRS2);ENSG00000164742(ADCY1);ENSG00000116478(HDAC1);ENSG00000145675(PIK3R1);ENSG00000129467(ADCY4);ENSG00000106617(PRKAG2)	K09408+K03283+K04456+K05087+K03283+K08045+K00922+K04564+K03283+K16172+K07187+K08041+K06067+K02649+K08044+K07200
Environmental Information Processing	Signal transduction	FoxO signaling pathway	28	133	0.0090884	0.0736639	ko04068	ENSG00000152413(HOMER1);ENSG00000116717(GADD45A);ENSG00000170989(S1PR1);ENSG00000145604(SKP2);ENSG00000118689(FOXO3);ENSG00000168685(IL7R);ENSG00000117020(AKT3);ENSG00000140443(IGF1R);ENSG00000173846(PLK3);ENSG00000138764(CCNG2);ENSG00000092969(TGFB2);ENSG00000127528(KLF2);ENSG00000171608(PIK3CD);ENSG00000166349(RAG1);ENSG00000124762(CDKN1A);ENSG00000100889(PCK2);ENSG00000285441(SOD2);ENSG0000016…	K15010+K04402+K04288+K03875+K09408+K05072+K04456+K05087+K08862+K10146+K13376+K17845+K00922+K10628+K06625+K01596+K04564+K16172+K04402+K07187+K15010+K01084+K06631+K04721+K02649+K07200+K04503+K04388
Human Diseases	Infectious diseases	Leishmaniasis	17	70	0.00950766	0.0750861	ko05140	ENSG00000073756(PTGS2);ENSG00000169896(ITGAM);ENSG00000158517(NCF1);ENSG00000150337(FCGR1A);ENSG00000092969(TGFB2);ENSG00000232810(TNF);ENSG00000136869(TLR4);ENSG00000177606(JUN);ENSG00000170345(FOS);ENSG00000115008(IL1A);ENSG00000115415(STAT1);ENSG00000111679(PTPN6);ENSG00000172936(MYD88);ENSG00000115232(ITGA4);ENSG00000150093(ITGB1);ENSG00000160255(ITGB2);ENSG00000168811(IL12A)	K11987+K06461+K08011+K06498+K13376+K03156+K10160+K04448+K04379+K04383+K11220+K05697+K04729+K06483+K05719+K06464+K05406
Human Diseases	Cancers	Breast cancer	30	146	0.010056	0.0761485	ko05224	ENSG00000116717(GADD45A);ENSG00000155760(FZD7);ENSG00000117020(AKT3);ENSG00000140443(IGF1R);ENSG00000143816(WNT9A);ENSG00000128917(DLL4);ENSG00000171608(PIK3CD);ENSG00000124762(CDKN1A);ENSG00000180340(FZD2);ENSG00000074181(NOTCH3);ENSG00000177606(JUN);ENSG00000170345(FOS);ENSG00000099860(GADD45B);ENSG00000113578(FGF1);ENSG00000135547(HEY2);ENSG00000157404(KIT);ENSG00000102678(FGF9);ENSG0000017728…	K04402+K02432+K04456+K05087+K01064+K06051+K00922+K06625+K02235+K20995+K04448+K04379+K04402+K18496+K09091+K05091+K04358+K02375+K08775+K04358+K00444+K00182+K17449+K03069+K02649+K04358+K06054+K04503+K00572+K02091
Environmental Information Processing	Signal transduction	NF-kappa B signaling pathway	21	93	0.0101367	0.0761485	ko04064	ENSG00000226979(LTA);ENSG00000073756(PTGS2);ENSG00000006062(MAP3K14);ENSG00000142867(BCL10);ENSG00000232810(TNF);ENSG00000136869(TLR4);ENSG00000140379(BCL2A1);ENSG00000118503(TNFAIP3);ENSG00000056558(TRAF1);ENSG00000169429(CXCL8);ENSG00000159958(TNFRSF13C);ENSG00000081041(CXCL2);ENSG00000099860(GADD45B);ENSG00000171552(BCL2L1);ENSG00000104856(RELB);ENSG00000172936(MYD88);ENSG00000122861(PLAU);ENS…	K05468+K11987+K04466+K07368+K03156+K10160+K02162+K11859+K03172+K10030+K05151+K05505+K04402+K04570+K09253+K04729+K01348+K05399+K05476+K12646+K05147
Organismal Systems	Endocrine system	Parathyroid hormone synthesis, secretion and action	23	105	0.0106724	0.0782645	ko04928	ENSG00000157765(SLC34A2);ENSG00000153234(NR4A2);ENSG00000184588(PDE4B);ENSG00000173175(ADCY5);ENSG00000087494(PTHLH);ENSG00000124762(CDKN1A);ENSG00000111012(CYP27B1);ENSG00000113070(HBEGF);ENSG00000170345(FOS);ENSG00000120738(EGR1);ENSG00000075651(PLD1);ENSG00000008516(MMP25);ENSG00000164742(ADCY1);ENSG00000137270(GCM1);ENSG00000019186(CYP24A1);ENSG00000101333(PLCB4);ENSG00000204103(MAFB);ENSG000…	K14683+K08558+K13293+K08045+K22608+K06625+K07438+K08523+K04379+K09203+K01115+K08003+K08041+K21598+K07436+K05858+K09036+K08044+K13293+K04374+K04449+K17895+K09047
Environmental Information Processing	Signal transduction	Hippo signaling pathway	31	153	0.011	0.0787905	ko04390	ENSG00000155760(FZD7);ENSG00000181449(SOX2);ENSG00000140807(NKD1);ENSG00000125378(BMP4);ENSG00000178184(PARD6G);ENSG00000081051(AFP);ENSG00000143816(WNT9A);ENSG00000092969(TGFB2);ENSG00000018408(WWTR1);ENSG00000180340(FZD2);ENSG00000074047(GLI2);ENSG00000118523(CTGF);ENSG00000105327(BBC3);ENSG00000148204(CRB2);ENSG00000156466(GDF6);ENSG00000113578(FGF1);ENSG00000126016(AMOT);ENSG00000160255(ITGB2…	K02432+K16796+K03213+K04662+K06093+K16144+K01064+K13376+K16820+K02235+K16798+K06827+K10132+K16681+K20012+K18496+K16819+K06464+K02375+K00444+K00182+K05706+K03982+K04680+K08791+K04503+K00572+K04388+K16684+K09850+K21283
Organismal Systems	Immune system	Hematopoietic cell lineage	21	94	0.011457	0.0801989	ko04640	ENSG00000184371(CSF1);ENSG00000168685(IL7R);ENSG00000158473(CD1D);ENSG00000196549(MME);ENSG00000049130(KITLG);ENSG00000169896(ITGAM);ENSG00000166825(ANPEP);ENSG00000150337(FCGR1A);ENSG00000232810(TNF);ENSG00000095752(IL11);ENSG00000259207(ITGB3);ENSG00000272398(CD24);ENSG00000115008(IL1A);ENSG00000203618(GP1BB);ENSG00000091409(ITGA6);ENSG00000115232(ITGA4);ENSG00000157404(KIT);ENSG00000185291(IL3…	K05453+K05072+K06448+K01389+K05461+K06461+K11140+K06498+K03156+K05417+K06493+K06469+K04383+K06262+K06485+K06483+K05091+K04737+K06481+K06476+K06480
Human Diseases	Cardiovascular diseases	Arrhythmogenic right ventricular cardiomyopathy (ARVC)	17	72	0.0126431	0.0865349	ko05412	ENSG00000153956(CACNA2D1);ENSG00000151067(CACNA1C);ENSG00000259207(ITGB3);ENSG00000198626(RYR2);ENSG00000057294(PKP2);ENSG00000142408(CACNG8);ENSG00000105605(CACNG7);ENSG00000091409(ITGA6);ENSG00000170624(SGCD);ENSG00000152661(GJA1);ENSG00000115232(ITGA4);ENSG00000150093(ITGB1);ENSG00000165995(CACNB2);ENSG00000198947(DMD);ENSG00000164171(ITGA2);ENSG00000005961(ITGA2B);ENSG00000213949(ITGA1)	K04858+K04850+K06493+K04962+K12642+K04873+K04872+K06485+K12563+K07372+K06483+K05719+K04863+K10366+K06481+K06476+K06480
Human Diseases	Cancers	Basal cell carcinoma	15	62	0.0148677	0.099549	ko05217	ENSG00000116717(GADD45A);ENSG00000155760(FZD7);ENSG00000125378(BMP4);ENSG00000143816(WNT9A);ENSG00000124762(CDKN1A);ENSG00000180340(FZD2);ENSG00000074047(GLI2);ENSG00000117425(PTCH2);ENSG00000099860(GADD45B);ENSG00000164690(SHH);ENSG00000177283(FZD8);ENSG00000114251(WNT5A);ENSG00000134245(WNT2B);ENSG00000188064(WNT7B);ENSG00000125845(BMP2)	K04402+K02432+K04662+K01064+K06625+K02235+K16798+K11101+K04402+K11988+K02375+K00444+K00182+K00572+K21283
Human Diseases	Immune diseases	Inflammatiory bowel disease (IBD)	15	63	0.0171741	0.112545	ko05321	ENSG00000112116(IL17F);ENSG00000092969(TGFB2);ENSG00000232810(TNF);ENSG00000136869(TLR4);ENSG00000103522(IL21R);ENSG00000177606(JUN);ENSG00000115008(IL1A);ENSG00000069667(RORA);ENSG00000115415(STAT1);ENSG00000081985(IL12RB2);ENSG00000169194(IL13);ENSG00000168811(IL12A);ENSG00000115607(IL18RAP);ENSG00000131196(NFATC1);ENSG00000107485(GATA3)	K05494+K13376+K03156+K10160+K05075+K04448+K04383+K08532+K11220+K05064+K05435+K05406+K05174+K04446+K17895
Organismal Systems	Immune system	C-type lectin receptor signaling pathway	22	104	0.0183185	0.117543	ko04625	ENSG00000117020(AKT3);ENSG00000073756(PTGS2);ENSG00000213928(IRF9);ENSG00000173846(PLK3);ENSG00000006062(MAP3K14);ENSG00000142867(BCL10);ENSG00000158869(FCER1G);ENSG00000171608(PIK3CD);ENSG00000232810(TNF);ENSG00000103490(PYCARD);ENSG00000170581(STAT2);ENSG00000177606(JUN);ENSG00000104856(RELB);ENSG00000115415(STAT1);ENSG00000069399(BCL3);ENSG00000179388(EGR3);ENSG00000168811(IL12A);ENSG000001456…	K04456+K11987+K04693+K08862+K04466+K07368+K07983+K00922+K03156+K12799+K11221+K04448+K09253+K11220+K09258+K12497+K05406+K02649+K04446+K22517+K12496+K17332
Organismal Systems	Immune system	IL-17 signaling pathway	20	93	0.0200686	0.126146	ko04657	ENSG00000112116(IL17F);ENSG00000073756(PTGS2);ENSG00000127743(IL17B);ENSG00000115009(CCL20);ENSG00000125740(FOSB);ENSG00000232810(TNF);ENSG00000118503(TNFAIP3);ENSG00000163734(CXCL3);ENSG00000169429(CXCL8);ENSG00000149968(MMP3);ENSG00000108691(CCL2);ENSG00000177606(JUN);ENSG00000170345(FOS);ENSG00000081041(CXCL2);ENSG00000080824(HSP90AA1);ENSG00000215182(MUC5AC);ENSG00000169194(IL13);ENSG00000172…	K05494+K11987+K05490+K14625+K09029+K03156+K11859+K05505+K10030+K01394+K14624+K04448+K04379+K05505+K04079+K21125+K05435+K10048+K12671+K04449
Human Diseases	Cancers	Pancreatic cancer	17	76	0.0213051	0.131239	ko05212	ENSG00000116717(GADD45A);ENSG00000117020(AKT3);ENSG00000092969(TGFB2);ENSG00000171608(PIK3CD);ENSG00000124762(CDKN1A);ENSG00000163235(TGFA);ENSG00000099860(GADD45B);ENSG00000171552(BCL2L1);ENSG00000115415(STAT1);ENSG00000075651(PLD1);ENSG00000051180(RAD51);ENSG00000139618(BRCA2);ENSG00000112715(VEGFA);ENSG00000145675(PIK3R1);ENSG00000110092(CCND1);ENSG00000163513(TGFBR2);ENSG00000105810(CDK6)	K04402+K04456+K13376+K00922+K06625+K08774+K04402+K04570+K11220+K01115+K04482+K08775+K05448+K02649+K04503+K04388+K02091
Organismal Systems	Endocrine system	Relaxin signaling pathway	26	130	0.0219637	0.132644	ko04926	ENSG00000117020(AKT3);ENSG00000168243(GNG4);ENSG00000173175(ADCY5);ENSG00000171608(PIK3CD);ENSG00000177606(JUN);ENSG00000170345(FOS);ENSG00000173080(RXFP4);ENSG00000111664(GNB3);ENSG00000150630(VEGFC);ENSG00000164742(ADCY1);ENSG00000101333(PLCB4);ENSG00000172410(INSL5);ENSG00000187498(COL4A1);ENSG00000185634(SHC4);ENSG00000164692(COL1A2);ENSG00000112715(VEGFA);ENSG00000145675(PIK3R1);ENSG00000197…	K04456+K04541+K08045+K00922+K04448+K04379+K08398+K07825+K05449+K08041+K05858+K22001+K06237+K17449+K06236+K05448+K02649+K06237+K08044+K01398+K04374+K16366+K06237+K05449+K04388+K09047
Organismal Systems	Nervous system	Cholinergic synapse	23	112	0.0224886	0.133202	ko04725	ENSG00000168539(CHRM1);ENSG00000101204(CHRNA4);ENSG00000117020(AKT3);ENSG00000168243(GNG4);ENSG00000173175(ADCY5);ENSG00000151067(CACNA1C);ENSG00000171608(PIK3CD);ENSG00000105851(PIK3CG);ENSG00000180720(CHRM4);ENSG00000182324(KCNJ14);ENSG00000168135(KCNJ4);ENSG00000133019(CHRM3);ENSG00000170345(FOS);ENSG00000058404(CAMK2B);ENSG00000111664(GNB3);ENSG00000164742(ADCY1);ENSG00000175344(CHRNA7);ENSG0…	K04129+K04806+K04456+K04541+K08045+K04850+K00922+K21289+K04132+K05007+K04998+K04131+K04379+K04515+K07825+K08041+K04809+K05858+K02649+K08044+K04374+K04996+K09047
Organismal Systems	Endocrine system	Regulation of lipolysis in adipocyte	13	54	0.0233875	0.135912	ko04923	ENSG00000117020(AKT3);ENSG00000073756(PTGS2);ENSG00000173175(ADCY5);ENSG00000171608(PIK3CD);ENSG00000169047(IRS1);ENSG00000074416(MGLL);ENSG00000185950(IRS2);ENSG00000164742(ADCY1);ENSG00000177666(PNPLA2);ENSG00000138669(PRKG2);ENSG00000145675(PIK3R1);ENSG00000164128(NPY1R);ENSG00000129467(ADCY4)	K04456+K11987+K08045+K00922+K16172+K01054+K07187+K08041+K16816+K19477+K02649+K04204+K08044
Human Diseases	Infectious diseases	Hepatitis C	26	131	0.0240382	0.137107	ko05160	ENSG00000184557(SOCS3);ENSG00000117020(AKT3);ENSG00000213928(IRF9);ENSG00000172071(EIF2AK3);ENSG00000171608(PIK3CD);ENSG00000232810(TNF);ENSG00000124762(CDKN1A);ENSG00000164342(TLR3);ENSG00000111331(OAS3);ENSG00000089127(OAS1);ENSG00000111335(OAS2);ENSG00000170581(STAT2);ENSG00000169429(CXCL8);ENSG00000115415(STAT1);ENSG00000147873(IFNA5);ENSG00000165376(CLDN2);ENSG00000163347(CLDN1);ENSG00000184…	K04696+K04456+K04693+K08860+K00922+K03156+K06625+K05401+K14216+K14216+K14216+K11221+K10030+K11220+K05414+K06087+K06087+K06087+K05411+K16196+K16195+K06087+K06698+K02649+K12646+K14217
Human Diseases	Cancers	Melanoma	16	72	0.0265115	0.148464	ko05218	ENSG00000116717(GADD45A);ENSG00000117020(AKT3);ENSG00000140443(IGF1R);ENSG00000171608(PIK3CD);ENSG00000124762(CDKN1A);ENSG00000099860(GADD45B);ENSG00000113578(FGF1);ENSG00000113721(PDGFRB);ENSG00000102678(FGF9);ENSG00000138675(FGF5);ENSG00000145675(PIK3R1);ENSG00000107831(FGF8);ENSG00000110092(CCND1);ENSG00000145431(PDGFC);ENSG00000100311(PDGFB);ENSG00000105810(CDK6)	K04402+K04456+K05087+K00922+K06625+K04402+K18496+K05089+K04358+K04358+K02649+K04358+K04503+K05450+K17386+K02091
Organismal Systems	Immune system	Toll-like receptor signaling pathway	21	102	0.0276197	0.151908	ko04620	ENSG00000271503(CCL5);ENSG00000117020(AKT3);ENSG00000239732(TLR9);ENSG00000171608(PIK3CD);ENSG00000232810(TNF);ENSG00000136869(TLR4);ENSG00000118785(SPP1);ENSG00000164342(TLR3);ENSG00000169429(CXCL8);ENSG00000177606(JUN);ENSG00000170345(FOS);ENSG00000101916(TLR8);ENSG00000115415(STAT1);ENSG00000147873(IFNA5);ENSG00000172936(MYD88);ENSG00000168811(IL12A);ENSG00000129988(LBP);ENSG00000126456(IRF3);…	K12499+K04456+K10161+K00922+K03156+K10160+K06250+K05401+K10030+K04448+K04379+K10170+K11220+K05414+K04729+K05406+K05399+K05411+K12671+K02649+K04432
Organismal Systems	Endocrine system	Oxytocin signaling pathway	29	152	0.0293125	0.15839	ko04921	ENSG00000073756(PTGS2);ENSG00000153956(CACNA2D1);ENSG00000173175(ADCY5);ENSG00000151067(CACNA1C);ENSG00000124762(CDKN1A);ENSG00000105851(PIK3CG);ENSG00000182324(KCNJ14);ENSG00000116711(PLA2G4A);ENSG00000168135(KCNJ4);ENSG00000198626(RYR2);ENSG00000177606(JUN);ENSG00000170345(FOS);ENSG00000101405(OXT);ENSG00000058404(CAMK2B);ENSG00000142408(CACNG8);ENSG00000105605(CACNG7);ENSG00000164742(ADCY1);EN…	K11987+K04858+K08045+K04850+K06625+K21289+K05007+K16342+K04998+K04962+K04448+K04379+K05243+K04515+K04873+K04872+K08041+K04863+K05858+K17901+K12318+K12324+K04446+K08044+K07200+K04996+K04503+K04963+K17332
Environmental Information Processing	Signal transduction	ErbB signaling pathway	18	85	0.0305779	0.162343	ko04012	ENSG00000117020(AKT3);ENSG00000171608(PIK3CD);ENSG00000077264(PAK3);ENSG00000124762(CDKN1A);ENSG00000163235(TGFA);ENSG00000124882(EREG);ENSG00000177606(JUN);ENSG00000113070(HBEGF);ENSG00000158458(NRG2);ENSG00000058404(CAMK2B);ENSG00000137843(PAK6);ENSG00000259288(BUB1B-PAK6);ENSG00000169752(NRG4);ENSG00000185634(SHC4);ENSG00000126561(STAT5A);ENSG00000145675(PIK3R1);ENSG00000101349(PAK5);ENSG00000…	K04456+K00922+K05733+K06625+K08774+K09784+K04448+K08523+K05456+K04515+K05735+K05735+K05458+K17449+K11223+K02649+K05736+K22517
Human Diseases	Infectious diseases	African trypanosomiasis	9	34	0.0310981	0.162343	ko05143	ENSG00000118137(APOA1);ENSG00000239732(TLR9);ENSG00000232810(TNF);ENSG00000112769(LAMA4);ENSG00000206172(HBA1);ENSG00000100342(APOL1);ENSG00000172936(MYD88);ENSG00000168811(IL12A);ENSG00000101333(PLCB4)	K08757+K10161+K03156+K06241+K13822+K14480+K04729+K05406+K05858
Organismal Systems	Endocrine system	Thyroid hormone synthesis	16	74	0.0335682	0.172317	ko04918	ENSG00000176153(GPX2);ENSG00000091137(SLC26A4);ENSG00000173175(ADCY5);ENSG00000163631(ALB);ENSG00000044574(HSPA5);ENSG00000042832(TG);ENSG00000125618(PAX8);ENSG00000164742(ADCY1);ENSG00000101333(PLCB4);ENSG00000164294(GPX8);ENSG00000105641(SLC5A5);ENSG00000129467(ADCY4);ENSG00000128272(ATF4);ENSG00000129244(ATP1B2);ENSG00000140279(DUOX2);ENSG00000146592(CREB5)	K00432+K14702+K08045+K16141+K09490+K10809+K09293+K08041+K05858+K00432+K14385+K08044+K04374+K01540+K13411+K09047
Human Diseases	Infectious diseases	Toxoplasmosis	22	111	0.0363745	0.183661	ko05145	ENSG00000204389(HSPA1A);ENSG00000117020(AKT3);ENSG00000204388(HSPA1B);ENSG00000092969(TGFB2);ENSG00000232810(TNF);ENSG00000136869(TLR4);ENSG00000105851(PIK3CG);ENSG00000112769(LAMA4);ENSG00000135862(LAMC1);ENSG00000173110(HSPA6);ENSG00000171552(BCL2L1);ENSG00000115415(STAT1);ENSG00000091409(ITGA6);ENSG00000172936(MYD88);ENSG00000110324(IL10RA);ENSG00000150093(ITGB1);ENSG00000168811(IL12A);ENSG000…	K03283+K04456+K03283+K13376+K03156+K10160+K21289+K06241+K05635+K03283+K04570+K11220+K06485+K04729+K05134+K05719+K05406+K05636+K06245+K14139+K08060+K04432
Human Diseases	Infectious diseases	Hepatitis B	27	144	0.0419973	0.208632	ko05161	ENSG00000117020(AKT3);ENSG00000092969(TGFB2);ENSG00000171608(PIK3CD);ENSG00000232810(TNF);ENSG00000136869(TLR4);ENSG00000124762(CDKN1A);ENSG00000164342(TLR3);ENSG00000170581(STAT2);ENSG00000169429(CXCL8);ENSG00000177606(JUN);ENSG00000170345(FOS);ENSG00000115415(STAT1);ENSG00000147873(IFNA5);ENSG00000115267(IFIH1);ENSG00000172936(MYD88);ENSG00000179388(EGR3);ENSG00000126456(IRF3);ENSG00000126561(S…	K04456+K13376+K00922+K03156+K10160+K06625+K05401+K11221+K10030+K04448+K04379+K11220+K05414+K12647+K04729+K12497+K05411+K11223+K02649+K04446+K04374+K12646+K12496+K04503+K02091+K17332+K09047
Human Diseases	Cancers	Non-small cell lung cancer	14	66	0.0517666	0.253081	ko05223	ENSG00000116717(GADD45A);ENSG00000118689(FOXO3);ENSG00000117020(AKT3);ENSG00000171608(PIK3CD);ENSG00000124762(CDKN1A);ENSG00000163235(TGFA);ENSG00000077092(RARB);ENSG00000099860(GADD45B);ENSG00000171094(ALK);ENSG00000126561(STAT5A);ENSG00000145675(PIK3R1);ENSG00000110092(CCND1);ENSG00000068028(RASSF1);ENSG00000105810(CDK6)	K04402+K09408+K04456+K00922+K06625+K08774+K08528+K04402+K05119+K11223+K02649+K04503+K09850+K02091
Environmental Information Processing	Signal transduction	Ras signaling pathway	40	233	0.0562501	0.270704	ko04014	ENSG00000184371(CSF1);ENSG00000184349(EFNA5);ENSG00000243364(EFNA4);ENSG00000117020(AKT3);ENSG00000140443(IGF1R);ENSG00000168243(GNG4);ENSG00000049130(KITLG);ENSG00000171608(PIK3CD);ENSG00000077264(PAK3);ENSG00000116711(PLA2G4A);ENSG00000163235(TGFA);ENSG00000157557(ETS2);ENSG00000167244(IGF2);ENSG00000171552(BCL2L1);ENSG00000134259(NGF);ENSG00000113578(FGF1);ENSG00000111664(GNB3);ENSG00000137843…	K05453+K05462+K05462+K04456+K05087+K04541+K05461+K00922+K05733+K16342+K08774+K21932+K13769+K04570+K02582+K18496+K07825+K05735+K05735+K05449+K05098+K05089+K01115+K05091+K04358+K04358+K05210+K17449+K05467+K05448+K02649+K01047+K04350+K05736+K04358+K05449+K05450+K09850+K17386+K12362
Organismal Systems	Endocrine system	Estrogen signaling pathway	25	136	0.0597785	0.280434	ko04915	ENSG00000204389(HSPA1A);ENSG00000117020(AKT3);ENSG00000204388(HSPA1B);ENSG00000173175(ADCY5);ENSG00000171608(PIK3CD);ENSG00000163235(TGFA);ENSG00000164850(GPER1);ENSG00000173110(HSPA6);ENSG00000177606(JUN);ENSG00000171346(KRT15);ENSG00000113070(HBEGF);ENSG00000170345(FOS);ENSG00000080824(HSP90AA1);ENSG00000164742(ADCY1);ENSG00000101333(PLCB4);ENSG00000186832(KRT16);ENSG00000185634(SHC4);ENSG00000…	K03283+K04456+K03283+K08045+K00922+K08774+K04246+K03283+K04448+K07604+K08523+K04379+K04079+K08041+K05858+K07604+K17449+K07604+K02649+K08044+K01398+K04374+K07604+K04615+K09047
Metabolism	Glycan biosynthesis and metabolism	Glycosphingolipid biosynthesis - lacto and neolacto series	7	27	0.0600929	0.280434	ko00601	ENSG00000174951(FUT1);ENSG00000183778(B3GALT5);ENSG00000176920(FUT2);ENSG00000176383(B3GNT4);ENSG00000196371(FUT4);ENSG00000128274(A4GALT);ENSG00000086062(B4GALT1)	K00718+K03877+K00718+K07971+K07632+K01988+K07966
Environmental Information Processing	Signaling molecules and interaction	Neuroactive ligand-receptor interaction	46	275	0.0623089	0.286435	ko04080	ENSG00000130368(MAS1);ENSG00000170989(S1PR1);ENSG00000102195(GPR50);ENSG00000168539(CHRM1);ENSG00000101204(CHRNA4);ENSG00000111886(GABRR2);ENSG00000118432(CNR1);ENSG00000163873(GRIK3);ENSG00000168398(BDKRB2);ENSG00000174697(LEP);ENSG00000171189(GRIK1);ENSG00000180739(S1PR5);ENSG00000187730(GABRD);ENSG00000187848(P2RX2);ENSG00000113749(HRH2);ENSG00000160951(PTGER1);ENSG00000180720(CHRM4);ENSG00000…	K04303+K04288+K04287+K04129+K04806+K05190+K04277+K05203+K03916+K05424+K05201+K04295+K05184+K05216+K04150+K04258+K04132+K04131+K05202+K04804+K05222+K08398+K05175+K03914+K04149+K04292+K08387+K04147+K04809+K04605+K05210+K04210+K04241+K04811+K04138+K04204+K04279+K05062+K04218+K04139+K04135+K04211+K04615+K04166+K05192+K04137
Human Diseases	Infectious diseases	Pertussis	15	75	0.070111	0.314573	ko05133	ENSG00000169896(ITGAM);ENSG00000232810(TNF);ENSG00000136869(TLR4);ENSG00000103490(PYCARD);ENSG00000169429(CXCL8);ENSG00000177606(JUN);ENSG00000170345(FOS);ENSG00000115008(IL1A);ENSG00000172936(MYD88);ENSG00000224389(C4B);ENSG00000150093(ITGB1);ENSG00000160255(ITGB2);ENSG00000168811(IL12A);ENSG00000126456(IRF3);ENSG00000149131(SERPING1)	K06461+K03156+K10160+K12799+K10030+K04448+K04379+K04383+K04729+K03989+K05719+K06464+K05406+K05411+K04001
Environmental Information Processing	Signal transduction	Phospholipase D signaling pathway	26	145	0.0714419	0.314573	ko04072	ENSG00000176170(SPHK1);ENSG00000117020(AKT3);ENSG00000049130(KITLG);ENSG00000158869(FCER1G);ENSG00000173175(ADCY5);ENSG00000171608(PIK3CD);ENSG00000105851(PIK3CG);ENSG00000116711(PLA2G4A);ENSG00000058866(DGKG);ENSG00000169429(CXCL8);ENSG00000157680(DGKI);ENSG00000181104(F2R);ENSG00000113721(PDGFRB);ENSG00000075651(PLD1);ENSG00000157404(KIT);ENSG00000164742(ADCY1);ENSG00000101333(PLCB4);ENSG000001…	K04718+K04456+K05461+K07983+K08045+K00922+K21289+K16342+K00901+K10030+K00901+K03914+K05089+K01115+K05091+K08041+K05858+K04605+K08390+K17449+K02649+K08044+K13523+K04166+K05450+K17386
Human Diseases	Infectious diseases	Staphylococcus aureus infection	11	51	0.0714939	0.314573	ko05150	ENSG00000000971(CFH);ENSG00000169896(ITGAM);ENSG00000205403(CFI);ENSG00000150337(FCGR1A);ENSG00000110876(SELPLG);ENSG00000171557(FGG);ENSG00000224389(C4B);ENSG00000160255(ITGB2);ENSG00000127241(MASP1);ENSG00000169403(PTAFR);ENSG00000197766(CFD)	K04004+K06461+K01333+K06498+K06544+K03905+K03989+K06464+K03992+K04279+K01334
Human Diseases	Endocrine and metabolic diseases	Insulin resistance	20	107	0.0744317	0.322887	ko04931	ENSG00000173281(PPP1R3B);ENSG00000184557(SOCS3);ENSG00000130304(SLC27A1);ENSG00000117020(AKT3);ENSG00000171608(PIK3CD);ENSG00000232810(TNF);ENSG00000132825(PPP1R3D);ENSG00000100889(PCK2);ENSG00000155846(PPARGC1B);ENSG00000142949(PTPRF);ENSG00000169047(IRS1);ENSG00000068976(PYGM);ENSG00000185950(IRS2);ENSG00000131482(G6PC);ENSG00000147162(OGT);ENSG00000145675(PIK3R1);ENSG00000106617(PRKAG2);ENSG00…	K07189+K04696+K08745+K04456+K00922+K03156+K07189+K01596+K17962+K05695+K16172+K00688+K07187+K01084+K09667+K02649+K07200+K07189+K19518+K09047
Human Diseases	Infectious diseases	Chagas disease (American trypanosomiasis)	19	101	0.0765104	0.324736	ko05142	ENSG00000271503(CCL5);ENSG00000117020(AKT3);ENSG00000168398(BDKRB2);ENSG00000239732(TLR9);ENSG00000092969(TGFB2);ENSG00000171608(PIK3CD);ENSG00000232810(TNF);ENSG00000136869(TLR4);ENSG00000169429(CXCL8);ENSG00000108691(CCL2);ENSG00000177606(JUN);ENSG00000170345(FOS);ENSG00000172936(MYD88);ENSG00000168811(IL12A);ENSG00000164742(ADCY1);ENSG00000101333(PLCB4);ENSG00000106366(SERPINE1);ENSG0000014567…	K12499+K04456+K03916+K10161+K13376+K00922+K03156+K10160+K10030+K14624+K04448+K04379+K04729+K05406+K08041+K05858+K03982+K02649+K04388
Organismal Systems	Endocrine system	Renin-angiotensin system	6	23	0.0771655	0.324736	ko04614	ENSG00000130368(MAS1);ENSG00000196549(MME);ENSG00000166825(ANPEP);ENSG00000137509(PRCP);ENSG00000113441(LNPEP);ENSG00000144891(AGTR1)	K04303+K01389+K11140+K01285+K01257+K04166
Organismal Systems	Nervous system	Glutamatergic synapse	21	114	0.0780209	0.324736	ko04724	ENSG00000152413(HOMER1);ENSG00000168243(GNG4);ENSG00000163873(GRIK3);ENSG00000171189(GRIK1);ENSG00000173175(ADCY5);ENSG00000151067(CACNA1C);ENSG00000134294(SLC38A2);ENSG00000116711(PLA2G4A);ENSG00000162105(SHANK2);ENSG00000164418(GRIK2);ENSG00000111664(GNB3);ENSG00000051128(HOMER3);ENSG00000075651(PLD1);ENSG00000164742(ADCY1);ENSG00000101333(PLCB4);ENSG00000164082(GRM2);ENSG00000273079(GRIN2B);EN…	K15010+K04541+K05203+K05201+K08045+K04850+K14207+K16342+K15009+K05202+K07825+K15010+K01115+K08041+K05858+K04605+K05210+K08044+K13576+K15008+K05614
Organismal Systems	Immune system	Platelet activation	22	121	0.0813511	0.334082	ko04611	ENSG00000117020(AKT3);ENSG00000158869(FCER1G);ENSG00000173175(ADCY5);ENSG00000171608(PIK3CD);ENSG00000105851(PIK3CG);ENSG00000116711(PLA2G4A);ENSG00000259207(ITGB3);ENSG00000171557(FGG);ENSG00000203618(GP1BB);ENSG00000181104(F2R);ENSG00000160007(ARHGAP35);ENSG00000150093(ITGB1);ENSG00000164742(ADCY1);ENSG00000101333(PLCB4);ENSG00000152402(GUCY1A2);ENSG00000138669(PRKG2);ENSG00000164692(COL1A2);EN…	K04456+K07983+K08045+K00922+K21289+K16342+K06493+K03905+K06262+K03914+K05732+K05719+K08041+K05858+K12318+K19477+K06236+K02649+K04350+K08044+K06481+K06476
Environmental Information Processing	Signal transduction	TGF-beta signaling pathway	16	83	0.0825553	0.334566	ko04350	ENSG00000121989(ACVR2A);ENSG00000125378(BMP4);ENSG00000156574(NODAL);ENSG00000092969(TGFB2);ENSG00000232810(TNF);ENSG00000118707(TGIF2);ENSG00000143768(LEFTY2);ENSG00000156466(GDF6);ENSG00000117318(ID3);ENSG00000139269(INHBE);ENSG00000137834(SMAD6);ENSG00000137801(THBS1);ENSG00000125968(ID1);ENSG00000163513(TGFBR2);ENSG00000183691(NOG);ENSG00000125845(BMP2)	K04670+K04662+K04666+K13376+K03156+K19553+K04668+K20012+K17694+K22689+K04677+K16857+K04680+K04388+K04658+K21283
Human Diseases	Cancers	Glioma	14	71	0.0861227	0.344491	ko05214	ENSG00000116717(GADD45A);ENSG00000117020(AKT3);ENSG00000140443(IGF1R);ENSG00000171608(PIK3CD);ENSG00000124762(CDKN1A);ENSG00000163235(TGFA);ENSG00000099860(GADD45B);ENSG00000058404(CAMK2B);ENSG00000113721(PDGFRB);ENSG00000185634(SHC4);ENSG00000145675(PIK3R1);ENSG00000110092(CCND1);ENSG00000100311(PDGFB);ENSG00000105810(CDK6)	K04402+K04456+K05087+K00922+K06625+K08774+K04402+K04515+K05089+K17449+K02649+K04503+K17386+K02091
Metabolism	Lipid metabolism	Ether lipid metabolism	10	47	0.0897682	0.349982	ko00565	ENSG00000158006(PAFAH2);ENSG00000153395(LPCAT1);ENSG00000164303(ENPP6);ENSG00000116711(PLA2G4A);ENSG00000087253(LPCAT2);ENSG00000075651(PLD1);ENSG00000174607(UGT8);ENSG00000018510(AGPS);ENSG00000128242(GAL3ST1);ENSG00000138308(PLA2G12B)	K01062+K13510+K08743+K16342+K13510+K01115+K04628+K00803+K01019+K01047
Human Diseases	Endocrine and metabolic diseases	Type II diabetes mellitus	10	47	0.0897682	0.349982	ko04930	ENSG00000184557(SOCS3);ENSG00000120833(SOCS2);ENSG00000143627(PKLR);ENSG00000151067(CACNA1C);ENSG00000171608(PIK3CD);ENSG00000232810(TNF);ENSG00000169047(IRS1);ENSG00000185950(IRS2);ENSG00000182759(MAFA);ENSG00000145675(PIK3R1)	K04696+K04695+K12406+K04850+K00922+K03156+K16172+K07187+K07595+K02649
Human Diseases	Cancers	Prostate cancer	18	97	0.0921471	0.354766	ko05215	ENSG00000117020(AKT3);ENSG00000140443(IGF1R);ENSG00000171608(PIK3CD);ENSG00000124762(CDKN1A);ENSG00000157554(ERG);ENSG00000163235(TGFA);ENSG00000244405(ETV5);ENSG00000149968(MMP3);ENSG00000080824(HSP90AA1);ENSG00000113721(PDGFRB);ENSG00000104368(PLAT);ENSG00000122861(PLAU);ENSG00000145675(PIK3R1);ENSG00000128272(ATF4);ENSG00000110092(CCND1);ENSG00000145431(PDGFC);ENSG00000100311(PDGFB);ENSG000001…	K04456+K05087+K00922+K06625+K09435+K08774+K15593+K01394+K04079+K05089+K01343+K01348+K02649+K04374+K04503+K05450+K17386+K09047
Environmental Information Processing	Signal transduction	Apelin signaling pathway	24	137	0.0993678	0.368354	ko04371	ENSG00000176170(SPHK1);ENSG00000117020(AKT3);ENSG00000168243(GNG4);ENSG00000173175(ADCY5);ENSG00000127528(KLF2);ENSG00000118785(SPP1);ENSG00000105851(PIK3CG);ENSG00000074181(NOTCH3);ENSG00000090020(SLC9A1);ENSG00000198626(RYR2);ENSG00000118523(CTGF);ENSG00000111664(GNB3);ENSG00000120738(EGR1);ENSG00000104368(PLAT);ENSG00000213999(MEF2B);ENSG00000164742(ADCY1);ENSG00000101333(PLCB4);ENSG0000010636…	K04718+K04456+K04541+K08045+K17845+K06250+K21289+K20995+K05742+K04962+K06827+K07825+K09203+K01343+K09261+K08041+K05858+K03982+K08044+K07200+K11406+K04503+K04166+K04963
Cellular Processes	Cellular community - eukaryotes	Signaling pathways regulating pluripotency of stem cells	24	137	0.0993678	0.368354	ko04550	ENSG00000155760(FZD7);ENSG00000181449(SOX2);ENSG00000117020(AKT3);ENSG00000121989(ACVR2A);ENSG00000140443(IGF1R);ENSG00000125378(BMP4);ENSG00000105880(DLX5);ENSG00000156574(NODAL);ENSG00000143816(WNT9A);ENSG00000171608(PIK3CD);ENSG00000180340(FZD2);ENSG00000143768(LEFTY2);ENSG00000212993(POU5F1B);ENSG00000117318(ID3);ENSG00000139269(INHBE);ENSG00000177283(FZD8);ENSG00000114251(WNT5A);ENSG00000134…	K02432+K16796+K04456+K04670+K05087+K04662+K18489+K04666+K01064+K00922+K02235+K04668+K09367+K17694+K22689+K02375+K00444+K00182+K02649+K09326+K05419+K04680+K17846+K00572
Human Diseases	Immune diseases	Primary immunodeficiency	8	36	0.0996474	0.368354	ko05340	ENSG00000168685(IL7R);ENSG00000168394(TAP1);ENSG00000166349(RAG1);ENSG00000159958(TNFRSF13C);ENSG00000143390(RFX5);ENSG00000179583(CIITA);ENSG00000128322(IGLL1);ENSG00000196839(ADA)	K05072+K05653+K10628+K05151+K08061+K08060+K06554+K01488
Human Diseases	Drug resistance	EGFR tyrosine kinase inhibitor resistance	15	79	0.10046	0.368354	ko01521	ENSG00000167601(AXL);ENSG00000118689(FOXO3);ENSG00000117020(AKT3);ENSG00000140443(IGF1R);ENSG00000171608(PIK3CD);ENSG00000163235(TGFA);ENSG00000158458(NRG2);ENSG00000171552(BCL2L1);ENSG00000128052(KDR);ENSG00000113721(PDGFRB);ENSG00000185634(SHC4);ENSG00000112715(VEGFA);ENSG00000145675(PIK3R1);ENSG00000145431(PDGFC);ENSG00000100311(PDGFB)	K05115+K09408+K04456+K05087+K00922+K08774+K05456+K04570+K05098+K05089+K17449+K05448+K02649+K05450+K17386
Environmental Information Processing	Signal transduction	cGMP - PKG signaling pathway	28	164	0.102654	0.371969	ko04022	ENSG00000117020(AKT3);ENSG00000168398(BDKRB2);ENSG00000173175(ADCY5);ENSG00000151067(CACNA1C);ENSG00000105851(PIK3CG);ENSG00000169047(IRS1);ENSG00000197584(KCNMB2);ENSG00000185950(IRS2);ENSG00000172572(PDE3A);ENSG00000121361(KCNJ8);ENSG00000213999(MEF2B);ENSG00000164742(ADCY1);ENSG00000101333(PLCB4);ENSG00000152402(GUCY1A2);ENSG00000070729(CNGB1);ENSG00000159899(NPR2);ENSG00000138669(PRKG2);ENSG0…	K04456+K03916+K08045+K04850+K21289+K16172+K04938+K07187+K19021+K05001+K09261+K08041+K05858+K12318+K04952+K12324+K19477+K04138+K04446+K08044+K04374+K01540+K04139+K04135+K04166+K04137+K17332+K09047
Organismal Systems	Sensory system	Inflammatory mediator regulation of TRP channels	18	99	0.107138	0.383704	ko04750	ENSG00000168398(BDKRB2);ENSG00000134716(CYP2J2);ENSG00000173175(ADCY5);ENSG00000171608(PIK3CD);ENSG00000116711(PLA2G4A);ENSG00000110881(ASIC1);ENSG00000213199(ASIC3);ENSG00000196689(TRPV1);ENSG00000027075(PRKCH);ENSG00000058404(CAMK2B);ENSG00000134259(NGF);ENSG00000196639(HRH1);ENSG00000164742(ADCY1);ENSG00000072182(ASIC4);ENSG00000101333(PLCB4);ENSG00000145675(PIK3R1);ENSG00000129467(ADCY4);ENSG…	K03916+K07418+K08045+K00922+K16342+K04829+K04830+K05222+K18051+K04515+K02582+K04149+K08041+K04831+K05858+K02649+K08044+K04432
Metabolism	Metabolism of other amino acids	beta-Alanine metabolism	7	31	0.111565	0.394965	ko00410	ENSG00000111275(ALDH2);ENSG00000128683(GAD1);ENSG00000131471(AOC3);ENSG00000137124(ALDH1B1);ENSG00000183044(ABAT);ENSG00000088826(SMOX);ENSG00000184254(ALDH1A3)	K00128+K01580+K00276+K00128+K13524+K12259+K00129
Human Diseases	Infectious diseases	Kaposi sarcoma-associated herpesvirus infection	31	186	0.113899	0.398648	ko05167	ENSG00000117020(AKT3);ENSG00000073756(PTGS2);ENSG00000168243(GNG4);ENSG00000213928(IRF9);ENSG00000204516(MICB);ENSG00000171608(PIK3CD);ENSG00000124762(CDKN1A);ENSG00000105851(PIK3CG);ENSG00000164342(TLR3);ENSG00000163734(CXCL3);ENSG00000170581(STAT2);ENSG00000169429(CXCL8);ENSG00000177606(JUN);ENSG00000170345(FOS);ENSG00000081041(CXCL2);ENSG00000115415(STAT1);ENSG00000147873(IFNA5);ENSG0000020452…	K04456+K11987+K04541+K04693+K07985+K00922+K06625+K21289+K05401+K05505+K11221+K10030+K04448+K04379+K05505+K11220+K05414+K07985+K07825+K12365+K17901+K05411+K15308+K16195+K05448+K02649+K04446+K04503+K17386+K02091+K17332
Human Diseases	Cancers	Gastric cancer	25	147	0.121771	0.408199	ko05226	ENSG00000116717(GADD45A);ENSG00000155760(FZD7);ENSG00000117020(AKT3);ENSG00000143816(WNT9A);ENSG00000092969(TGFB2);ENSG00000171608(PIK3CD);ENSG00000124762(CDKN1A);ENSG00000180340(FZD2);ENSG00000077092(RARB);ENSG00000099860(GADD45B);ENSG00000113578(FGF1);ENSG00000164690(SHH);ENSG00000102678(FGF9);ENSG00000177283(FZD8);ENSG00000138675(FGF5);ENSG00000114251(WNT5A);ENSG00000134245(WNT2B);ENSG00000185…	K04402+K02432+K04456+K01064+K13376+K00922+K06625+K02235+K08528+K04402+K18496+K11988+K04358+K02375+K04358+K00444+K00182+K17449+K05658+K03069+K02649+K04358+K04503+K00572+K04388
Human Diseases	Cancers	Chronic myeloid leukemia	14	75	0.122079	0.408199	ko05220	ENSG00000116717(GADD45A);ENSG00000117020(AKT3);ENSG00000092969(TGFB2);ENSG00000171608(PIK3CD);ENSG00000124762(CDKN1A);ENSG00000099860(GADD45B);ENSG00000171552(BCL2L1);ENSG00000116478(HDAC1);ENSG00000185634(SHC4);ENSG00000126561(STAT5A);ENSG00000145675(PIK3R1);ENSG00000110092(CCND1);ENSG00000163513(TGFBR2);ENSG00000105810(CDK6)	K04402+K04456+K13376+K00922+K06625+K04402+K04570+K06067+K17449+K11223+K02649+K04503+K04388+K02091
Organismal Systems	Nervous system	GABAergic synapse	16	88	0.123484	0.408199	ko04727	ENSG00000111886(GABRR2);ENSG00000168243(GNG4);ENSG00000187730(GABRD);ENSG00000173175(ADCY5);ENSG00000151067(CACNA1C);ENSG00000010379(SLC6A13);ENSG00000128683(GAD1);ENSG00000134294(SLC38A2);ENSG00000011677(GABRA3);ENSG00000111664(GNB3);ENSG00000183044(ABAT);ENSG00000164742(ADCY1);ENSG00000129467(ADCY4);ENSG00000136928(GABBR2);ENSG00000188338(SLC38A3);ENSG00000268089(GABRQ)	K05190+K04541+K05184+K08045+K04850+K05039+K01580+K14207+K05175+K07825+K13524+K08041+K08044+K04615+K13576+K05192
Organismal Systems	Immune system	T cell receptor signaling pathway	18	101	0.12355	0.408199	ko04660	ENSG00000117020(AKT3);ENSG00000006062(MAP3K14);ENSG00000142867(BCL10);ENSG00000171608(PIK3CD);ENSG00000232810(TNF);ENSG00000077264(PAK3);ENSG00000177606(JUN);ENSG00000170345(FOS);ENSG00000146232(NFKBIE);ENSG00000137843(PAK6);ENSG00000111679(PTPN6);ENSG00000259288(BUB1B-PAK6);ENSG00000145675(PIK3R1);ENSG00000172575(RASGRP1);ENSG00000131196(NFATC1);ENSG00000101349(PAK5);ENSG00000114423(CBLB);ENSG00…	K04456+K04466+K07368+K00922+K03156+K05733+K04448+K04379+K05872+K05735+K05697+K05735+K02649+K04350+K04446+K05736+K22517+K17332
Organismal Systems	Digestive system	Cholesterol metabolism	10	50	0.124036	0.408199	ko04979	ENSG00000118137(APOA1);ENSG00000123384(LRP1);ENSG00000165029(ABCA1);ENSG00000087237(CETP);ENSG00000021762(OSBPL5);ENSG00000143921(ABCG8);ENSG00000175445(LPL);ENSG00000144959(NCEH1);ENSG00000007944(MYLIP);ENSG00000107798(LIPA)	K08757+K04550+K05641+K16835+K20464+K05684+K01059+K14349+K10637+K01052
Organismal Systems	Immune system	B cell receptor signaling pathway	13	69	0.125906	0.408199	ko04662	ENSG00000117020(AKT3);ENSG00000142867(BCL10);ENSG00000171608(PIK3CD);ENSG00000177606(JUN);ENSG00000170345(FOS);ENSG00000146232(NFKBIE);ENSG00000111679(PTPN6);ENSG00000145675(PIK3R1);ENSG00000131196(NFATC1);ENSG00000007312(CD79B);ENSG00000185885(IFITM1);ENSG00000152689(RASGRP3);ENSG00000101096(NFATC2)	K04456+K07368+K00922+K04448+K04379+K05872+K05697+K02649+K04446+K06507+K19831+K12362+K17332
Human Diseases	Cancers	Renal cell carcinoma	13	69	0.125906	0.408199	ko05211	ENSG00000117020(AKT3);ENSG00000092969(TGFB2);ENSG00000171608(PIK3CD);ENSG00000077264(PAK3);ENSG00000124762(CDKN1A);ENSG00000163235(TGFA);ENSG00000177606(JUN);ENSG00000137843(PAK6);ENSG00000259288(BUB1B-PAK6);ENSG00000112715(VEGFA);ENSG00000145675(PIK3R1);ENSG00000101349(PAK5);ENSG00000100311(PDGFB)	K04456+K13376+K00922+K05733+K06625+K08774+K04448+K05735+K05735+K05448+K02649+K05736+K17386
Human Diseases	Infectious diseases	Tuberculosis	29	175	0.129512	0.415281	ko05152	ENSG00000176170(SPHK1);ENSG00000117020(AKT3);ENSG00000169896(ITGAM);ENSG00000163131(CTSS);ENSG00000173846(PLK3);ENSG00000239732(TLR9);ENSG00000142867(BCL10);ENSG00000150337(FCGR1A);ENSG00000158869(FCER1G);ENSG00000092969(TGFB2);ENSG00000232810(TNF);ENSG00000136869(TLR4);ENSG00000111012(CYP27B1);ENSG00000115008(IL1A);ENSG00000143390(RFX5);ENSG00000058404(CAMK2B);ENSG00000134070(IRAK2);ENSG00000115…	K04718+K04456+K06461+K01368+K08862+K10161+K07368+K06498+K07983+K13376+K03156+K10160+K07438+K04383+K08061+K04515+K04731+K11220+K05414+K04729+K06560+K05134+K06464+K05406+K05399+K10048+K10049+K08060+K06560
Metabolism	Glycan biosynthesis and metabolism	Glycosphingolipid biosynthesis - globo and isoglobo series	4	15	0.130786	0.415281	ko00603	ENSG00000174951(FUT1);ENSG00000183778(B3GALT5);ENSG00000176920(FUT2);ENSG00000128274(A4GALT)	K00718+K03877+K00718+K01988
Metabolism	Amino acid metabolism	Phenylalanine, tyrosine and tryptophan biosynthesis	2	5	0.136051	0.423119	ko00400	ENSG00000120053(GOT1);ENSG00000198650(TAT)	K14454+K00815
Metabolism	Metabolism of cofactors and vitamins	Vitamin B6 metabolism	2	5	0.136051	0.423119	ko00750	ENSG00000135069(PSAT1);ENSG00000241360(PDXP)	K00831+K07758
Human Diseases	Drug resistance	Endocrine resistance	17	96	0.137376	0.423119	ko01522	ENSG00000117020(AKT3);ENSG00000140443(IGF1R);ENSG00000128917(DLL4);ENSG00000173175(ADCY5);ENSG00000171608(PIK3CD);ENSG00000124762(CDKN1A);ENSG00000074181(NOTCH3);ENSG00000164850(GPER1);ENSG00000177606(JUN);ENSG00000113070(HBEGF);ENSG00000170345(FOS);ENSG00000164742(ADCY1);ENSG00000185634(SHC4);ENSG00000145675(PIK3R1);ENSG00000129467(ADCY4);ENSG00000087245(MMP2);ENSG00000110092(CCND1)	K04456+K05087+K06051+K08045+K00922+K06625+K20995+K04246+K04448+K08523+K04379+K08041+K17449+K02649+K08044+K01398+K04503
Human Diseases	Infectious diseases	HTLV-I infection	40	252	0.140871	0.429586	ko05166	ENSG00000155760(FZD7);ENSG00000226979(LTA);ENSG00000162772(ATF3);ENSG00000117020(AKT3);ENSG00000006062(MAP3K14);ENSG00000143816(WNT9A);ENSG00000173175(ADCY5);ENSG00000092969(TGFB2);ENSG00000171608(PIK3CD);ENSG00000232810(TNF);ENSG00000124762(CDKN1A);ENSG00000180340(FZD2);ENSG00000157557(ETS2);ENSG00000159958(TNFRSF13C);ENSG00000177606(JUN);ENSG00000170345(FOS);ENSG00000171552(BCL2L1);ENSG00000104…	K02432+K05468+K09032+K04456+K04466+K01064+K08045+K13376+K00922+K03156+K06625+K02235+K21932+K05151+K04448+K04379+K04570+K09253+K09203+K05089+K06464+K02375+K06724+K08041+K00444+K00182+K15308+K11223+K02649+K09438+K04446+K08044+K04374+K12496+K04503+K00572+K04388+K17386+K09027+K17332
Organismal Systems	Digestive system	Bile secretion	13	71	0.148107	0.447226	ko04976	ENSG00000173175(ADCY5);ENSG00000090020(SLC9A1);ENSG00000111700(SLCO1B3);ENSG00000100652(SLC10A1);ENSG00000143921(ABCG8);ENSG00000080493(SLC4A4);ENSG00000164742(ADCY1);ENSG00000085563(ABCB1);ENSG00000129467(ADCY4);ENSG00000144959(NCEH1);ENSG00000129244(ATP1B2);ENSG00000005471(ABCB4);ENSG00000188687(SLC4A5)	K08045+K05742+K05043+K14341+K05684+K13575+K08041+K05658+K08044+K14349+K01540+K05659+K13857
Organismal Systems	Aging	Longevity regulating pathway - mammal	16	91	0.152868	0.447353	ko04211	ENSG00000177169(ULK1);ENSG00000118689(FOXO3);ENSG00000117020(AKT3);ENSG00000140443(IGF1R);ENSG00000173175(ADCY5);ENSG00000171608(PIK3CD);ENSG00000285441(SOD2);ENSG00000169047(IRS1);ENSG00000185950(IRS2);ENSG00000164742(ADCY1);ENSG00000130766(SESN2);ENSG00000145675(PIK3R1);ENSG00000129467(ADCY4);ENSG00000106617(PRKAG2);ENSG00000128272(ATF4);ENSG00000146592(CREB5)	K21357+K09408+K04456+K05087+K08045+K00922+K04564+K16172+K07187+K08041+K20394+K02649+K08044+K07200+K04374+K09047
Organismal Systems	Endocrine system	Cortisol synthesis and secretion	12	65	0.153472	0.447353	ko04927	ENSG00000231852(CYP21A2);ENSG00000173175(ADCY5);ENSG00000151067(CACNA1C);ENSG00000082482(KCNK2);ENSG00000123358(NR4A1);ENSG00000164742(ADCY1);ENSG00000101333(PLCB4);ENSG00000129467(ADCY4);ENSG00000144959(NCEH1);ENSG00000128272(ATF4);ENSG00000144891(AGTR1);ENSG00000146592(CREB5)	K00513+K08045+K04850+K04913+K04465+K08041+K05858+K08044+K14349+K04374+K04166+K09047
Human Diseases	Cancers	Acute myeloid leukemia	12	65	0.153472	0.447353	ko05221	ENSG00000117020(AKT3);ENSG00000137193(PIM1);ENSG00000169896(ITGAM);ENSG00000150337(FCGR1A);ENSG00000171608(PIK3CD);ENSG00000140379(BCL2A1);ENSG00000157404(KIT);ENSG00000126561(STAT5A);ENSG00000145675(PIK3R1);ENSG00000066336(SPI1);ENSG00000110092(CCND1);ENSG00000140464(PML)	K04456+K04702+K06461+K06498+K00922+K02162+K05091+K11223+K02649+K09438+K04503+K10054
Organismal Systems	Circulatory system	Cardiac muscle contraction	14	78	0.153959	0.447353	ko04260	ENSG00000198804(MT-CO1);ENSG00000198712(MT-CO2);ENSG00000198938(MT-CO3);ENSG00000131174(COX7B);ENSG00000140416(TPM1);ENSG00000153956(CACNA2D1);ENSG00000151067(CACNA1C);ENSG00000090020(SLC9A1);ENSG00000198626(RYR2);ENSG00000142408(CACNG8);ENSG00000105605(CACNG7);ENSG00000165995(CACNB2);ENSG00000159251(ACTC1);ENSG00000129244(ATP1B2)	K02256+K02261+K02262+K02271+K10373+K04858+K04850+K05742+K04962+K04873+K04872+K04863+K12314+K01540
Environmental Information Processing	Signal transduction	VEGF signaling pathway	11	59	0.158941	0.457512	ko04370	ENSG00000176170(SPHK1);ENSG00000117020(AKT3);ENSG00000073756(PTGS2);ENSG00000171608(PIK3CD);ENSG00000089159(PXN);ENSG00000116711(PLA2G4A);ENSG00000106211(HSPB1);ENSG00000128052(KDR);ENSG00000112715(VEGFA);ENSG00000145675(PIK3R1);ENSG00000101096(NFATC2)	K04718+K04456+K11987+K00922+K05760+K16342+K04455+K05098+K05448+K02649+K17332
Organismal Systems	Immune system	Leukocyte transendothelial migration	19	112	0.163749	0.466988	ko04670	ENSG00000158769(F11R);ENSG00000213445(SIPA1);ENSG00000169896(ITGAM);ENSG00000158517(NCF1);ENSG00000168421(RHOH);ENSG00000149564(ESAM);ENSG00000171608(PIK3CD);ENSG00000089159(PXN);ENSG00000165376(CLDN2);ENSG00000163347(CLDN1);ENSG00000160007(ARHGAP35);ENSG00000115232(ITGA4);ENSG00000150093(ITGB1);ENSG00000160255(ITGB2);ENSG00000184113(CLDN5);ENSG00000213937(CLDN9);ENSG00000145675(PIK3R1);ENSG00000…	K06089+K08013+K06461+K08011+K07873+K06787+K00922+K05760+K06087+K06087+K05732+K06483+K05719+K06464+K06087+K06087+K02649+K01398+K08016
Human Diseases	Cancers	Colorectal cancer	15	86	0.170254	0.481084	ko05210	ENSG00000116717(GADD45A);ENSG00000117020(AKT3);ENSG00000092969(TGFB2);ENSG00000171608(PIK3CD);ENSG00000124762(CDKN1A);ENSG00000163235(TGFA);ENSG00000124882(EREG);ENSG00000177606(JUN);ENSG00000170345(FOS);ENSG00000105327(BBC3);ENSG00000099860(GADD45B);ENSG00000141682(PMAIP1);ENSG00000145675(PIK3R1);ENSG00000110092(CCND1);ENSG00000163513(TGFBR2)	K04402+K04456+K13376+K00922+K06625+K08774+K09784+K04448+K04379+K10132+K04402+K10131+K02649+K04503+K04388
Human Diseases	Cancers	Bladder cancer	8	41	0.175257	0.490719	ko05219	ENSG00000124762(CDKN1A);ENSG00000169429(CXCL8);ENSG00000113070(HBEGF);ENSG00000137801(THBS1);ENSG00000112715(VEGFA);ENSG00000087245(MMP2);ENSG00000110092(CCND1);ENSG00000068028(RASSF1)	K06625+K10030+K08523+K16857+K05448+K01398+K04503+K09850
Human Diseases	Neurodegenerative diseases	Prion diseases	7	35	0.180131	0.499824	ko05020	ENSG00000271503(CCL5);ENSG00000204389(HSPA1A);ENSG00000112936(C7);ENSG00000135862(LAMC1);ENSG00000044574(HSPA5);ENSG00000115008(IL1A);ENSG00000120738(EGR1)	K12499+K03283+K03996+K05635+K09490+K04383+K09203
Metabolism	Amino acid metabolism	Phenylalanine metabolism	4	17	0.184709	0.504585	ko00360	ENSG00000131471(AOC3);ENSG00000120053(GOT1);ENSG00000198650(TAT);ENSG00000184254(ALDH1A3)	K00276+K14454+K00815+K00129
Metabolism	Amino acid metabolism	Histidine metabolism	5	23	0.186296	0.504585	ko00340	ENSG00000084110(HAL);ENSG00000111275(ALDH2);ENSG00000150540(HNMT);ENSG00000137124(ALDH1B1);ENSG00000184254(ALDH1A3)	K01745+K00128+K00546+K00128+K00129
Metabolism	Lipid metabolism	Glycerolipid metabolism	11	61	0.186762	0.504585	ko00561	ENSG00000111275(ALDH2);ENSG00000186281(GPAT2);ENSG00000058866(DGKG);ENSG00000157680(DGKI);ENSG00000203805(PLPP4);ENSG00000074416(MGLL);ENSG00000137124(ALDH1B1);ENSG00000177666(PNPLA2);ENSG00000175445(LPL);ENSG00000160216(AGPAT3);ENSG00000062282(DGAT2)	K00128+K00629+K00901+K00901+K18693+K01054+K00128+K16816+K01059+K13523+K11160
Human Diseases	Substance dependence	Amphetamine addiction	12	68	0.193001	0.512564	ko05031	ENSG00000173175(ADCY5);ENSG00000151067(CACNA1C);ENSG00000125740(FOSB);ENSG00000177606(JUN);ENSG00000170345(FOS);ENSG00000058404(CAMK2B);ENSG00000116478(HDAC1);ENSG00000273079(GRIN2B);ENSG00000142319(SLC6A3);ENSG00000128272(ATF4);ENSG00000198576(ARC);ENSG00000146592(CREB5)	K08045+K04850+K09029+K04448+K04379+K04515+K06067+K05210+K05036+K04374+K15867+K09047
Human Diseases	Endocrine and metabolic diseases	Non-alcoholic fatty liver disease (NAFLD)	24	149	0.193044	0.512564	ko04932	ENSG00000198804(MT-CO1);ENSG00000198712(MT-CO2);ENSG00000198938(MT-CO3);ENSG00000184557(SOCS3);ENSG00000131174(COX7B);ENSG00000117020(AKT3);ENSG00000143627(PKLR);ENSG00000174697(LEP);ENSG00000172071(EIF2AK3);ENSG00000171608(PIK3CD);ENSG00000232810(TNF);ENSG00000185633(NDUFA4L2);ENSG00000169429(CXCL8);ENSG00000169047(IRS1);ENSG00000177606(JUN);ENSG00000115008(IL1A);ENSG00000185950(IRS2);ENSG000001…	K02256+K02261+K02262+K04696+K02271+K04456+K12406+K05424+K08860+K00922+K03156+K03948+K10030+K16172+K04448+K04383+K07187+K04452+K08852+K02649+K07200+K04374+K05062+K09027
Organismal Systems	Digestive system	Gastric acid secretion	13	75	0.198199	0.519818	ko04971	ENSG00000100433(KCNK10);ENSG00000173175(ADCY5);ENSG00000113749(HRH2);ENSG00000082482(KCNK2);ENSG00000090020(SLC9A1);ENSG00000133019(CHRM3);ENSG00000058404(CAMK2B);ENSG00000164742(ADCY1);ENSG00000101333(PLCB4);ENSG00000129467(ADCY4);ENSG00000129244(ATP1B2);ENSG00000180616(SSTR2);ENSG00000123700(KCNJ2)	K04920+K08045+K04150+K04913+K05742+K04131+K04515+K08041+K05858+K08044+K01540+K04218+K04996
Cellular Processes	Cell motility	Regulation of actin cytoskeleton	33	212	0.199151	0.519818	ko04810	ENSG00000168539(CHRM1);ENSG00000169896(ITGAM);ENSG00000168398(BDKRB2);ENSG00000171608(PIK3CD);ENSG00000077264(PAK3);ENSG00000180720(CHRM4);ENSG00000089159(PXN);ENSG00000090020(SLC9A1);ENSG00000259207(ITGB3);ENSG00000133019(CHRM3);ENSG00000145703(IQGAP2);ENSG00000181104(F2R);ENSG00000113578(FGF1);ENSG00000091409(ITGA6);ENSG00000137843(PAK6);ENSG00000160007(ARHGAP35);ENSG00000259288(BUB1B-PAK6);ENS…	K04129+K06461+K03916+K00922+K05733+K04132+K05760+K05742+K06493+K04131+K05767+K03914+K18496+K06485+K05735+K05732+K05735+K05089+K06483+K05719+K06464+K04358+K04358+K08390+K02649+K05627+K05736+K04358+K05450+K17386+K06481+K06476+K06480
Metabolism	Amino acid metabolism	Arginine and proline metabolism	9	49	0.202646	0.520124	ko00330	ENSG00000111275(ALDH2);ENSG00000081181(ARG2);ENSG00000120053(GOT1);ENSG00000002549(LAP3);ENSG00000137124(ALDH1B1);ENSG00000130066(SAT1);ENSG00000123505(AMD1);ENSG00000088826(SMOX);ENSG00000100033(PRODH)	K00128+K01476+K14454+K11142+K00128+K00657+K01611+K12259+K00318
Human Diseases	Substance dependence	Cocaine addiction	9	49	0.202646	0.520124	ko05030	ENSG00000176749(CDK5R1);ENSG00000173175(ADCY5);ENSG00000125740(FOSB);ENSG00000177606(JUN);ENSG00000164082(GRM2);ENSG00000273079(GRIN2B);ENSG00000142319(SLC6A3);ENSG00000128272(ATF4);ENSG00000146592(CREB5)	K11716+K08045+K09029+K04448+K04605+K05210+K05036+K04374+K09047
Organismal Systems	Environmental adaptation	Circadian entrainment	16	96	0.209338	0.532818	ko04713	ENSG00000168243(GNG4);ENSG00000173175(ADCY5);ENSG00000151067(CACNA1C);ENSG00000198626(RYR2);ENSG00000170345(FOS);ENSG00000179094(PER1);ENSG00000108551(RASD1);ENSG00000058404(CAMK2B);ENSG00000111664(GNB3);ENSG00000164742(ADCY1);ENSG00000101333(PLCB4);ENSG00000273079(GRIN2B);ENSG00000152402(GUCY1A2);ENSG00000138669(PRKG2);ENSG00000129467(ADCY4);ENSG00000198838(RYR3)	K04541+K08045+K04850+K04962+K04379+K21944+K07843+K04515+K07825+K08041+K05858+K05210+K12318+K19477+K08044+K04963
Organismal Systems	Circulatory system	Adrenergic signaling in cardiomyocytes	23	144	0.211051	0.532818	ko04261	ENSG00000117020(AKT3);ENSG00000140416(TPM1);ENSG00000153956(CACNA2D1);ENSG00000173175(ADCY5);ENSG00000151067(CACNA1C);ENSG00000105851(PIK3CG);ENSG00000090020(SLC9A1);ENSG00000198626(RYR2);ENSG00000058404(CAMK2B);ENSG00000142408(CACNG8);ENSG00000105605(CACNG7);ENSG00000164742(ADCY1);ENSG00000165995(CACNB2);ENSG00000101333(PLCB4);ENSG00000159251(ACTC1);ENSG00000129467(ADCY4);ENSG00000128272(ATF4);E…	K04456+K10373+K04858+K08045+K04850+K21289+K05742+K04962+K04515+K04873+K04872+K08041+K04863+K05858+K12314+K08044+K04374+K01540+K04135+K11583+K04166+K04137+K09047
Organismal Systems	Excretory system	Aldosterone-regulated sodium reabsorption	7	37	0.219754	0.544937	ko04960	ENSG00000111319(SCNN1A);ENSG00000171608(PIK3CD);ENSG00000169047(IRS1);ENSG00000176387(HSD11B2);ENSG00000151623(NR3C2);ENSG00000145675(PIK3R1);ENSG00000129244(ATP1B2)	K04824+K00922+K16172+K00071+K08555+K02649+K01540
Environmental Information Processing	Signal transduction	Wnt signaling pathway	23	145	0.221083	0.544937	ko04310	ENSG00000155760(FZD7);ENSG00000140807(NKD1);ENSG00000162738(VANGL2);ENSG00000107984(DKK1);ENSG00000143816(WNT9A);ENSG00000180340(FZD2);ENSG00000177606(JUN);ENSG00000058404(CAMK2B);ENSG00000076716(GPC4);ENSG00000173218(VANGL1);ENSG00000177283(FZD8);ENSG00000104371(DKK4);ENSG00000114251(WNT5A);ENSG00000101333(PLCB4);ENSG00000134245(WNT2B);ENSG00000100592(DAAM1);ENSG00000165879(FRAT1);ENSG0000013119…	K02432+K03213+K04510+K02165+K01064+K02235+K04448+K04515+K08110+K04510+K02375+K02165+K00444+K05858+K00182+K04512+K03069+K04446+K19614+K04503+K00572+K17332+K03344
Organismal Systems	Endocrine system	Prolactin signaling pathway	12	70	0.221686	0.544937	ko04917	ENSG00000118689(FOXO3);ENSG00000184557(SOCS3);ENSG00000117020(AKT3);ENSG00000120833(SOCS2);ENSG00000171608(PIK3CD);ENSG00000170345(FOS);ENSG00000115415(STAT1);ENSG00000185634(SHC4);ENSG00000126561(STAT5A);ENSG00000145675(PIK3R1);ENSG00000141655(TNFRSF11A);ENSG00000110092(CCND1)	K09408+K04696+K04456+K04695+K00922+K04379+K11220+K17449+K11223+K02649+K05147+K04503
Organismal Systems	Immune system	NOD-like receptor signaling pathway	26	166	0.222929	0.544937	ko04621	ENSG00000271503(CCL5);ENSG00000213928(IRF9);ENSG00000232810(TNF);ENSG00000136869(TLR4);ENSG00000118503(TNFAIP3);ENSG00000163734(CXCL3);ENSG00000111331(OAS3);ENSG00000089127(OAS1);ENSG00000111335(OAS2);ENSG00000103490(PYCARD);ENSG00000170581(STAT2);ENSG00000169429(CXCL8);ENSG00000108691(CCL2);ENSG00000177606(JUN);ENSG00000081041(CXCL2);ENSG00000080824(HSP90AA1);ENSG00000171552(BCL2L1);ENSG00000115…	K12499+K04693+K03156+K10160+K11859+K05505+K14216+K14216+K14216+K12799+K11221+K10030+K14624+K04448+K05505+K04079+K04570+K11220+K05414+K04729+K20909+K05858+K05411+K12805+K20898+K20899
Organismal Systems	Environmental adaptation	Circadian rhythm	6	31	0.228527	0.553358	ko04710	ENSG00000123095(BHLHE41);ENSG00000179094(PER1);ENSG00000069667(RORA);ENSG00000133794(ARNTL);ENSG00000126368(NR1D1);ENSG00000106617(PRKAG2)	K03730+K21944+K08532+K02296+K03728+K07200
Organismal Systems	Digestive system	Carbohydrate digestion and absorption	8	44	0.229967	0.553358	ko04973	ENSG00000257743(MGAM2);ENSG00000117020(AKT3);ENSG00000171608(PIK3CD);ENSG00000240038(AMY2B);ENSG00000115850(LCT);ENSG00000131482(G6PC);ENSG00000145675(PIK3R1);ENSG00000129244(ATP1B2)	K12047+K04456+K00922+K01176+K01229+K01084+K02649+K01540
Human Diseases	Endocrine and metabolic diseases	Cushing syndrome	24	154	0.242084	0.574619	ko04934	ENSG00000155760(FZD7);ENSG00000231852(CYP21A2);ENSG00000143816(WNT9A);ENSG00000173175(ADCY5);ENSG00000151067(CACNA1C);ENSG00000082482(KCNK2);ENSG00000124762(CDKN1A);ENSG00000180340(FZD2);ENSG00000123358(NR4A1);ENSG00000108551(RASD1);ENSG00000058404(CAMK2B);ENSG00000177283(FZD8);ENSG00000164742(ADCY1);ENSG00000114251(WNT5A);ENSG00000101333(PLCB4);ENSG00000134245(WNT2B);ENSG00000129467(ADCY4);ENSG0…	K02432+K00513+K01064+K08045+K04850+K04913+K06625+K02235+K04465+K07843+K04515+K02375+K08041+K00444+K05858+K00182+K08044+K14349+K04374+K04503+K04166+K00572+K02091+K09047
Organismal Systems	Endocrine system	Insulin secretion	14	85	0.243031	0.574619	ko04911	ENSG00000186472(PCLO);ENSG00000173175(ADCY5);ENSG00000151067(CACNA1C);ENSG00000198626(RYR2);ENSG00000133019(CHRM3);ENSG00000130529(TRPM4);ENSG00000197584(KCNMB2);ENSG00000058404(CAMK2B);ENSG00000164742(ADCY1);ENSG00000101333(PLCB4);ENSG00000129467(ADCY4);ENSG00000128272(ATF4);ENSG00000129244(ATP1B2);ENSG00000146592(CREB5)	K16882+K08045+K04850+K04962+K04131+K04979+K04938+K04515+K08041+K05858+K08044+K04374+K01540+K09047
Metabolism	Lipid metabolism	Steroid biosynthesis	4	19	0.2444	0.574619	ko00100	ENSG00000111012(CYP27B1);ENSG00000019186(CYP24A1);ENSG00000116133(DHCR24);ENSG00000107798(LIPA)	K07438+K07436+K09828+K01052
Human Diseases	Cancers	Choline metabolism in cancer	16	99	0.247191	0.576778	ko05231	ENSG00000204385(SLC44A4);ENSG00000117020(AKT3);ENSG00000171608(PIK3CD);ENSG00000116711(PLA2G4A);ENSG00000058866(DGKG);ENSG00000137968(SLC44A5);ENSG00000197208(SLC22A4);ENSG00000177606(JUN);ENSG00000170345(FOS);ENSG00000157680(DGKI);ENSG00000113721(PDGFRB);ENSG00000075651(PLD1);ENSG00000125772(GPCPD1);ENSG00000145675(PIK3R1);ENSG00000145431(PDGFC);ENSG00000100311(PDGFB)	K15377+K04456+K00922+K16342+K00901+K15377+K08202+K04448+K04379+K00901+K05089+K01115+K18695+K02649+K05450+K17386
Organismal Systems	Immune system	Chemokine signaling pathway	28	183	0.251742	0.582983	ko04062	ENSG00000271503(CCL5);ENSG00000118689(FOXO3);ENSG00000117020(AKT3);ENSG00000168243(GNG4);ENSG00000158517(NCF1);ENSG00000115009(CCL20);ENSG00000173175(ADCY5);ENSG00000171608(PIK3CD);ENSG00000106178(CCL24);ENSG00000089159(PXN);ENSG00000163734(CXCL3);ENSG00000170581(STAT2);ENSG00000169429(CXCL8);ENSG00000108691(CCL2);ENSG00000081041(CXCL2);ENSG00000115415(STAT1);ENSG00000111664(GNB3);ENSG00000124126…	K12499+K09408+K04456+K04541+K08011+K14625+K08045+K00922+K21097+K05760+K05505+K11221+K10030+K14624+K05505+K11220+K07825+K12365+K04188+K08041+K05858+K12367+K17449+K04182+K10033+K12671+K02649+K08044
Organismal Systems	Endocrine system	GnRH signaling pathway	15	93	0.25898	0.594044	ko04912	ENSG00000125787(GNRH2);ENSG00000173175(ADCY5);ENSG00000151067(CACNA1C);ENSG00000116711(PLA2G4A);ENSG00000177606(JUN);ENSG00000113070(HBEGF);ENSG00000058404(CAMK2B);ENSG00000120738(EGR1);ENSG00000075651(PLD1);ENSG00000164742(ADCY1);ENSG00000101333(PLCB4);ENSG00000129467(ADCY4);ENSG00000087245(MMP2);ENSG00000128272(ATF4);ENSG00000034152(MAP2K3)	K05252+K08045+K04850+K16342+K04448+K08523+K04515+K09203+K01115+K08041+K05858+K08044+K01398+K04374+K04432
Organismal Systems	Endocrine system	Melanogenesis	16	100	0.260376	0.594044	ko04916	ENSG00000155760(FZD7);ENSG00000049130(KITLG);ENSG00000143816(WNT9A);ENSG00000173175(ADCY5);ENSG00000180340(FZD2);ENSG00000058404(CAMK2B);ENSG00000157404(KIT);ENSG00000177283(FZD8);ENSG00000164742(ADCY1);ENSG00000107165(TYRP1);ENSG00000114251(WNT5A);ENSG00000101333(PLCB4);ENSG00000134245(WNT2B);ENSG00000129467(ADCY4);ENSG00000078401(EDN1);ENSG00000188064(WNT7B)	K02432+K05461+K01064+K08045+K02235+K04515+K05091+K02375+K08041+K00506+K00444+K05858+K00182+K08044+K16366+K00572
Metabolism	Glycan biosynthesis and metabolism	Glycosaminoglycan biosynthesis - chondroitin sulfate / dermatan sulfate	4	20	0.275693	0.624363	ko00532	ENSG00000169105(CHST14);ENSG00000147408(CSGALNACT1);ENSG00000033100(CHPF2);ENSG00000015532(XYLT2)	K08105+K00746+K03419+K00771
Human Diseases	Substance dependence	Nicotine addiction	7	40	0.284107	0.638722	ko05033	ENSG00000101204(CHRNA4);ENSG00000111886(GABRR2);ENSG00000187730(GABRD);ENSG00000011677(GABRA3);ENSG00000175344(CHRNA7);ENSG00000273079(GRIN2B);ENSG00000268089(GABRQ)	K04806+K05190+K05184+K05175+K04809+K05210+K05192
Metabolism	Glycan biosynthesis and metabolism	Glycosaminoglycan biosynthesis - keratan sulfate	3	14	0.286753	0.639999	ko00533	ENSG00000033170(FUT8);ENSG00000156966(B3GNT7);ENSG00000086062(B4GALT1)	K00717+K09664+K07966
Organismal Systems	Immune system	Antigen processing and presentation	11	68	0.298623	0.656969	ko04612	ENSG00000204389(HSPA1A);ENSG00000163131(CTSS);ENSG00000204388(HSPA1B);ENSG00000232810(TNF);ENSG00000168394(TAP1);ENSG00000173110(HSPA6);ENSG00000044574(HSPA5);ENSG00000143390(RFX5);ENSG00000080824(HSP90AA1);ENSG00000179583(CIITA);ENSG00000131467(PSME3)	K03283+K01368+K03283+K03156+K05653+K03283+K09490+K08061+K04079+K08060+K06698
Human Diseases	Infectious diseases	Epithelial cell signaling in Helicobacter pylori infection	11	68	0.298623	0.656969	ko05120	ENSG00000158769(F11R);ENSG00000271503(CCL5);ENSG00000250565(ATP6V1E2);ENSG00000137845(ADAM10);ENSG00000006062(MAP3K14);ENSG00000143882(ATP6V1C2);ENSG00000169429(CXCL8);ENSG00000177606(JUN);ENSG00000113070(HBEGF);ENSG00000106278(PTPRZ1);ENSG00000116039(ATP6V1B1)	K06089+K12499+K02150+K06704+K04466+K02148+K10030+K04448+K08523+K08114+K02147
Organismal Systems	Digestive system	Fat digestion and absorption	7	41	0.306517	0.669555	ko04975	ENSG00000118137(APOA1);ENSG00000145384(FABP2);ENSG00000165029(ABCA1);ENSG00000143921(ABCG8);ENSG00000015520(NPC1L1);ENSG00000138308(PLA2G12B);ENSG00000062282(DGAT2)	K08757+K08751+K05641+K05684+K14461+K01047+K11160
Organismal Systems	Immune system	Th1 and Th2 cell differentiation	14	90	0.316458	0.686403	ko04658	ENSG00000128917(DLL4);ENSG00000074181(NOTCH3);ENSG00000177606(JUN);ENSG00000170345(FOS);ENSG00000146232(NFKBIE);ENSG00000115415(STAT1);ENSG00000081985(IL12RB2);ENSG00000020633(RUNX3);ENSG00000169194(IL13);ENSG00000168811(IL12A);ENSG00000126561(STAT5A);ENSG00000131196(NFATC1);ENSG00000107485(GATA3);ENSG00000101096(NFATC2)	K06051+K20995+K04448+K04379+K05872+K11220+K05064+K09279+K05435+K05406+K11223+K04446+K17895+K17332
Metabolism	Glycan biosynthesis and metabolism	Glycosphingolipid biosynthesis - ganglio series	3	15	0.325744	0.701604	ko00604	ENSG00000117069(ST6GALNAC5);ENSG00000101638(ST8SIA5);ENSG00000115525(ST3GAL5)	K03375+K03369+K03370
Organismal Systems	Endocrine system	Ovarian Steroidogenesis	8	49	0.33161	0.703663	ko04913	ENSG00000140443(IGF1R);ENSG00000073756(PTGS2);ENSG00000134716(CYP2J2);ENSG00000173175(ADCY5);ENSG00000116711(PLA2G4A);ENSG00000164742(ADCY1);ENSG00000137869(CYP19A1);ENSG00000129467(ADCY4)	K05087+K11987+K07418+K08045+K16342+K08041+K07434+K08044
Organismal Systems	Nervous system	Retrograde endocannabinoid signaling	22	148	0.333533	0.703663	ko04723	ENSG00000198888(MT-ND1);ENSG00000198763(MT-ND2);ENSG00000198840(MT-ND3);ENSG00000212907(MT-ND4L);ENSG00000198886(MT-ND4);ENSG00000198786(MT-ND5);ENSG00000198695(MT-ND6);ENSG00000111886(GABRR2);ENSG00000118432(CNR1);ENSG00000073756(PTGS2);ENSG00000168243(GNG4);ENSG00000187730(GABRD);ENSG00000173175(ADCY5);ENSG00000151067(CACNA1C);ENSG00000185633(NDUFA4L2);ENSG00000074416(MGLL);ENSG00000011677(GABR…	K03878+K03879+K03880+K03882+K03881+K03883+K03884+K05190+K04277+K11987+K04541+K05184+K08045+K04850+K03948+K01054+K05175+K07825+K08041+K05858+K08044+K05192
Organismal Systems	Endocrine system	Adipocytokine signaling pathway	11	70	0.333554	0.703663	ko04920	ENSG00000184557(SOCS3);ENSG00000117020(AKT3);ENSG00000174697(LEP);ENSG00000232810(TNF);ENSG00000100889(PCK2);ENSG00000169047(IRS1);ENSG00000146232(NFKBIE);ENSG00000185950(IRS2);ENSG00000131482(G6PC);ENSG00000106617(PRKAG2);ENSG00000116678(LEPR)	K04696+K04456+K05424+K03156+K01596+K16172+K05872+K07187+K01084+K07200+K05062
Environmental Information Processing	Signal transduction	mTOR signaling pathway	22	149	0.345703	0.722843	ko04150	ENSG00000177169(ULK1);ENSG00000155760(FZD7);ENSG00000145604(SKP2);ENSG00000250565(ATP6V1E2);ENSG00000168003(SLC3A2);ENSG00000117020(AKT3);ENSG00000217128(FNIP1);ENSG00000140443(IGF1R);ENSG00000143882(ATP6V1C2);ENSG00000143816(WNT9A);ENSG00000171608(PIK3CD);ENSG00000232810(TNF);ENSG00000180340(FZD2);ENSG00000169047(IRS1);ENSG00000177283(FZD8);ENSG00000114251(WNT5A);ENSG00000130766(SESN2);ENSG00000…	K21357+K02432+K03875+K02150+K06519+K04456+K20400+K05087+K02148+K01064+K00922+K03156+K02235+K16172+K02375+K00444+K20394+K00182+K02649+K02147+K00572+K08270
Human Diseases	Substance dependence	Morphine addiction	14	92	0.34734	0.722843	ko05032	ENSG00000154678(PDE1C);ENSG00000111886(GABRR2);ENSG00000184588(PDE4B);ENSG00000168243(GNG4);ENSG00000187730(GABRD);ENSG00000173175(ADCY5);ENSG00000011677(GABRA3);ENSG00000111664(GNB3);ENSG00000172572(PDE3A);ENSG00000164742(ADCY1);ENSG00000129467(ADCY4);ENSG00000113448(PDE4D);ENSG00000136928(GABBR2);ENSG00000268089(GABRQ)	K13755+K05190+K13293+K04541+K05184+K08045+K05175+K07825+K19021+K08041+K08044+K13293+K04615+K05192
Metabolism	Amino acid metabolism	Tyrosine metabolism	6	36	0.350455	0.724431	ko00350	ENSG00000131471(AOC3);ENSG00000120053(GOT1);ENSG00000198650(TAT);ENSG00000113924(HGD);ENSG00000107165(TYRP1);ENSG00000184254(ALDH1A3)	K00276+K14454+K00815+K00451+K00506+K00129
Environmental Information Processing	Signal transduction	AMPK signaling pathway	18	121	0.354303	0.727503	ko04152	ENSG00000177169(ULK1);ENSG00000118689(FOXO3);ENSG00000117020(AKT3);ENSG00000140443(IGF1R);ENSG00000174697(LEP);ENSG00000171608(PIK3CD);ENSG00000100889(PCK2);ENSG00000169047(IRS1);ENSG00000185950(IRS2);ENSG00000114268(PFKFB4);ENSG00000131482(G6PC);ENSG00000145675(PIK3R1);ENSG00000106617(PRKAG2);ENSG00000116678(LEPR);ENSG00000120907(ADRA1A);ENSG00000073711(PPP2R3A);ENSG00000110092(CCND1);ENSG000001…	K21357+K09408+K04456+K05087+K05424+K00922+K01596+K16172+K07187+K19030+K01084+K02649+K07200+K05062+K04135+K11583+K04503+K09047
Human Diseases	Cancers	Hepatocellular carcinoma	24	165	0.364967	0.744437	ko05225	ENSG00000116717(GADD45A);ENSG00000155760(FZD7);ENSG00000117020(AKT3);ENSG00000140443(IGF1R);ENSG00000143816(WNT9A);ENSG00000092969(TGFB2);ENSG00000171608(PIK3CD);ENSG00000065621(GSTO2);ENSG00000124762(CDKN1A);ENSG00000180340(FZD2);ENSG00000163235(TGFA);ENSG00000099860(GADD45B);ENSG00000167244(IGF2);ENSG00000171552(BCL2L1);ENSG00000177283(FZD8);ENSG00000114251(WNT5A);ENSG00000134245(WNT2B);ENSG000…	K04402+K02432+K04456+K05087+K01064+K13376+K00922+K00799+K06625+K02235+K08774+K04402+K13769+K04570+K02375+K00444+K00182+K17449+K03069+K02649+K04503+K00572+K04388+K02091
Cellular Processes	Cellular community - eukaryotes	Adherens junction	11	72	0.369231	0.748179	ko04520	ENSG00000127329(PTPRB);ENSG00000140443(IGF1R);ENSG00000142949(PTPRF);ENSG00000111679(PTPN6);ENSG00000124216(SNAI1);ENSG00000019549(SNAI2);ENSG00000095637(SORBS1);ENSG00000149177(PTPRJ);ENSG00000175866(BAIAP2);ENSG00000173482(PTPRM);ENSG00000163513(TGFBR2)	K05694+K05087+K05695+K05697+K05707+K05706+K06086+K05698+K05627+K05693+K04388
Organismal Systems	Excretory system	Proximal tubule bicarbonate reclamation	4	23	0.372124	0.749113	ko04964	ENSG00000100889(PCK2);ENSG00000080493(SLC4A4);ENSG00000129244(ATP1B2);ENSG00000188338(SLC38A3)	K01596+K13575+K01540+K13576
Environmental Information Processing	Membrane transport	ABC transporters	7	44	0.375369	0.750738	ko02010	ENSG00000165029(ABCA1);ENSG00000179869(ABCA13);ENSG00000168394(TAP1);ENSG00000160179(ABCG1);ENSG00000143921(ABCG8);ENSG00000085563(ABCB1);ENSG00000005471(ABCB4)	K05641+K05647+K05653+K05679+K05684+K05658+K05659
Organismal Systems	Endocrine system	Insulin signaling pathway	20	138	0.389054	0.773088	ko04910	ENSG00000173281(PPP1R3B);ENSG00000184557(SOCS3);ENSG00000117020(AKT3);ENSG00000120833(SOCS2);ENSG00000143627(PKLR);ENSG00000171608(PIK3CD);ENSG00000132825(PPP1R3D);ENSG00000137312(FLOT1);ENSG00000100889(PCK2);ENSG00000142949(PTPRF);ENSG00000169047(IRS1);ENSG00000068976(PYGM);ENSG00000185950(IRS2);ENSG00000131482(G6PC);ENSG00000095637(SORBS1);ENSG00000185634(SHC4);ENSG00000145675(PIK3R1);ENSG00000…	K07189+K04696+K04456+K04695+K12406+K00922+K07189+K07192+K01596+K05695+K16172+K00688+K07187+K01084+K06086+K17449+K02649+K07200+K07189+K22517
Environmental Information Processing	Signal transduction	Calcium signaling pathway	26	182	0.394024	0.777945	ko04020	ENSG00000176170(SPHK1);ENSG00000168539(CHRM1);ENSG00000154678(PDE1C);ENSG00000168398(BDKRB2);ENSG00000151067(CACNA1C);ENSG00000187848(P2RX2);ENSG00000113749(HRH2);ENSG00000101470(TNNC2);ENSG00000160951(PTGER1);ENSG00000086544(ITPKC);ENSG00000198626(RYR2);ENSG00000133019(CHRM3);ENSG00000058404(CAMK2B);ENSG00000181104(F2R);ENSG00000196639(HRH1);ENSG00000113721(PDGFRB);ENSG00000164742(ADCY1);ENSG000…	K04718+K04129+K13755+K03916+K04850+K05216+K04150+K12042+K04258+K00911+K04962+K04131+K04515+K03914+K04149+K05089+K08041+K04809+K05858+K08044+K04279+K04135+K04211+K04166+K04963+K04137
Organismal Systems	Sensory system	Taste transduction	12	81	0.401632	0.787914	ko04742	ENSG00000154678(PDE1C);ENSG00000111319(SCNN1A);ENSG00000151067(CACNA1C);ENSG00000187848(P2RX2);ENSG00000277481(PKD1L3);ENSG00000133019(CHRM3);ENSG00000127364(TAS2R4);ENSG00000011677(GABRA3);ENSG00000111664(GNB3);ENSG00000153253(SCN3A);ENSG00000129467(ADCY4);ENSG00000136928(GABBR2)	K13755+K04824+K04850+K05216+K04989+K04131+K08474+K05175+K07825+K04836+K08044+K04615
Organismal Systems	Digestive system	Salivary secretion	13	90	0.43119	0.840548	ko04970	ENSG00000173175(ADCY5);ENSG00000090020(SLC9A1);ENSG00000133019(CHRM3);ENSG00000187908(DMBT1);ENSG00000164742(ADCY1);ENSG00000101333(PLCB4);ENSG00000152402(GUCY1A2);ENSG00000138669(PRKG2);ENSG00000129467(ADCY4);ENSG00000129244(ATP1B2);ENSG00000120907(ADRA1A);ENSG00000198838(RYR3);ENSG00000171873(ADRA1D)	K08045+K05742+K04131+K13912+K08041+K05858+K12318+K19477+K08044+K01540+K04135+K04963+K04137
Metabolism	Metabolism of other amino acids	Glutathione metabolism	8	54	0.438859	0.843983	ko00480	ENSG00000176153(GPX2);ENSG00000166825(ANPEP);ENSG00000178814(OPLAH);ENSG00000065621(GSTO2);ENSG00000002549(LAP3);ENSG00000128965(CHAC1);ENSG00000164294(GPX8);ENSG00000100031(GGT1)	K00432+K11140+K01469+K00799+K11142+K07232+K00432+K18592
Metabolism	Glycan biosynthesis and metabolism	Other glycan degradation	3	18	0.441146	0.843983	ko00511	ENSG00000177628(GBA);ENSG00000179163(FUCA1);ENSG00000109323(MANBA)	K01201+K01206+K01192
Genetic Information Processing	Folding, sorting and degradation	Protein processing in endoplasmic reticulum	23	164	0.441173	0.843983	ko04141	ENSG00000204389(HSPA1A);ENSG00000102580(DNAJC3);ENSG00000120694(HSPH1);ENSG00000136026(CKAP4);ENSG00000087074(PPP1R15A);ENSG00000204388(HSPA1B);ENSG00000172071(EIF2AK3);ENSG00000135924(DNAJB2);ENSG00000086619(ERO1B);ENSG00000118705(RPN2);ENSG00000173110(HSPA6);ENSG00000044574(HSPA5);ENSG00000080824(HSP90AA1);ENSG00000132002(DNAJB1);ENSG00000099958(DERL3);ENSG00000175197(DDIT3);ENSG00000115275(MOG…	K03283+K09523+K09485+K13999+K14019+K03283+K08860+K09508+K10976+K12667+K03283+K09490+K04079+K09507+K13989+K04452+K01228+K16196+K16195+K08852+K04374+K14027+K09027
Metabolism	Metabolism of other amino acids	Taurine and hypotaurine metabolism	2	11	0.444979	0.84601	ko00430	ENSG00000128683(GAD1);ENSG00000100031(GGT1)	K01580+K18592
Human Diseases	Infectious diseases	Salmonella infection	12	84	0.453463	0.85685	ko05132	ENSG00000136869(TLR4);ENSG00000163734(CXCL3);ENSG00000103490(PYCARD);ENSG00000169429(CXCL8);ENSG00000177606(JUN);ENSG00000170345(FOS);ENSG00000115008(IL1A);ENSG00000081041(CXCL2);ENSG00000172936(MYD88);ENSG00000129988(LBP);ENSG00000091106(NLRC4);ENSG00000128591(FLNC)	K10160+K05505+K12799+K10030+K04448+K04379+K04383+K05505+K04729+K05399+K12805+K04437
Organismal Systems	Immune system	RIG-I-like receptor signaling pathway	10	70	0.466216	0.872735	ko04622	ENSG00000187608(ISG15);ENSG00000232810(TNF);ENSG00000169429(CXCL8);ENSG00000147873(IFNA5);ENSG00000115267(IFIH1);ENSG00000168811(IL12A);ENSG00000126456(IRF3);ENSG00000169245(CXCL10);ENSG00000107201(DDX58);ENSG00000108771(DHX58)	K12159+K03156+K10030+K05414+K12647+K05406+K05411+K12671+K12646+K12649
Human Diseases	Endocrine and metabolic diseases	Maturity onset diabetes of the young	4	26	0.467537	0.872735	ko04950	ENSG00000143627(PKLR);ENSG00000163623(NKX6-1);ENSG00000182759(MAFA);ENSG00000114315(HES1)	K12406+K08030+K07595+K06054
Human Diseases	Infectious diseases	Epstein-Barr virus infection	27	197	0.481641	0.893648	ko05169	ENSG00000145604(SKP2);ENSG00000204389(HSPA1A);ENSG00000117020(AKT3);ENSG00000006062(MAP3K14);ENSG00000204388(HSPA1B);ENSG00000172071(EIF2AK3);ENSG00000171608(PIK3CD);ENSG00000124762(CDKN1A);ENSG00000106211(HSPB1);ENSG00000118503(TNFAIP3);ENSG00000056558(TRAF1);ENSG00000173110(HSPA6);ENSG00000177606(JUN);ENSG00000146232(NFKBIE);ENSG00000104856(RELB);ENSG00000110324(IL10RA);ENSG00000116478(HDAC1);E…	K03875+K03283+K04456+K04466+K03283+K08860+K00922+K06625+K04455+K11859+K03172+K03283+K04448+K05872+K09253+K05134+K06067+K05411+K16196+K16195+K03010+K01510+K02649+K09438+K11406+K12646+K04432
Organismal Systems	Endocrine system	Thyroid hormone signaling pathway	16	116	0.491807	0.903792	ko04919	ENSG00000117020(AKT3);ENSG00000125378(BMP4);ENSG00000171608(PIK3CD);ENSG00000147100(SLC16A2);ENSG00000074181(NOTCH3);ENSG00000090020(SLC9A1);ENSG00000259207(ITGB3);ENSG00000115415(STAT1);ENSG00000211448(DIO2);ENSG00000197406(DIO3);ENSG00000116478(HDAC1);ENSG00000101333(PLCB4);ENSG00000159200(RCAN1);ENSG00000145675(PIK3R1);ENSG00000129244(ATP1B2);ENSG00000110092(CCND1)	K04456+K04662+K00922+K08231+K20995+K05742+K06493+K11220+K17904+K07754+K06067+K05858+K17901+K02649+K01540+K04503
Environmental Information Processing	Signal transduction	cAMP signaling pathway	27	198	0.492977	0.903792	ko04024	ENSG00000168539(CHRM1);ENSG00000117020(AKT3);ENSG00000184588(PDE4B);ENSG00000173175(ADCY5);ENSG00000151067(CACNA1C);ENSG00000171608(PIK3CD);ENSG00000196917(HCAR1);ENSG00000090020(SLC9A1);ENSG00000198626(RYR2);ENSG00000177606(JUN);ENSG00000170345(FOS);ENSG00000058404(CAMK2B);ENSG00000181104(F2R);ENSG00000075651(PLD1);ENSG00000172572(PDE3A);ENSG00000164742(ADCY1);ENSG00000273079(GRIN2B);ENSG0000007…	K04129+K04456+K13293+K08045+K04850+K00922+K08401+K05742+K04962+K04448+K04379+K04515+K03914+K01115+K19021+K08041+K05210+K04952+K02649+K04204+K04446+K08044+K13293+K01540+K04218+K04615+K09047
Human Diseases	Infectious diseases	Human cytomegalovirus infection	30	222	0.510684	0.921304	ko05163	ENSG00000164430(CGAS);ENSG00000271503(CCL5);ENSG00000117020(AKT3);ENSG00000073756(PTGS2);ENSG00000168243(GNG4);ENSG00000173175(ADCY5);ENSG00000171608(PIK3CD);ENSG00000232810(TNF);ENSG00000168394(TAP1);ENSG00000124762(CDKN1A);ENSG00000160951(PTGER1);ENSG00000089159(PXN);ENSG00000259207(ITGB3);ENSG00000169429(CXCL8);ENSG00000108691(CCL2);ENSG00000147873(IFNA5);ENSG00000111664(GNB3);ENSG00000110324(…	K17834+K12499+K04456+K11987+K04541+K08045+K00922+K03156+K05653+K06625+K04258+K05760+K06493+K10030+K14624+K05414+K07825+K05134+K08041+K05858+K05411+K05448+K02649+K04446+K08044+K04374+K04503+K02091+K17332+K09047
Organismal Systems	Endocrine system	Renin secretion	9	65	0.512925	0.921304	ko04924	ENSG00000154678(PDE1C);ENSG00000173175(ADCY5);ENSG00000151067(CACNA1C);ENSG00000172572(PDE3A);ENSG00000101333(PLCB4);ENSG00000152402(GUCY1A2);ENSG00000138669(PRKG2);ENSG00000123700(KCNJ2);ENSG00000144891(AGTR1)	K13755+K08045+K04850+K19021+K05858+K12318+K19477+K04996+K04166
Metabolism	Amino acid metabolism	Alanine, aspartate and glutamate metabolism	5	35	0.513044	0.921304	ko00250	ENSG00000128683(GAD1);ENSG00000070669(ASNS);ENSG00000120053(GOT1);ENSG00000183044(ABAT);ENSG00000166123(GPT2)	K01580+K01953+K14454+K13524+K00814
Cellular Processes	Cellular community - eukaryotes	Gap junction	12	88	0.521623	0.921304	ko04540	ENSG00000196230(TUBB);ENSG00000075886(TUBA3D);ENSG00000173175(ADCY5);ENSG00000113721(PDGFRB);ENSG00000152661(GJA1);ENSG00000164742(ADCY1);ENSG00000101333(PLCB4);ENSG00000152402(GUCY1A2);ENSG00000138669(PRKG2);ENSG00000129467(ADCY4);ENSG00000145431(PDGFC);ENSG00000100311(PDGFB)	K07375+K07374+K08045+K05089+K07372+K08041+K05858+K12318+K19477+K08044+K05450+K17386
Human Diseases	Cancers	Endometrial cancer	8	58	0.523208	0.921304	ko05213	ENSG00000116717(GADD45A);ENSG00000118689(FOXO3);ENSG00000117020(AKT3);ENSG00000171608(PIK3CD);ENSG00000124762(CDKN1A);ENSG00000099860(GADD45B);ENSG00000145675(PIK3R1);ENSG00000110092(CCND1)	K04402+K09408+K04456+K00922+K06625+K04402+K02649+K04503
Human Diseases	Immune diseases	Asthma	4	28	0.528151	0.921304	ko05310	ENSG00000158869(FCER1G);ENSG00000232810(TNF);ENSG00000186652(PRG2);ENSG00000169194(IL13)	K07983+K03156+K10786+K05435
Organismal Systems	Endocrine system	Progesterone-mediated oocyte maturation	13	96	0.529451	0.921304	ko04914	ENSG00000117020(AKT3);ENSG00000140443(IGF1R);ENSG00000173175(ADCY5);ENSG00000113742(CPEB4);ENSG00000171608(PIK3CD);ENSG00000080824(HSP90AA1);ENSG00000173678(SPDYE2B);ENSG00000163806(SPDYA);ENSG00000164742(ADCY1);ENSG00000166851(PLK1);ENSG00000087586(AURKA);ENSG00000145675(PIK3R1);ENSG00000129467(ADCY4)	K04456+K05087+K08045+K02602+K00922+K04079+K08694+K08694+K08041+K06631+K11481+K02649+K08044
Organismal Systems	Endocrine system	Aldosterone synthesis and secretion	13	96	0.529451	0.921304	ko04925	ENSG00000153234(NR4A2);ENSG00000231852(CYP21A2);ENSG00000173175(ADCY5);ENSG00000151067(CACNA1C);ENSG00000123358(NR4A1);ENSG00000058404(CAMK2B);ENSG00000164742(ADCY1);ENSG00000101333(PLCB4);ENSG00000129467(ADCY4);ENSG00000128272(ATF4);ENSG00000129244(ATP1B2);ENSG00000144891(AGTR1);ENSG00000146592(CREB5)	K08558+K00513+K08045+K04850+K04465+K04515+K08041+K05858+K08044+K04374+K01540+K04166+K09047
Organismal Systems	Digestive system	Pancreatic secretion	13	96	0.529451	0.921304	ko04972	ENSG00000173175(ADCY5);ENSG00000103769(RAB11A);ENSG00000090020(SLC9A1);ENSG00000198626(RYR2);ENSG00000240038(AMY2B);ENSG00000133019(CHRM3);ENSG00000080493(SLC4A4);ENSG00000164742(ADCY1);ENSG00000101333(PLCB4);ENSG00000138308(PLA2G12B);ENSG00000129467(ADCY4);ENSG00000041353(RAB27B);ENSG00000129244(ATP1B2)	K08045+K07904+K05742+K04962+K01176+K04131+K13575+K08041+K05858+K01047+K08044+K07886+K01540
Human Diseases	Neurodegenerative diseases	Amyotrophic lateral sclerosis (ALS)	7	51	0.534907	0.92557	ko05014	ENSG00000232810(TNF);ENSG00000135406(PRPH);ENSG00000158882(TOMM40L);ENSG00000171552(BCL2L1);ENSG00000273079(GRIN2B);ENSG00000277586(NEFL);ENSG00000034152(MAP2K3)	K03156+K07607+K11518+K04570+K05210+K04572+K04432
Metabolism	Amino acid metabolism	Lysine degradation	8	59	0.543633	0.932684	ko00310	ENSG00000111275(ALDH2);ENSG00000130309(COLGALT1);ENSG00000139718(SETD1B);ENSG00000129151(BBOX1);ENSG00000116731(PRDM2);ENSG00000126856(PRDM7);ENSG00000137124(ALDH1B1);ENSG00000197444(OGDHL)	K00128+K11703+K11422+K00471+K11432+K20796+K00128+K00164
Metabolism	Lipid metabolism	Glycerophospholipid metabolism	13	97	0.54539	0.932684	ko00564	ENSG00000167588(GPD1);ENSG00000186281(GPAT2);ENSG00000153395(LPCAT1);ENSG00000170222(ADPRM);ENSG00000116711(PLA2G4A);ENSG00000058866(DGKG);ENSG00000157680(DGKI);ENSG00000203805(PLPP4);ENSG00000087253(LPCAT2);ENSG00000075651(PLD1);ENSG00000125772(GPCPD1);ENSG00000138308(PLA2G12B);ENSG00000160216(AGPAT3)	K00006+K00629+K13510+K01517+K16342+K00901+K00901+K18693+K13510+K01115+K18695+K01047+K13523
Metabolism	Amino acid metabolism	Arginine biosynthesis	3	21	0.548103	0.932684	ko00220	ENSG00000081181(ARG2);ENSG00000120053(GOT1);ENSG00000166123(GPT2)	K01476+K14454+K00814
Environmental Information Processing	Signal transduction	Hippo signaling pathway - multiple species	4	29	0.557165	0.942895	ko04392	ENSG00000018408(WWTR1);ENSG00000150457(LATS2);ENSG00000186575(NF2);ENSG00000068028(RASSF1)	K16820+K08791+K16684+K09850
Human Diseases	Cancers	Thyroid cancer	5	37	0.564818	0.950623	ko05216	ENSG00000116717(GADD45A);ENSG00000124762(CDKN1A);ENSG00000099860(GADD45B);ENSG00000125618(PAX8);ENSG00000110092(CCND1)	K04402+K06625+K04402+K09293+K04503
Cellular Processes	Transport and catabolism	Autophagy - animal	17	129	0.569526	0.953337	ko04140	ENSG00000177169(ULK1);ENSG00000117020(AKT3);ENSG00000140443(IGF1R);ENSG00000070540(WIPI1);ENSG00000172071(EIF2AK3);ENSG00000171608(PIK3CD);ENSG00000169047(IRS1);ENSG00000171552(BCL2L1);ENSG00000185950(IRS2);ENSG00000128829(EIF2AK4);ENSG00000062716(VMP1);ENSG00000178607(ERN1);ENSG00000172007(RAB33B);ENSG00000145675(PIK3R1);ENSG00000101844(ATG4A);ENSG00000148572(NRBF2);ENSG00000168209(DDIT4)	K21357+K04456+K05087+K17908+K08860+K00922+K16172+K04570+K07187+K16196+K21248+K08852+K07920+K02649+K08342+K21246+K08270
Metabolism	Glycan biosynthesis and metabolism	Other types of O-glycan biosynthesis	3	22	0.580993	0.967274	ko00514	ENSG00000130309(COLGALT1);ENSG00000147162(OGT);ENSG00000086062(B4GALT1)	K11703+K09667+K07966
Metabolism	Metabolism of cofactors and vitamins	Nicotinate and nicotinamide metabolism	4	30	0.585191	0.969027	ko00760	ENSG00000157064(NMNAT2);ENSG00000077009(NMRK2);ENSG00000250741(NT5C1B-RDH14);ENSG00000205309(NT5M)	K06210+K10524+K01081+K01081
Organismal Systems	Immune system	Intestinal immune network for IgA production	6	46	0.594057	0.976989	ko04672	ENSG00000277117(FP565260.3);ENSG00000006062(MAP3K14);ENSG00000159958(TNFRSF13C);ENSG00000115232(ITGA4);ENSG00000102524(TNFSF13B);ENSG00000160223(ICOSLG)	K06710+K04466+K05151+K06483+K05476+K06710
Organismal Systems	Immune system	Cytosolic DNA-sensing pathway	8	62	0.602624	0.976989	ko04623	ENSG00000164430(CGAS);ENSG00000271503(CCL5);ENSG00000160710(ADAR);ENSG00000103490(PYCARD);ENSG00000147873(IFNA5);ENSG00000126456(IRF3);ENSG00000169245(CXCL10);ENSG00000107201(DDX58)	K17834+K12499+K12968+K12799+K05414+K05411+K12671+K12646
Metabolism	Carbohydrate metabolism	Galactose metabolism	4	31	0.612158	0.976989	ko00052	ENSG00000257743(MGAM2);ENSG00000115850(LCT);ENSG00000131482(G6PC);ENSG00000086062(B4GALT1)	K12047+K01229+K01084+K07966
Metabolism	Glycan biosynthesis and metabolism	Mucin type O-glycan biosynthesis	4	31	0.612158	0.976989	ko00512	ENSG00000136542(GALNT5);ENSG00000144278(GALNT13);ENSG00000158470(B4GALT5);ENSG00000198488(B3GNT6)	K00710+K00710+K09905+K00739
Metabolism	Glycan biosynthesis and metabolism	Mannose type O-glycan biosyntheis	3	23	0.612323	0.976989	ko00515	ENSG00000167889(MGAT5B);ENSG00000196371(FUT4);ENSG00000086062(B4GALT1)	K09661+K07632+K07966
Environmental Information Processing	Signal transduction	Sphingolipid signaling pathway	15	117	0.615135	0.976989	ko04071	ENSG00000176170(SPHK1);ENSG00000170989(S1PR1);ENSG00000117020(AKT3);ENSG00000168398(BDKRB2);ENSG00000158869(FCER1G);ENSG00000180739(S1PR5);ENSG00000171608(PIK3CD);ENSG00000232810(TNF);ENSG00000163082(SGPP2);ENSG00000075651(PLD1);ENSG00000267534(S1PR2);ENSG00000164023(SGMS2);ENSG00000101333(PLCB4);ENSG00000145675(PIK3R1);ENSG00000073711(PPP2R3A)	K04718+K04288+K04456+K03916+K07983+K04295+K00922+K03156+K04717+K01115+K04292+K04714+K05858+K02649+K11583
Metabolism	Lipid metabolism	Sphingolipid metabolism	6	47	0.615893	0.976989	ko00600	ENSG00000176170(SPHK1);ENSG00000163082(SGPP2);ENSG00000177628(GBA);ENSG00000164023(SGMS2);ENSG00000174607(UGT8);ENSG00000128242(GAL3ST1)	K04718+K04717+K01201+K04714+K04628+K01019
Cellular Processes	Transport and catabolism	Phagosome	19	148	0.617456	0.976989	ko04145	ENSG00000196230(TUBB);ENSG00000250565(ATP6V1E2);ENSG00000169896(ITGAM);ENSG00000158517(NCF1);ENSG00000163131(CTSS);ENSG00000075886(TUBA3D);ENSG00000143882(ATP6V1C2);ENSG00000150337(FCGR1A);ENSG00000136869(TLR4);ENSG00000168394(TAP1);ENSG00000265808(SEC22B);ENSG00000259207(ITGB3);ENSG00000260314(MRC1);ENSG00000150093(ITGB1);ENSG00000160255(ITGB2);ENSG00000137801(THBS1);ENSG00000153246(PLA2R1);ENSG…	K07375+K02150+K06461+K08011+K01368+K07374+K02148+K06498+K10160+K05653+K08517+K06493+K06560+K05719+K06464+K16857+K06560+K02147+K06481
Human Diseases	Infectious diseases	Pathogenic Escherichia coli infection	7	55	0.618548	0.976989	ko05130	ENSG00000196230(TUBB);ENSG00000075886(TUBA3D);ENSG00000136869(TLR4);ENSG00000163347(CLDN1);ENSG00000116584(ARHGEF2);ENSG00000150093(ITGB1);ENSG00000111057(KRT18)	K07375+K07374+K10160+K06087+K12791+K05719+K07604
Metabolism	Amino acid metabolism	Tryptophan metabolism	5	40	0.636805	0.980685	ko00380	ENSG00000111275(ALDH2);ENSG00000151790(TDO2);ENSG00000115919(KYNU);ENSG00000137124(ALDH1B1);ENSG00000197444(OGDHL)	K00128+K00453+K01556+K00128+K00164
Environmental Information Processing	Signal transduction	Notch signaling pathway	6	48	0.637053	0.980685	ko04330	ENSG00000128917(DLL4);ENSG00000074181(NOTCH3);ENSG00000163840(DTX3L);ENSG00000116478(HDAC1);ENSG00000114315(HES1);ENSG00000110042(DTX4)	K06051+K20995+K06058+K06067+K06054+K06058
Human Diseases	Drug resistance	Platinum drug resistance	9	72	0.641617	0.980685	ko01524	ENSG00000117020(AKT3);ENSG00000171608(PIK3CD);ENSG00000065621(GSTO2);ENSG00000124762(CDKN1A);ENSG00000105327(BBC3);ENSG00000171552(BCL2L1);ENSG00000136936(XPA);ENSG00000141682(PMAIP1);ENSG00000145675(PIK3R1)	K04456+K00922+K00799+K06625+K10132+K04570+K10847+K10131+K02649
Metabolism	Glycan biosynthesis and metabolism	Glycosaminoglycan biosynthesis - heparan sulfate / heparin	3	24	0.642038	0.980685	ko00534	ENSG00000171004(HS6ST2);ENSG00000249853(HS3ST5);ENSG00000015532(XYLT2)	K08102+K08104+K00771
Organismal Systems	Digestive system	Vitamin digestion and absorption	3	24	0.642038	0.980685	ko04977	ENSG00000118137(APOA1);ENSG00000132763(MMACHC);ENSG00000076351(SLC46A1)	K08757+K14618+K14613
Cellular Processes	Cell growth and death	Cellular senescence	20	158	0.64474	0.980685	ko04218	ENSG00000161011(SQSTM1);ENSG00000116717(GADD45A);ENSG00000118689(FOXO3);ENSG00000117020(AKT3);ENSG00000092969(TGFB2);ENSG00000171608(PIK3CD);ENSG00000124762(CDKN1A);ENSG00000169429(CXCL8);ENSG00000115008(IL1A);ENSG00000099860(GADD45B);ENSG00000111206(FOXM1);ENSG00000146674(IGFBP3);ENSG00000106366(SERPINE1);ENSG00000145675(PIK3R1);ENSG00000131196(NFATC1);ENSG00000110092(CCND1);ENSG00000034152(MAP2…	K14381+K04402+K09408+K04456+K13376+K00922+K06625+K10030+K04383+K04402+K09406+K10138+K03982+K02649+K04446+K04503+K04432+K04388+K02091+K17332
Organismal Systems	Immune system	Th17 cell differentiation	13	104	0.650671	0.980685	ko04659	ENSG00000112116(IL17F);ENSG00000103522(IL21R);ENSG00000177606(JUN);ENSG00000170345(FOS);ENSG00000146232(NFKBIE);ENSG00000080824(HSP90AA1);ENSG00000069667(RORA);ENSG00000115415(STAT1);ENSG00000126561(STAT5A);ENSG00000131196(NFATC1);ENSG00000163513(TGFBR2);ENSG00000107485(GATA3);ENSG00000101096(NFATC2)	K05494+K05075+K04448+K04379+K05872+K04079+K08532+K11220+K11223+K04446+K04388+K17895+K17332
Metabolism	Metabolism of other amino acids	Selenocompound metabolism	2	16	0.652513	0.980685	ko00450	ENSG00000116761(CTH);ENSG00000247626(MARS2)	K01758+K01874
Metabolism	Glycan biosynthesis and metabolism	N-Glycan biosynthesis	6	49	0.657506	0.980685	ko00510	ENSG00000033170(FUT8);ENSG00000118705(RPN2);ENSG00000167889(MGAT5B);ENSG00000115275(MOGS);ENSG00000175283(DOLK);ENSG00000086062(B4GALT1)	K00717+K12667+K09661+K01228+K00902+K07966
Cellular Processes	Transport and catabolism	Mitophagy - animal	8	65	0.65751	0.980685	ko04137	ENSG00000177169(ULK1);ENSG00000161011(SQSTM1);ENSG00000118689(FOXO3);ENSG00000164442(CITED2);ENSG00000172071(EIF2AK3);ENSG00000177606(JUN);ENSG00000171552(BCL2L1);ENSG00000128272(ATF4)	K21357+K14381+K09408+K21361+K08860+K04448+K04570+K04374
Organismal Systems	Endocrine system	PPAR signaling pathway	9	73	0.658407	0.980685	ko03320	ENSG00000118137(APOA1);ENSG00000150991(UBC);ENSG00000145384(FABP2);ENSG00000130304(SLC27A1);ENSG00000100889(PCK2);ENSG00000116171(SCP2);ENSG00000164434(FABP7);ENSG00000095637(SORBS1);ENSG00000175445(LPL)	K08757+K08770+K08751+K08745+K01596+K08764+K08756+K06086+K01059
Human Diseases	Endocrine and metabolic diseases	Type I diabetes mellitus	5	41	0.659097	0.980685	ko04940	ENSG00000226979(LTA);ENSG00000128683(GAD1);ENSG00000232810(TNF);ENSG00000115008(IL1A);ENSG00000168811(IL12A)	K05468+K01580+K03156+K04383+K05406
Metabolism	Lipid metabolism	Primary bile acid biosynthesis	2	17	0.685743	0.999923	ko00120	ENSG00000036530(CYP46A1);ENSG00000116171(SCP2)	K07440+K08764
Metabolism	Energy metabolism	Nitrogen metabolism	2	17	0.685743	0.999923	ko00910	ENSG00000074410(CA12);ENSG00000107159(CA9)	K01672+K01672
Genetic Information Processing	Folding, sorting and degradation	SNARE interactions in vesicular transport	4	34	0.686251	0.999923	ko04130	ENSG00000139190(VAMP1);ENSG00000265808(SEC22B);ENSG00000162236(STX5);ENSG00000053501(USE1)	K08510+K08517+K08490+K08507
Cellular Processes	Cell growth and death	Apoptosis - multiple species	4	34	0.686251	0.999923	ko04215	ENSG00000176720(BOK);ENSG00000105327(BBC3);ENSG00000171552(BCL2L1);ENSG00000141682(PMAIP1)	K02561+K10132+K04570+K10131
Cellular Processes	Cellular community - eukaryotes	Tight junction	21	170	0.6914	0.999923	ko04530	ENSG00000158769(F11R);ENSG00000158473(CD1D);ENSG00000178184(PARD6G);ENSG00000075886(TUBA3D);ENSG00000164877(MICALL2);ENSG00000177606(JUN);ENSG00000144821(MYH15);ENSG00000128849(CGNL1);ENSG00000109063(MYH3);ENSG00000165376(CLDN2);ENSG00000163347(CLDN1);ENSG00000152939(MARVELD2);ENSG00000126016(AMOT);ENSG00000116584(ARHGEF2);ENSG00000150093(ITGB1);ENSG00000184113(CLDN5);ENSG00000213937(CLDN9);ENSG0…	K06089+K06448+K06093+K07374+K21068+K04448+K10352+K21110+K10352+K06087+K06087+K17291+K16819+K12791+K05719+K06087+K06087+K07200+K07839+K04503+K16684
Organismal Systems	Immune system	Fc epsilon RI signaling pathway	8	67	0.691505	0.999923	ko04664	ENSG00000117020(AKT3);ENSG00000158869(FCER1G);ENSG00000171608(PIK3CD);ENSG00000232810(TNF);ENSG00000116711(PLA2G4A);ENSG00000169194(IL13);ENSG00000145675(PIK3R1);ENSG00000034152(MAP2K3)	K04456+K07983+K00922+K03156+K16342+K05435+K02649+K04432
Metabolism	Global and overview maps	2-Oxocarboxylic acid metabolism	2	18	0.716318	1	ko01210	ENSG00000120053(GOT1);ENSG00000166123(GPT2)	K14454+K00814
Organismal Systems	Immune system	Natural killer cell mediated cytotoxicity	15	125	0.717472	1	ko04650	ENSG00000204516(MICB);ENSG00000158869(FCER1G);ENSG00000171608(PIK3CD);ENSG00000232810(TNF);ENSG00000155918(RAET1L);ENSG00000147873(IFNA5);ENSG00000204520(MICA);ENSG00000111679(PTPN6);ENSG00000160255(ITGB2);ENSG00000121858(TNFSF10);ENSG00000164520(RAET1E);ENSG00000185634(SHC4);ENSG00000145675(PIK3R1);ENSG00000131196(NFATC1);ENSG00000101096(NFATC2)	K07985+K07983+K00922+K03156+K07987+K05414+K07985+K05697+K06464+K04721+K07987+K17449+K02649+K04446+K17332
Organismal Systems	Excretory system	Collecting duct acid secretion	3	27	0.72132	1	ko04966	ENSG00000250565(ATP6V1E2);ENSG00000143882(ATP6V1C2);ENSG00000116039(ATP6V1B1)	K02150+K02148+K02147
Metabolism	Energy metabolism	Sulfur metabolism	1	9	0.726279	1	ko00920	ENSG00000139531(SUOX)	K00387
Metabolism	Carbohydrate metabolism	Starch and sucrose metabolism	4	36	0.729767	1	ko00500	ENSG00000257743(MGAM2);ENSG00000240038(AMY2B);ENSG00000068976(PYGM);ENSG00000131482(G6PC)	K12047+K01176+K00688+K01084
Metabolism	Amino acid metabolism	Cysteine and methionine metabolism	5	45	0.739117	1	ko00270	ENSG00000116761(CTH);ENSG00000120053(GOT1);ENSG00000198650(TAT);ENSG00000123505(AMD1);ENSG00000099810(MTAP)	K01758+K14454+K00815+K01611+K00772
Organismal Systems	Nervous system	Neurotrophin signaling pathway	14	119	0.740676	1	ko04722	ENSG00000118689(FOXO3);ENSG00000117020(AKT3);ENSG00000171608(PIK3CD);ENSG00000171606(ZNF274);ENSG00000169047(IRS1);ENSG00000177606(JUN);ENSG00000146232(NFKBIE);ENSG00000058404(CAMK2B);ENSG00000134070(IRAK2);ENSG00000134259(NGF);ENSG00000185634(SHC4);ENSG00000145675(PIK3R1);ENSG00000128272(ATF4);ENSG00000140538(NTRK3)	K09408+K04456+K00922+K12458+K16172+K04448+K05872+K04515+K04731+K02582+K17449+K02649+K04374+K05101
Metabolism	Carbohydrate metabolism	Butanoate metabolism	3	28	0.7445	1	ko00650	ENSG00000128683(GAD1);ENSG00000183044(ABAT);ENSG00000166743(ACSM1)	K01580+K13524+K01896
Organismal Systems	Sensory system	Phototransduction	3	28	0.7445	1	ko04744	ENSG00000163914(RHO);ENSG00000112599(GUCA1B);ENSG00000070729(CNGB1)	K04250+K08328+K04952
Organismal Systems	Circulatory system	Vascular smooth muscle contraction	14	120	0.751924	1	ko04270	ENSG00000173175(ADCY5);ENSG00000151067(CACNA1C);ENSG00000116711(PLA2G4A);ENSG00000027075(PRKCH);ENSG00000197584(KCNMB2);ENSG00000164742(ADCY1);ENSG00000101333(PLCB4);ENSG00000152402(GUCY1A2);ENSG00000159899(NPR2);ENSG00000138308(PLA2G12B);ENSG00000129467(ADCY4);ENSG00000120907(ADRA1A);ENSG00000144891(AGTR1);ENSG00000171873(ADRA1D)	K08045+K04850+K16342+K18051+K04938+K08041+K05858+K12318+K12324+K01047+K08044+K04135+K04166+K04137
Metabolism	Lipid metabolism	Arachidonic acid metabolism	7	63	0.757791	1	ko00590	ENSG00000176153(GPX2);ENSG00000073756(PTGS2);ENSG00000134716(CYP2J2);ENSG00000116711(PLA2G4A);ENSG00000164294(GPX8);ENSG00000138308(PLA2G12B);ENSG00000100031(GGT1)	K00432+K11987+K07418+K16342+K00432+K01047+K18592
Metabolism	Lipid metabolism	Linoleic acid metabolism	3	29	0.766115	1	ko00591	ENSG00000134716(CYP2J2);ENSG00000116711(PLA2G4A);ENSG00000138308(PLA2G12B)	K07418+K16342+K01047
Metabolism	Metabolism of cofactors and vitamins	One carbon pool by folate	2	20	0.769975	1	ko00670	ENSG00000136371(MTHFS);ENSG00000136010(ALDH1L2)	K01934+K00289
Organismal Systems	Immune system	Fc gamma R-mediated phagocytosis	10	89	0.771452	1	ko04666	ENSG00000176170(SPHK1);ENSG00000117020(AKT3);ENSG00000158517(NCF1);ENSG00000150337(FCGR1A);ENSG00000171608(PIK3CD);ENSG00000277443(MARCKS);ENSG00000116711(PLA2G4A);ENSG00000075651(PLD1);ENSG00000134516(DOCK2);ENSG00000145675(PIK3R1)	K04718+K04456+K08011+K06498+K00922+K12561+K16342+K01115+K12367+K02649
Environmental Information Processing	Signal transduction	Hedgehog signaling pathway	5	47	0.773583	1	ko04340	ENSG00000074047(GLI2);ENSG00000117425(PTCH2);ENSG00000180447(GAS1);ENSG00000164690(SHH);ENSG00000110092(CCND1)	K16798+K11101+K06232+K11988+K04503
Organismal Systems	Nervous system	Dopaminergic synapse	15	131	0.782076	1	ko04728	ENSG00000117020(AKT3);ENSG00000168243(GNG4);ENSG00000173175(ADCY5);ENSG00000151067(CACNA1C);ENSG00000170345(FOS);ENSG00000058404(CAMK2B);ENSG00000111664(GNB3);ENSG00000069696(DRD4);ENSG00000133794(ARNTL);ENSG00000101333(PLCB4);ENSG00000273079(GRIN2B);ENSG00000142319(SLC6A3);ENSG00000128272(ATF4);ENSG00000073711(PPP2R3A);ENSG00000146592(CREB5)	K04456+K04541+K08045+K04850+K04379+K04515+K07825+K04147+K02296+K05858+K05210+K05036+K04374+K11583+K09047
Metabolism	Carbohydrate metabolism	Citrate cycle (TCA cycle)	3	30	0.786218	1	ko00020	ENSG00000100889(PCK2);ENSG00000131473(ACLY);ENSG00000197444(OGDHL)	K01596+K01648+K00164
Metabolism	Lipid metabolism	Fatty acid elongation	3	30	0.786218	1	ko00062	ENSG00000012660(ELOVL5);ENSG00000197977(ELOVL2);ENSG00000221988(PPT2)	K10244+K10205+K01074
Metabolism	Carbohydrate metabolism	Pyruvate metabolism	4	39	0.78631	1	ko00620	ENSG00000111275(ALDH2);ENSG00000143627(PKLR);ENSG00000100889(PCK2);ENSG00000137124(ALDH1B1)	K00128+K12406+K01596+K00128
Metabolism	Amino acid metabolism	Valine, leucine and isoleucine degradation	5	48	0.789459	1	ko00280	ENSG00000111275(ALDH2);ENSG00000137124(ALDH1B1);ENSG00000183044(ABAT);ENSG00000128928(IVD);ENSG00000124370(MCEE)	K00128+K00128+K13524+K00253+K05606
Metabolism	Global and overview maps	Biosynthesis of amino acids	8	74	0.792785	1	ko01230	ENSG00000143627(PKLR);ENSG00000116761(CTH);ENSG00000081181(ARG2);ENSG00000136872(ALDOB);ENSG00000120053(GOT1);ENSG00000198650(TAT);ENSG00000135069(PSAT1);ENSG00000166123(GPT2)	K12406+K01758+K01476+K01623+K14454+K00815+K00831+K00814
Metabolism	Metabolism of cofactors and vitamins	Ubiquinone and other terpenoid-quinone biosynthesis	1	11	0.794807	1	ko00130	ENSG00000198650(TAT)	K00815
Human Diseases	Cancers	Central carbon metabolism in cancer	7	66	0.799358	1	ko05230	ENSG00000117020(AKT3);ENSG00000171608(PIK3CD);ENSG00000113721(PDGFRB);ENSG00000157404(KIT);ENSG00000145675(PIK3R1);ENSG00000284194(SCO2);ENSG00000140538(NTRK3)	K04456+K00922+K05089+K05091+K02649+K07152+K05101
Metabolism	Energy metabolism	Oxidative phosphorylation	15	133	0.801157	1	ko00190	ENSG00000198888(MT-ND1);ENSG00000198763(MT-ND2);ENSG00000198804(MT-CO1);ENSG00000198712(MT-CO2);ENSG00000198938(MT-CO3);ENSG00000198840(MT-ND3);ENSG00000212907(MT-ND4L);ENSG00000198886(MT-ND4);ENSG00000198786(MT-ND5);ENSG00000198695(MT-ND6);ENSG00000250565(ATP6V1E2);ENSG00000131174(COX7B);ENSG00000143882(ATP6V1C2);ENSG00000185633(NDUFA4L2);ENSG00000116039(ATP6V1B1)	K03878+K03879+K02256+K02261+K02262+K03880+K03882+K03881+K03883+K03884+K02150+K02271+K02148+K03948+K02147
Environmental Information Processing	Signal transduction	HIF-1 signaling pathway	11	100	0.801916	1	ko04066	ENSG00000117020(AKT3);ENSG00000140443(IGF1R);ENSG00000171608(PIK3CD);ENSG00000136869(TLR4);ENSG00000124762(CDKN1A);ENSG00000058404(CAMK2B);ENSG00000101280(ANGPT4);ENSG00000112715(VEGFA);ENSG00000106366(SERPINE1);ENSG00000145675(PIK3R1);ENSG00000078401(EDN1)	K04456+K05087+K00922+K10160+K06625+K04515+K05467+K05448+K03982+K02649+K16366
Metabolism	Nucleotide metabolism	Purine metabolism	20	174	0.803252	1	ko00230	ENSG00000154678(PDE1C);ENSG00000184588(PDE4B);ENSG00000143363(PRUNE1);ENSG00000143627(PKLR);ENSG00000173175(ADCY5);ENSG00000170222(ADPRM);ENSG00000171302(CANT1);ENSG00000172572(PDE3A);ENSG00000070019(GUCY2C);ENSG00000001561(ENPP4);ENSG00000250741(NT5C1B-RDH14);ENSG00000164742(ADCY1);ENSG00000205309(NT5M);ENSG00000152402(GUCY1A2);ENSG00000159899(NPR2);ENSG00000047315(POLR2B);ENSG00000138185(ENTPD1…	K13755+K13293+K01514+K12406+K08045+K01517+K12304+K19021+K12320+K18424+K01081+K08041+K01081+K12318+K12324+K03010+K01510+K08044+K13293+K01488
Human Diseases	Drug resistance	Antifolate resistance	3	31	0.804867	1	ko01523	ENSG00000137563(GGH);ENSG00000232810(TNF);ENSG00000076351(SLC46A1)	K01307+K03156+K14613
Human Diseases	Neurodegenerative diseases	Parkinson disease	16	142	0.808309	1	ko05012	ENSG00000198888(MT-ND1);ENSG00000198763(MT-ND2);ENSG00000198804(MT-CO1);ENSG00000198712(MT-CO2);ENSG00000198938(MT-CO3);ENSG00000198840(MT-ND3);ENSG00000212907(MT-ND4L);ENSG00000198886(MT-ND4);ENSG00000198786(MT-ND5);ENSG00000198695(MT-ND6);ENSG00000131174(COX7B);ENSG00000173175(ADCY5);ENSG00000185633(NDUFA4L2);ENSG00000064692(SNCAIP);ENSG00000188906(LRRK2);ENSG00000142319(SLC6A3)	K03878+K03879+K02256+K02261+K02262+K03880+K03882+K03881+K03883+K03884+K02271+K08045+K03948+K04558+K08844+K05036
Metabolism	Carbohydrate metabolism	Glycolysis / Gluconeogenesis	7	68	0.823905	1	ko00010	ENSG00000111275(ALDH2);ENSG00000143627(PKLR);ENSG00000100889(PCK2);ENSG00000136872(ALDOB);ENSG00000137124(ALDH1B1);ENSG00000131482(G6PC);ENSG00000184254(ALDH1A3)	K00128+K12406+K01596+K01623+K00128+K01084+K00129
Organismal Systems	Digestive system	Mineral absorption	5	51	0.831892	1	ko04978	ENSG00000157765(SLC34A2);ENSG00000170385(SLC30A1);ENSG00000076351(SLC46A1);ENSG00000129244(ATP1B2);ENSG00000071967(CYBRD1)	K14683+K14688+K14613+K01540+K08370
Metabolism	Lipid metabolism	Biosynthesis of unsaturated fatty acids	2	23	0.833824	1	ko01040	ENSG00000012660(ELOVL5);ENSG00000197977(ELOVL2)	K10244+K10205
Metabolism	Carbohydrate metabolism	Fructose and mannose metabolism	3	33	0.838069	1	ko00051	ENSG00000136872(ALDOB);ENSG00000114268(PFKFB4);ENSG00000132199(ENOSF1)	K01623+K19030+K18334
Genetic Information Processing	Translation	Aminoacyl-tRNA biosynthesis	4	44	0.859141	1	ko00970	ENSG00000106105(GARS);ENSG00000110619(CARS);ENSG00000162396(PARS2);ENSG00000247626(MARS2)	K01880+K01883+K01881+K01874
Metabolism	Lipid metabolism	alpha-Linolenic acid metabolism	2	25	0.867011	1	ko00592	ENSG00000116711(PLA2G4A);ENSG00000138308(PLA2G12B)	K16342+K01047
Genetic Information Processing	Replication and repair	Fanconi anemia pathway	5	55	0.877343	1	ko03460	ENSG00000051180(RAD51);ENSG00000139618(BRCA2);ENSG00000175643(RMI2);ENSG00000114315(HES1);ENSG00000181625(SLX1B)	K04482+K08775+K15365+K06054+K15078
Human Diseases	Infectious diseases	Bacterial invasion of epithelial cells	7	74	0.88357	1	ko05100	ENSG00000171608(PIK3CD);ENSG00000089159(PXN);ENSG00000105971(CAV2);ENSG00000105974(CAV1);ENSG00000150093(ITGB1);ENSG00000185634(SHC4);ENSG00000145675(PIK3R1)	K00922+K05760+K12958+K06278+K05719+K17449+K02649
Human Diseases	Cardiovascular diseases	Viral myocarditis	5	56	0.886921	1	ko05416	ENSG00000170624(SGCD);ENSG00000105974(CAV1);ENSG00000160255(ITGB2);ENSG00000198947(DMD);ENSG00000110092(CCND1)	K12563+K06278+K06464+K10366+K04503
Organismal Systems	Excretory system	Endocrine and other factor-regulated calcium reabsorption	4	47	0.89177	1	ko04961	ENSG00000168398(BDKRB2);ENSG00000103769(RAB11A);ENSG00000101333(PLCB4);ENSG00000129244(ATP1B2)	K03916+K07904+K05858+K01540
Metabolism	Carbohydrate metabolism	Ascorbate and aldarate metabolism	2	27	0.89401	1	ko00053	ENSG00000111275(ALDH2);ENSG00000137124(ALDH1B1)	K00128+K00128
Organismal Systems	Nervous system	Long-term potentiation	6	67	0.900948	1	ko04720	ENSG00000151067(CACNA1C);ENSG00000058404(CAMK2B);ENSG00000164742(ADCY1);ENSG00000101333(PLCB4);ENSG00000273079(GRIN2B);ENSG00000128272(ATF4)	K04850+K04515+K08041+K05858+K05210+K04374
Metabolism	Amino acid metabolism	Glycine, serine and threonine metabolism	3	39	0.909986	1	ko00260	ENSG00000116761(CTH);ENSG00000131471(AOC3);ENSG00000135069(PSAT1)	K01758+K00276+K00831
Organismal Systems	Nervous system	Long-term depression	5	59	0.911893	1	ko04730	ENSG00000140443(IGF1R);ENSG00000116711(PLA2G4A);ENSG00000101333(PLCB4);ENSG00000152402(GUCY1A2);ENSG00000138669(PRKG2)	K05087+K16342+K05858+K12318+K19477
Cellular Processes	Cell growth and death	Ferroptosis	3	40	0.918667	1	ko04216	ENSG00000168003(SLC3A2);ENSG00000140941(MAP1LC3B);ENSG00000130066(SAT1)	K06519+K10435+K00657
Metabolism	Carbohydrate metabolism	Glyoxylate and dicarboxylate metabolism	2	30	0.925094	1	ko00630	ENSG00000178922(HYI);ENSG00000124370(MCEE)	K01816+K05606
Organismal Systems	Environmental adaptation	Thermogenesis	24	229	0.925564	1	ko04714	ENSG00000198888(MT-ND1);ENSG00000198763(MT-ND2);ENSG00000198804(MT-CO1);ENSG00000198712(MT-CO2);ENSG00000198938(MT-CO3);ENSG00000198840(MT-ND3);ENSG00000212907(MT-ND4L);ENSG00000198886(MT-ND4);ENSG00000198786(MT-ND5);ENSG00000198695(MT-ND6);ENSG00000131174(COX7B);ENSG00000118432(CNR1);ENSG00000173175(ADCY5);ENSG00000115548(KDM3A);ENSG00000185633(NDUFA4L2);ENSG00000074416(MGLL);ENSG00000164742(ADC…	K03878+K03879+K02256+K02261+K02262+K03880+K03882+K03881+K03883+K03884+K02271+K04277+K08045+K15601+K03948+K01054+K08041+K16816+K19477+K08044+K07200+K22410+K04432+K09047
Human Diseases	Neurodegenerative diseases	Alzheimer disease	17	171	0.932309	1	ko05010	ENSG00000198804(MT-CO1);ENSG00000198712(MT-CO2);ENSG00000198938(MT-CO3);ENSG00000176749(CDK5R1);ENSG00000123384(LRP1);ENSG00000131174(COX7B);ENSG00000196549(MME);ENSG00000137845(ADAM10);ENSG00000172071(EIF2AK3);ENSG00000151067(CACNA1C);ENSG00000232810(TNF);ENSG00000185633(NDUFA4L2);ENSG00000101333(PLCB4);ENSG00000273079(GRIN2B);ENSG00000175445(LPL);ENSG00000178607(ERN1);ENSG00000198838(RYR3)	K02256+K02261+K02262+K11716+K04550+K02271+K01389+K06704+K08860+K04850+K03156+K03948+K05858+K05210+K01059+K08852+K04963
Metabolism	Glycan biosynthesis and metabolism	Glycosaminoglycan degradation	1	19	0.935256	1	ko00531	ENSG00000127415(IDUA)	K01217
Organismal Systems	Nervous system	Synaptic vesicle cycle	5	63	0.937593	1	ko04721	ENSG00000250565(ATP6V1E2);ENSG00000143882(ATP6V1C2);ENSG00000168993(CPLX1);ENSG00000067715(SYT1);ENSG00000116039(ATP6V1B1)	K02150+K02148+K15294+K15290+K02147
Metabolism	Carbohydrate metabolism	Propanoate metabolism	2	32	0.940803	1	ko00640	ENSG00000183044(ABAT);ENSG00000124370(MCEE)	K13524+K05606
Cellular Processes	Transport and catabolism	Autophagy - other eukaryotes	2	32	0.940803	1	ko04136	ENSG00000070540(WIPI1);ENSG00000101844(ATG4A)	K17908+K08342
Cellular Processes	Cell growth and death	Oocyte meiosis	11	121	0.944363	1	ko04114	ENSG00000140443(IGF1R);ENSG00000173175(ADCY5);ENSG00000113742(CPEB4);ENSG00000100918(REC8);ENSG00000058404(CAMK2B);ENSG00000173678(SPDYE2B);ENSG00000163806(SPDYA);ENSG00000164742(ADCY1);ENSG00000166851(PLK1);ENSG00000087586(AURKA);ENSG00000129467(ADCY4)	K05087+K08045+K02602+K13054+K04515+K08694+K08694+K08041+K06631+K11481+K08044
Organismal Systems	Endocrine system	Glucagon signaling pathway	9	103	0.945902	1	ko04922	ENSG00000117020(AKT3);ENSG00000100889(PCK2);ENSG00000068976(PYGM);ENSG00000058404(CAMK2B);ENSG00000131482(G6PC);ENSG00000101333(PLCB4);ENSG00000106617(PRKAG2);ENSG00000128272(ATF4);ENSG00000146592(CREB5)	K04456+K01596+K00688+K04515+K01084+K05858+K07200+K04374+K09047
Genetic Information Processing	Transcription	Basal transcription factors	3	44	0.946259	1	ko03022	ENSG00000104884(ERCC2);ENSG00000178913(TAF7);ENSG00000165632(TAF3)	K10844+K03132+K14650
Genetic Information Processing	Replication and repair	Nucleotide excision repair	3	44	0.946259	1	ko03420	ENSG00000104884(ERCC2);ENSG00000136936(XPA);ENSG00000158290(CUL4B)	K10844+K10847+K10609
Organismal Systems	Nervous system	Serotonergic synapse	10	113	0.948652	1	ko04726	ENSG00000108576(SLC6A4);ENSG00000073756(PTGS2);ENSG00000168243(GNG4);ENSG00000134716(CYP2J2);ENSG00000173175(ADCY5);ENSG00000151067(CACNA1C);ENSG00000120129(DUSP1);ENSG00000116711(PLA2G4A);ENSG00000111664(GNB3);ENSG00000101333(PLCB4)	K05037+K11987+K04541+K07418+K08045+K04850+K21278+K16342+K07825+K05858
Cellular Processes	Cell growth and death	Cell cycle	11	124	0.954635	1	ko04110	ENSG00000116717(GADD45A);ENSG00000145604(SKP2);ENSG00000092969(TGFB2);ENSG00000124762(CDKN1A);ENSG00000129757(CDKN1C);ENSG00000079335(CDC14A);ENSG00000099860(GADD45B);ENSG00000166851(PLK1);ENSG00000116478(HDAC1);ENSG00000110092(CCND1);ENSG00000105810(CDK6)	K04402+K03875+K13376+K06625+K09993+K06639+K04402+K06631+K06067+K04503+K02091
Human Diseases	Immune diseases	Allograft rejection	2	35	0.958625	1	ko05330	ENSG00000232810(TNF);ENSG00000168811(IL12A)	K03156+K05406
Metabolism	Global and overview maps	Fatty acid metabolism	3	47	0.960939	1	ko01212	ENSG00000012660(ELOVL5);ENSG00000197977(ELOVL2);ENSG00000221988(PPT2)	K10244+K10205+K01074
Genetic Information Processing	Folding, sorting and degradation	Protein export	1	23	0.963651	1	ko03060	ENSG00000044574(HSPA5)	K09490
Human Diseases	Immune diseases	Graft-versus-host disease	2	37	0.967514	1	ko05332	ENSG00000232810(TNF);ENSG00000115008(IL1A)	K03156+K04383
Human Diseases	Infectious diseases	Vibrio cholerae infection	3	50	0.971788	1	ko05110	ENSG00000250565(ATP6V1E2);ENSG00000143882(ATP6V1C2);ENSG00000116039(ATP6V1B1)	K02150+K02148+K02147
Metabolism	Glycan biosynthesis and metabolism	Glycosylphosphatidylinositol(GPI)-anchor biosynthesis	1	25	0.972768	1	ko00563	ENSG00000143315(PIGM)	K05284
Cellular Processes	Transport and catabolism	Lysosome	10	122	0.97335	1	ko04142	ENSG00000163131(CTSS);ENSG00000101160(CTSZ);ENSG00000177628(GBA);ENSG00000109861(CTSC);ENSG00000179163(FUCA1);ENSG00000109323(MANBA);ENSG00000103723(AP3B2);ENSG00000127415(IDUA);ENSG00000221988(PPT2);ENSG00000107798(LIPA)	K01368+K08568+K01201+K01275+K01206+K01192+K12397+K01217+K01074+K01052
Cellular Processes	Transport and catabolism	Peroxisome	6	84	0.976369	1	ko04146	ENSG00000064763(FAR2);ENSG00000285441(SOD2);ENSG00000117450(PRDX1);ENSG00000116171(SCP2);ENSG00000018510(AGPS);ENSG00000005469(CROT)	K13356+K04564+K13279+K08764+K00803+K05940
Metabolism	Metabolism of cofactors and vitamins	Folate biosynthesis	1	26	0.97643	1	ko00790	ENSG00000137563(GGH)	K01307
Metabolism	Carbohydrate metabolism	Inositol phosphate metabolism	5	74	0.977278	1	ko00562	ENSG00000171608(PIK3CD);ENSG00000105851(PIK3CG);ENSG00000086544(ITPKC);ENSG00000101333(PLCB4);ENSG00000105655(ISYNA1)	K00922+K21289+K00911+K05858+K01858
Genetic Information Processing	Replication and repair	Homologous recombination	2	42	0.982418	1	ko03440	ENSG00000051180(RAD51);ENSG00000139618(BRCA2)	K04482+K08775
Metabolism	Metabolism of cofactors and vitamins	Retinol metabolism	4	66	0.982919	1	ko00830	ENSG00000135437(RDH5);ENSG00000187630(DHRS4L2);ENSG00000187553(CYP26C1);ENSG00000095596(CYP26A1)	K00061+K11148+K12665+K07437
Metabolism	Lipid metabolism	Fatty acid degradation	2	44	0.986291	1	ko00071	ENSG00000111275(ALDH2);ENSG00000137124(ALDH1B1)	K00128+K00128
Organismal Systems	Excretory system	Vasopressin-regulated water reabsorption	2	44	0.986291	1	ko04962	ENSG00000103769(RAB11A);ENSG00000146592(CREB5)	K07904+K09047
Metabolism	Carbohydrate metabolism	Pentose phosphate pathway	1	30	0.986775	1	ko00030	ENSG00000136872(ALDOB)	K01623
Genetic Information Processing	Transcription	RNA polymerase	1	31	0.988555	1	ko03020	ENSG00000047315(POLR2B)	K03010
Metabolism	Lipid metabolism	Steroid hormone biosynthesis	3	59	0.989706	1	ko00140	ENSG00000231852(CYP21A2);ENSG00000176387(HSD11B2);ENSG00000137869(CYP19A1)	K00513+K00071+K07434
Metabolism	Carbohydrate metabolism	Pentose and glucuronate interconversions	1	34	0.992582	1	ko00040	ENSG00000093217(XYLB)	K00854
Human Diseases	Immune diseases	Autoimmune thyroid disease	2	50	0.993563	1	ko05320	ENSG00000147873(IFNA5);ENSG00000042832(TG)	K05414+K10809
Environmental Information Processing	Signal transduction	Phosphatidylinositol signaling system	6	100	0.994783	1	ko04070	ENSG00000171608(PIK3CD);ENSG00000086544(ITPKC);ENSG00000058866(DGKG);ENSG00000157680(DGKI);ENSG00000101333(PLCB4);ENSG00000145675(PIK3R1)	K00922+K00911+K00901+K00901+K05858+K02649
Human Diseases	Infectious diseases	Shigellosis	3	65	0.99486	1	ko05131	ENSG00000161265(U2AF1L4);ENSG00000169429(CXCL8);ENSG00000150093(ITGB1)	K12836+K10030+K05719
Metabolism	Nucleotide metabolism	Pyrimidine metabolism	6	101	0.995273	1	ko00240	ENSG00000171302(CANT1);ENSG00000250741(NT5C1B-RDH14);ENSG00000205309(NT5M);ENSG00000047315(POLR2B);ENSG00000138185(ENTPD1);ENSG00000134326(CMPK2)	K12304+K01081+K01081+K03010+K01510+K13809
Genetic Information Processing	Folding, sorting and degradation	RNA degradation	4	79	0.995753	1	ko03018	ENSG00000159388(BTG2);ENSG00000146453(PNLDC1);ENSG00000133639(BTG1);ENSG00000080802(CNOT4)	K14443+K01148+K14443+K10643
Genetic Information Processing	Folding, sorting and degradation	Ubiquitin mediated proteolysis	9	136	0.996333	1	ko04120	ENSG00000145604(SKP2);ENSG00000184557(SOCS3);ENSG00000119401(TRIM32);ENSG00000072422(RHOBTB1);ENSG00000215218(UBE2QL1);ENSG00000119048(UBE2B);ENSG00000158290(CUL4B);ENSG00000114423(CBLB);ENSG00000140464(PML)	K03875+K04696+K10607+K07868+K10582+K10574+K10609+K22517+K10054
Metabolism	Global and overview maps	Carbon metabolism	7	115	0.996466	1	ko01200	ENSG00000143627(PKLR);ENSG00000136872(ALDOB);ENSG00000120053(GOT1);ENSG00000135069(PSAT1);ENSG00000197444(OGDHL);ENSG00000124370(MCEE);ENSG00000166123(GPT2)	K12406+K01623+K14454+K00831+K00164+K05606+K00814
Human Diseases	Cancers	Chemical carcinogenesis	4	81	0.996595	1	ko05204	ENSG00000073756(PTGS2);ENSG00000065621(GSTO2);ENSG00000175344(CHRNA7);ENSG00000184254(ALDH1A3)	K11987+K00799+K04809+K00129
Cellular Processes	Transport and catabolism	Endocytosis	19	243	0.997937	1	ko04144	ENSG00000120645(IQSEC3);ENSG00000147164(SNX12);ENSG00000204389(HSPA1A);ENSG00000140443(IGF1R);ENSG00000178184(PARD6G);ENSG00000255112(CHMP1B);ENSG00000204388(HSPA1B);ENSG00000103769(RAB11A);ENSG00000173110(HSPA6);ENSG00000105971(CAV2);ENSG00000105974(CAV1);ENSG00000075651(PLD1);ENSG00000131242(RAB11FIP4);ENSG00000103966(EHD4);ENSG00000047365(ARAP2);ENSG00000156011(PSD3);ENSG00000114423(CBLB);ENSG…	K12495+K17918+K03283+K05087+K06093+K12197+K03283+K07904+K03283+K12958+K06278+K01115+K12485+K12477+K18440+K12494+K22517+K04388+K10054
Human Diseases	Neurodegenerative diseases	Huntington disease	14	194	0.997946	1	ko05016	ENSG00000198804(MT-CO1);ENSG00000198712(MT-CO2);ENSG00000198938(MT-CO3);ENSG00000131174(COX7B);ENSG00000114841(DNAH1);ENSG00000185633(NDUFA4L2);ENSG00000285441(SOD2);ENSG00000105327(BBC3);ENSG00000116478(HDAC1);ENSG00000101333(PLCB4);ENSG00000273079(GRIN2B);ENSG00000047315(POLR2B);ENSG00000174844(DNAH12);ENSG00000146592(CREB5)	K02256+K02261+K02262+K02271+K10408+K03948+K04564+K10132+K06067+K05858+K05210+K03010+K10408+K09047
Genetic Information Processing	Folding, sorting and degradation	Proteasome	1	45	0.99849	1	ko03050	ENSG00000131467(PSME3)	K06698
Genetic Information Processing	Translation	Ribosome biogenesis in eukaryotes	3	77	0.998771	1	ko03008	ENSG00000162231(NXF1);ENSG00000165271(NOL6);ENSG00000104356(POP1)	K14284+K14544+K01164
Genetic Information Processing	Translation	mRNA surveillance pathway	4	91	0.998898	1	ko03015	ENSG00000100941(PNN);ENSG00000162231(NXF1);ENSG00000101138(CSTF1);ENSG00000073711(PPP2R3A)	K13114+K14284+K14406+K11583
Metabolism	Xenobiotics biodegradation and metabolism	Drug metabolism - cytochrome P450	2	69	0.999453	1	ko00982	ENSG00000065621(GSTO2);ENSG00000184254(ALDH1A3)	K00799+K00129
Metabolism	Xenobiotics biodegradation and metabolism	Metabolism of xenobiotics by cytochrome P450	2	73	0.999678	1	ko00980	ENSG00000065621(GSTO2);ENSG00000184254(ALDH1A3)	K00799+K00129
Metabolism	Xenobiotics biodegradation and metabolism	Drug metabolism - other enzymes	2	78	0.999834	1	ko00983	ENSG00000065621(GSTO2);ENSG00000198848(CES1)	K00799+K01044
Genetic Information Processing	Transcription	Spliceosome	6	133	0.999835	1	ko03040	ENSG00000204389(HSPA1A);ENSG00000204388(HSPA1B);ENSG00000173110(HSPA6);ENSG00000161265(U2AF1L4);ENSG00000100650(SRSF5);ENSG00000261796(ISY1-RAB43)	K03283+K03283+K03283+K12836+K12893+K12870
Genetic Information Processing	Translation	RNA transport	8	165	0.999928	1	ko03013	ENSG00000100941(PNN);ENSG00000173812(EIF1);ENSG00000162231(NXF1);ENSG00000179409(GEMIN4);ENSG00000082516(GEMIN5);ENSG00000131652(THOC6);ENSG00000152147(GEMIN6);ENSG00000104356(POP1)	K13114+K03113+K14284+K13132+K13133+K13175+K13134+K01164
Metabolism	Global and overview maps	Metabolic pathways	130	1294	0.999977	1	ko01100	ENSG00000198888(MT-ND1);ENSG00000198763(MT-ND2);ENSG00000198804(MT-CO1);ENSG00000198712(MT-CO2);ENSG00000198938(MT-CO3);ENSG00000198840(MT-ND3);ENSG00000212907(MT-ND4L);ENSG00000198886(MT-ND4);ENSG00000198786(MT-ND5);ENSG00000198695(MT-ND6);ENSG00000176170(SPHK1);ENSG00000084110(HAL);ENSG00000257743(MGAM2);ENSG00000250565(ATP6V1E2);ENSG00000174951(FUT1);ENSG00000033170(FUT8);ENSG00000131174(COX7B…	K03878+K03879+K02256+K02261+K02262+K03880+K03882+K03881+K03883+K03884+K04718+K01745+K12047+K02150+K00718+K00717+K02271+K00128+K01062+K03877+K00629+K11987+K06210+K00513+K12406+K00453+K01934+K13510+K11140+K07418+K02148+K05284+K01469+K00710+K00922+K01580+K03375+K01758+K01476+K21289+K01953+K00276+K01596+K03948+K00387+K16342+K00911+K00901+K07438+K01176+K01556+K01201+K12667+K01623+K01816+K00718+K14454+…
Genetic Information Processing	Translation	Ribosome	2	133	1	1	ko03010	ENSG00000140986(RPL3L);ENSG00000112110(MRPL18)	K02925+K02881
Organismal Systems	Sensory system	Olfactory transduction	7	412	1	1	ko04740	ENSG00000154678(PDE1C);ENSG00000124657(OR2B6);ENSG00000278889(OR2S2);ENSG00000058404(CAMK2B);ENSG00000070729(CNGB1);ENSG00000138669(PRKG2);ENSG00000141194(OR4D1)	K13755+K04257+K04257+K04515+K04952+K19477+K04257
