# Supplementary material for: A novel tumor suppressor protein encoded by circular AKT3 RNA inhibits glioblastoma tumorigenicity by competing with active phosphoinositide-dependent Kinase-1
Source: Mol Cancer. 2019 Aug 30;18:131. doi: 10.1186/s12943-019-1056-5 (PMC6716823; doi:10.1186/s12943-019-1056-5)
Supplement: Supplementary file 4 — Differentally changed genges of U251 and U373 cells with stable circ-AKT3 overexpression. (XLSX 10005 kb) [file 12943_2019_1056_MOESM4_ESM.xlsx]

## Sheet: 251
id	251-NC-1_count	251-NC-2_count	251-AKT3-1_count	251-AKT3-2_count	251-NC-1_fpkm	251-NC-2_fpkm	251-AKT3-1_fpkm	251-AKT3-2_fpkm	251-NC_mean	251-AKT3_mean	log2(fc)	PValue	FDR	Symbol	Description	KEGG_A_class	KEGG_B_class	Pathway	K_ID	GO Component	GO Function	GO Process
ENSG00000067082	2236	2333	24725	21824	13.34	13.37	150.75	167.17	13.355	158.96	3.57321	0	0	KLF6	Kruppel like factor 6 [Source:HGNC Symbol;Acc:HGNC:2235]	-	-	-	-	GO:0001650//fibrillar center;GO:0005634//nucleus;GO:0005730//nucleolus;GO:0005829//cytosol;GO:0043231//intracellular membrane-bounded organelle	GO:0000978//RNA polymerase II core promoter proximal region sequence-specific DNA binding;GO:0000981//RNA polymerase II transcription factor activity, sequence-specific DNA binding;GO:0001228//transcriptional activator activity, RNA polymerase II transcription regulatory region sequence-specific binding;GO:0003676//nucleic acid binding;GO:0003677//DNA binding;GO:0003690//double-stranded DNA bindi…	GO:0006357//regulation of transcription from RNA polymerase II promoter;GO:0019221//cytokine-mediated signaling pathway;GO:0030183//B cell differentiation;GO:0045893//positive regulation of transcription, DNA-templated;GO:0045944//positive regulation of transcription from RNA polymerase II promoter
ENSG00000070669	1708	1671	16845	13300	28.81	27.07	290.4	288.06	27.94	289.23	3.37181	0	0	ASNS	asparagine synthetase (glutamine-hydrolyzing) [Source:HGNC Symbol;Acc:HGNC:753]	Metabolism;Metabolism	Global and overview maps;Amino acid metabolism	ko01100//Metabolic pathways;ko00250//Alanine, aspartate and glutamate metabolism	K01953;K01953	GO:0005829//cytosol	GO:0000166//nucleotide binding;GO:0004066//asparagine synthase (glutamine-hydrolyzing) activity;GO:0005515//protein binding;GO:0005524//ATP binding;GO:0016874//ligase activity;GO:0042803//protein homodimerization activity;GO:0048037//cofactor binding	GO:0001889//liver development;GO:0006520//cellular amino acid metabolic process;GO:0006529//asparagine biosynthetic process;GO:0006541//glutamine metabolic process;GO:0008652//cellular amino acid biosynthetic process;GO:0009416//response to light stimulus;GO:0009612//response to mechanical stimulus;GO:0009636//response to toxic substance;GO:0031427//response to methotrexate;GO:0031667//response t…
ENSG00000087074	2180	2490	45660	35558	24.01	26.33	513.95	502.84	25.17	508.395	4.33617	0	0	PPP1R15A	protein phosphatase 1 regulatory subunit 15A [Source:HGNC Symbol;Acc:HGNC:14375]	Genetic Information Processing	Folding, sorting and degradation	ko04141//Protein processing in endoplasmic reticulum	K14019	GO:0000164//protein phosphatase type 1 complex;GO:0005737//cytoplasm;GO:0005739//mitochondrion;GO:0005741//mitochondrial outer membrane;GO:0005783//endoplasmic reticulum;GO:0005789//endoplasmic reticulum membrane;GO:0005794//Golgi apparatus;GO:0005829//cytosol;GO:0016020//membrane	GO:0005515//protein binding;GO:0008157//protein phosphatase 1 binding;GO:0019888//protein phosphatase regulator activity;GO:0019901//protein kinase binding;GO:0072542//protein phosphatase activator activity	GO:0006417//regulation of translation;GO:0006915//apoptotic process;GO:0006974//cellular response to DNA damage stimulus;GO:0007050//cell cycle arrest;GO:0032058//positive regulation of translational initiation in response to stress;GO:0032515//negative regulation of phosphoprotein phosphatase activity;GO:0032516//positive regulation of phosphoprotein phosphatase activity;GO:0034976//response to …
ENSG00000107984	19171	19560	2660	2098	242.01	237.09	34.32	34	239.55	34.16	-2.80995	0	0	DKK1	dickkopf WNT signaling pathway inhibitor 1 [Source:HGNC Symbol;Acc:HGNC:2891]	Environmental Information Processing	Signal transduction	ko04310//Wnt signaling pathway	K02165	GO:0005576//extracellular region;GO:0005615//extracellular space;GO:0005886//plasma membrane;GO:0031901//early endosome membrane	GO:0005515//protein binding;GO:0008083//growth factor activity;GO:0039706//co-receptor binding;GO:0048019//receptor antagonist activity;GO:0050750//low-density lipoprotein particle receptor binding	GO:0000122//negative regulation of transcription from RNA polymerase II promoter;GO:0000904//cell morphogenesis involved in differentiation;GO:0001706//endoderm formation;GO:0001707//mesoderm formation;GO:0001942//hair follicle development;GO:0002090//regulation of receptor internalization;GO:0007275//multicellular organism development;GO:0007492//endoderm development;GO:0007611//learning or memo…
ENSG00000116285	8681	9335	62469	51709	117.55	121.37	864.43	898.95	119.46	881.69	2.88374	0	0	ERRFI1	ERBB receptor feedback inhibitor 1 [Source:HGNC Symbol;Acc:HGNC:18185]	-	-	-	-	GO:0005634//nucleus;GO:0005737//cytoplasm;GO:0005829//cytosol;GO:0005886//plasma membrane;GO:0016020//membrane;GO:0031234//extrinsic component of cytoplasmic side of plasma membrane	GO:0005096//GTPase activator activity;GO:0005515//protein binding;GO:0017124//SH3 domain binding;GO:0019900//kinase binding;GO:0019901//protein kinase binding;GO:0031267//small GTPase binding	GO:0007175//negative regulation of epidermal growth factor-activated receptor activity;GO:0031953//negative regulation of protein autophosphorylation;GO:0032691//negative regulation of interleukin-1 beta production;GO:0032869//cellular response to insulin stimulus;GO:0032966//negative regulation of collagen biosynthetic process;GO:0036120//cellular response to platelet-derived growth factor stimu…
ENSG00000120694	19003	20538	111028	93086	119.02	123.51	710.6	748.48	121.265	729.54	2.58882	0	0	HSPH1	heat shock protein family H (Hsp110) member 1 [Source:HGNC Symbol;Acc:HGNC:16969]	Genetic Information Processing	Folding, sorting and degradation	ko04141//Protein processing in endoplasmic reticulum	K09485	GO:0005576//extracellular region;GO:0005634//nucleus;GO:0005654//nucleoplasm;GO:0005737//cytoplasm;GO:0005829//cytosol;GO:0005874//microtubule;GO:0032991//macromolecular complex;GO:0070062//extracellular exosome;GO:0071682//endocytic vesicle lumen	GO:0000166//nucleotide binding;GO:0000774//adenyl-nucleotide exchange factor activity;GO:0005515//protein binding;GO:0005524//ATP binding;GO:0043014//alpha-tubulin binding	GO:0006898//receptor-mediated endocytosis;GO:0006986//response to unfolded protein;GO:0045345//positive regulation of MHC class I biosynthetic process;GO:0050790//regulation of catalytic activity;GO:0051085//chaperone mediated protein folding requiring cofactor;GO:0051135//positive regulation of NK T cell activation;GO:1900034//regulation of cellular response to heat
ENSG00000120708	7593	6858	125	112	133.99	116.2	2.25	2.54	125.095	2.395	-5.70685	0	0	TGFBI	transforming growth factor beta induced [Source:HGNC Symbol;Acc:HGNC:11771]	-	-	-	-	GO:0005576//extracellular region;GO:0005604//basement membrane;GO:0005615//extracellular space;GO:0005802//trans-Golgi network;GO:0005886//plasma membrane;GO:0031012//extracellular matrix;GO:0070062//extracellular exosome	GO:0005178//integrin binding;GO:0005201//extracellular matrix structural constituent;GO:0005515//protein binding;GO:0005518//collagen binding;GO:0050839//cell adhesion molecule binding;GO:0050840//extracellular matrix binding	GO:0001525//angiogenesis;GO:0002062//chondrocyte differentiation;GO:0007155//cell adhesion;GO:0007162//negative regulation of cell adhesion;GO:0007601//visual perception;GO:0008283//cell proliferation;GO:0030198//extracellular matrix organization;GO:0044267//cellular protein metabolic process;GO:0050896//response to stimulus
ENSG00000120738	2295	2456	240909	184736	16.53	16.98	1772.79	1707.89	16.755	1740.34	6.69863	0	0	EGR1	early growth response 1 [Source:HGNC Symbol;Acc:HGNC:3238]	Human Diseases;Environmental Information Processing;Organismal Systems;Human Diseases;Organismal Systems;Human Diseases	Infectious diseases;Signal transduction;Endocrine system;Endocrine and metabolic diseases;Endocrine system;Neurodegenerative diseases	ko05166//HTLV-I infection;ko04371//Apelin signaling pathway;ko04928//Parathyroid hormone synthesis, secretion and action;ko04933//AGE-RAGE signaling pathway in diabetic complications;ko04912//GnRH signaling pathway;ko05020//Prion diseases	K09203;K09203;K09203;K09203;K09203;K09203	GO:0005634//nucleus;GO:0005654//nucleoplasm;GO:0005737//cytoplasm	GO:0000976//transcription regulatory region sequence-specific DNA binding;GO:0000977//RNA polymerase II regulatory region sequence-specific DNA binding;GO:0000981//RNA polymerase II transcription factor activity, sequence-specific DNA binding;GO:0001228//transcriptional activator activity, RNA polymerase II transcription regulatory region sequence-specific binding;GO:0003676//nucleic acid binding…	GO:0000122//negative regulation of transcription from RNA polymerase II promoter;GO:0001666//response to hypoxia;GO:0002931//response to ischemia;GO:0006355//regulation of transcription, DNA-templated;GO:0006357//regulation of transcription from RNA polymerase II promoter;GO:0006366//transcription from RNA polymerase II promoter;GO:0009749//response to glucose;GO:0010628//positive regulation of g…
ENSG00000122877	43	51	20523	16519	0.42	0.48	205.87	208.18	0.45	207.025	8.84566	0	0	EGR2	early growth response 2 [Source:HGNC Symbol;Acc:HGNC:3239]	Human Diseases;Human Diseases;Human Diseases;Organismal Systems	Infectious diseases;Cancers;Infectious diseases;Immune system	ko05166//HTLV-I infection;ko05203//Viral carcinogenesis;ko05161//Hepatitis B;ko04625//C-type lectin receptor signaling pathway	K12496;K12496;K12496;K12496	GO:0005634//nucleus;GO:0005654//nucleoplasm;GO:0005737//cytoplasm;GO:0043231//intracellular membrane-bounded organelle	GO:0000978//RNA polymerase II core promoter proximal region sequence-specific DNA binding;GO:0000981//RNA polymerase II transcription factor activity, sequence-specific DNA binding;GO:0001102//RNA polymerase II activating transcription factor binding;GO:0001228//transcriptional activator activity, RNA polymerase II transcription regulatory region sequence-specific binding;GO:0003676//nucleic acid…	GO:0006355//regulation of transcription, DNA-templated;GO:0006357//regulation of transcription from RNA polymerase II promoter;GO:0006366//transcription from RNA polymerase II promoter;GO:0006611//protein export from nucleus;GO:0007420//brain development;GO:0007422//peripheral nervous system development;GO:0007611//learning or memory;GO:0007622//rhythmic behavior;GO:0008045//motor neuron axon gui…
ENSG00000123358	494	415	13066	9666	6.77	5.46	183.11	170.18	6.115	176.645	4.85236	0	0	NR4A1	nuclear receptor subfamily 4 group A member 1 [Source:HGNC Symbol;Acc:HGNC:7980]	Environmental Information Processing;Environmental Information Processing;Human Diseases;Organismal Systems;Organismal Systems	Signal transduction;Signal transduction;Endocrine and metabolic diseases;Endocrine system;Endocrine system	ko04151//PI3K-Akt signaling pathway;ko04010//MAPK signaling pathway;ko04934//Cushing syndrome;ko04925//Aldosterone synthesis and secretion;ko04927//Cortisol synthesis and secretion	K04465;K04465;K04465;K04465;K04465	GO:0005634//nucleus;GO:0005654//nucleoplasm;GO:0005667//transcription factor complex;GO:0005737//cytoplasm;GO:0005829//cytosol;GO:0031965//nuclear membrane	GO:0000977//RNA polymerase II regulatory region sequence-specific DNA binding;GO:0000978//RNA polymerase II core promoter proximal region sequence-specific DNA binding;GO:0000981//RNA polymerase II transcription factor activity, sequence-specific DNA binding;GO:0001228//transcriptional activator activity, RNA polymerase II transcription regulatory region sequence-specific binding;GO:0003677//DNA …	GO:0001938//positive regulation of endothelial cell proliferation;GO:0002042//cell migration involved in sprouting angiogenesis;GO:0006355//regulation of transcription, DNA-templated;GO:0006367//transcription initiation from RNA polymerase II promoter;GO:0006915//apoptotic process;GO:0007165//signal transduction;GO:0030522//intracellular receptor signaling pathway;GO:0035767//endothelial cell che…
ENSG00000130522	3461	3545	39982	29325	66.19	65.1	781.43	720.06	65.645	750.745	3.51557	0	0	JUND	JunD proto-oncogene, AP-1 transcription factor subunit [Source:HGNC Symbol;Acc:HGNC:6206]	Environmental Information Processing;Organismal Systems;Organismal Systems;Organismal Systems	Signal transduction;Development;Endocrine system;Immune system	ko04010//MAPK signaling pathway;ko04380//Osteoclast differentiation;ko04928//Parathyroid hormone synthesis, secretion and action;ko04657//IL-17 signaling pathway	K04449;K04449;K04449;K04449	GO:0000785//chromatin;GO:0000790//nuclear chromatin;GO:0005634//nucleus;GO:0005654//nucleoplasm;GO:0005667//transcription factor complex;GO:0035976//AP1 complex	GO:0000978//RNA polymerase II core promoter proximal region sequence-specific DNA binding;GO:0000981//RNA polymerase II transcription factor activity, sequence-specific DNA binding;GO:0003677//DNA binding;GO:0003700//transcription factor activity, sequence-specific DNA binding;GO:0003713//transcription coactivator activity;GO:0005515//protein binding;GO:0008134//transcription factor binding;GO:00…	GO:0000122//negative regulation of transcription from RNA polymerase II promoter;GO:0006355//regulation of transcription, DNA-templated;GO:0006357//regulation of transcription from RNA polymerase II promoter;GO:0009314//response to radiation;GO:0009612//response to mechanical stimulus;GO:0010033//response to organic substance;GO:0032496//response to lipopolysaccharide;GO:0032870//cellular respons…
ENSG00000130766	521	596	16573	11750	3.41	3.74	110.83	98.72	3.575	104.775	4.87321	0	0	SESN2	sestrin 2 [Source:HGNC Symbol;Acc:HGNC:20746]	Environmental Information Processing;Organismal Systems;Cellular Processes	Signal transduction;Aging;Cell growth and death	ko04150//mTOR signaling pathway;ko04211//Longevity regulating pathway - mammal;ko04115//p53 signaling pathway	K20394;K20394;K20394	GO:0005634//nucleus;GO:0005737//cytoplasm;GO:0005739//mitochondrion;GO:0005829//cytosol;GO:0031588//nucleotide-activated protein kinase complex;GO:0031932//TORC2 complex;GO:0061700//GATOR2 complex;GO:1990316//ATG1/ULK1 kinase complex	GO:0005092//GDP-dissociation inhibitor activity;GO:0005515//protein binding;GO:0016491//oxidoreductase activity;GO:0016684//oxidoreductase activity, acting on peroxide as acceptor;GO:0032542//sulfiredoxin activity;GO:0070728//leucine binding	GO:0001932//regulation of protein phosphorylation;GO:0006111//regulation of gluconeogenesis;GO:0006635//fatty acid beta-oxidation;GO:0007005//mitochondrion organization;GO:0009749//response to glucose;GO:0016239//positive regulation of macroautophagy;GO:0030308//negative regulation of cell growth;GO:0030330//DNA damage response, signal transduction by p53 class mediator;GO:0032042//mitochondrial …
ENSG00000132002	10283	11285	130391	98972	260.97	274.99	3381.58	3224.7	267.98	3303.14	3.62364	0	0	DNAJB1	DnaJ heat shock protein family (Hsp40) member B1 [Source:HGNC Symbol;Acc:HGNC:5270]	Human Diseases;Genetic Information Processing	Infectious diseases;Folding, sorting and degradation	ko05164//Influenza A;ko04141//Protein processing in endoplasmic reticulum	K09507;K09507	GO:0005634//nucleus;GO:0005654//nucleoplasm;GO:0005730//nucleolus;GO:0005737//cytoplasm;GO:0005829//cytosol;GO:0043025//neuronal cell body;GO:0043197//dendritic spine;GO:0070062//extracellular exosome	GO:0001671//ATPase activator activity;GO:0003714//transcription corepressor activity;GO:0005515//protein binding;GO:0030544//Hsp70 protein binding;GO:0045296//cadherin binding;GO:0051082//unfolded protein binding;GO:0051087//chaperone binding;GO:0051117//ATPase binding	GO:0000122//negative regulation of transcription from RNA polymerase II promoter;GO:0006457//protein folding;GO:0006986//response to unfolded protein;GO:0030900//forebrain development;GO:0032781//positive regulation of ATPase activity;GO:0051085//chaperone mediated protein folding requiring cofactor;GO:0090084//negative regulation of inclusion body assembly;GO:0097201//negative regulation of tran…
ENSG00000143367	2312	2354	17836	14290	18.66	18.25	147.13	148.1	18.455	147.615	2.99976	0	0	TUFT1	tuftelin 1 [Source:HGNC Symbol;Acc:HGNC:12422]	-	-	-	-	GO:0005576//extracellular region;GO:0005737//cytoplasm	GO:0005515//protein binding;GO:0030345//structural constituent of tooth enamel	GO:0030282//bone mineralization;GO:0031214//biomineral tissue development;GO:0035556//intracellular signal transduction;GO:0042476//odontogenesis
ENSG00000143878	5118	5453	64235	48561	48.76	49.88	625.34	593.93	49.32	609.635	3.6277	0	0	RHOB	ras homolog family member B [Source:HGNC Symbol;Acc:HGNC:668]	-	-	-	-	GO:0005634//nucleus;GO:0005737//cytoplasm;GO:0005768//endosome;GO:0005769//early endosome;GO:0005770//late endosome;GO:0005829//cytosol;GO:0005886//plasma membrane;GO:0005925//focal adhesion;GO:0005938//cell cortex;GO:0010008//endosome membrane;GO:0016020//membrane;GO:0031902//late endosome membrane;GO:0032153//cell division site;GO:0032154//cleavage furrow;GO:0043231//intracellular membrane-boun…	GO:0000166//nucleotide binding;GO:0003924//GTPase activity;GO:0005515//protein binding;GO:0005525//GTP binding;GO:0019003//GDP binding;GO:0019901//protein kinase binding	GO:0000281//mitotic cytokinesis;GO:0001525//angiogenesis;GO:0006886//intracellular protein transport;GO:0006915//apoptotic process;GO:0007015//actin filament organization;GO:0007155//cell adhesion;GO:0007186//G-protein coupled receptor signaling pathway;GO:0007264//small GTPase mediated signal transduction;GO:0007266//Rho protein signal transduction;GO:0007275//multicellular organism development;…
ENSG00000144655	1196	1306	13256	9830	9.42	9.87	106.64	99.35	9.645	102.995	3.41665	0	0	CSRNP1	cysteine and serine rich nuclear protein 1 [Source:HGNC Symbol;Acc:HGNC:14300]	-	-	-	-	GO:0005634//nucleus	GO:0000981//RNA polymerase II transcription factor activity, sequence-specific DNA binding;GO:0001228//transcriptional activator activity, RNA polymerase II transcription regulatory region sequence-specific binding;GO:0003674//molecular_function;GO:0003677//DNA binding;GO:0003700//transcription factor activity, sequence-specific DNA binding;GO:0005515//protein binding;GO:0043565//sequence-specifi…	GO:0006355//regulation of transcription, DNA-templated;GO:0006915//apoptotic process;GO:0009791//post-embryonic development;GO:0045944//positive regulation of transcription from RNA polymerase II promoter;GO:0048008//platelet-derived growth factor receptor signaling pathway;GO:0048705//skeletal system morphogenesis;GO:0060021//palate development;GO:0060325//face morphogenesis
ENSG00000146592	899	953	13179	11844	8.56	8.71	128.18	144.72	8.635	136.45	3.98203	0	0	CREB5	cAMP responsive element binding protein 5 [Source:HGNC Symbol;Acc:HGNC:16844]	Environmental Information Processing;Human Diseases;Organismal Systems;Human Diseases;Human Diseases;Environmental Information Processing;Human Diseases;Human Diseases;Environmental Information Processing;Human Diseases;Organismal Systems;Human Diseases;Organismal Systems;Organismal Systems;Organismal Systems;Environmental Information Processing;Organismal Systems;Environmental Information Proces…	Signal transduction;Infectious diseases;Environmental adaptation;Infectious diseases;Cancers;Signal transduction;Neurodegenerative diseases;Substance dependence;Signal transduction;Endocrine and metabolic diseases;Circulatory system;Infectious diseases;Endocrine system;Nervous system;Endocrine system;Signal transduction;Nervous system;Signal transduction;Endocrine and metabolic diseases;Endocrine…	ko04151//PI3K-Akt signaling pathway;ko05165//Human papillomavirus infection;ko04714//Thermogenesis;ko05163//Human cytomegalovirus infection;ko05203//Viral carcinogenesis;ko04024//cAMP signaling pathway;ko05016//Huntington disease;ko05034//Alcoholism;ko04022//cGMP - PKG signaling pathway;ko04934//Cushing syndrome;ko04261//Adrenergic signaling in cardiomyocytes;ko05161//Hepatitis B;ko04915//Estroge…	K09047;K09047;K09047;K09047;K09047;K09047;K09047;K09047;K09047;K09047;K09047;K09047;K09047;K09047;K09047;K09047;K09047;K09047;K09047;K09047;K09047;K09047;K09047;K09047;K09047;K09047;K09047;K09047;K09047;K09047	GO:0005634//nucleus;GO:0070062//extracellular exosome	GO:0000981//RNA polymerase II transcription factor activity, sequence-specific DNA binding;GO:0003676//nucleic acid binding;GO:0003677//DNA binding;GO:0003700//transcription factor activity, sequence-specific DNA binding;GO:0005515//protein binding;GO:0046872//metal ion binding	GO:0006355//regulation of transcription, DNA-templated;GO:0006357//regulation of transcription from RNA polymerase II promoter;GO:0006366//transcription from RNA polymerase II promoter;GO:0045893//positive regulation of transcription, DNA-templated
ENSG00000151929	5673	5985	51326	38506	68.98	69.87	637.72	601.07	69.425	619.395	3.15733	0	0	BAG3	BCL2 associated athanogene 3 [Source:HGNC Symbol;Acc:HGNC:939]	-	-	-	-	GO:0001725//stress fiber;GO:0005634//nucleus;GO:0005737//cytoplasm;GO:0005829//cytosol;GO:0005886//plasma membrane;GO:0016235//aggresome;GO:0030018//Z disc;GO:0043005//neuron projection	GO:0000774//adenyl-nucleotide exchange factor activity;GO:0005515//protein binding;GO:0008565//protein transporter activity;GO:0044877//macromolecular complex binding;GO:0045296//cadherin binding;GO:0045505//dynein intermediate chain binding;GO:0051087//chaperone binding	GO:0000045//autophagosome assembly;GO:0006457//protein folding;GO:0006915//apoptotic process;GO:0007420//brain development;GO:0008625//extrinsic apoptotic signaling pathway via death domain receptors;GO:0010664//negative regulation of striated muscle cell apoptotic process;GO:0021510//spinal cord development;GO:0034605//cellular response to heat;GO:0034620//cellular response to unfolded protein;G…
ENSG00000156030	2559	2694	19210	14641	12.17	12.3	93.36	89.4	12.235	91.38	2.90086	0	0	ELMSAN1	ELM2 and Myb/SANT domain containing 1 [Source:HGNC Symbol;Acc:HGNC:19853]	-	-	-	-	GO:0000118//histone deacetylase complex;GO:0005634//nucleus;GO:0005654//nucleoplasm;GO:0005667//transcription factor complex	GO:0000981//RNA polymerase II transcription factor activity, sequence-specific DNA binding;GO:0003676//nucleic acid binding;GO:0003677//DNA binding;GO:0003700//transcription factor activity, sequence-specific DNA binding;GO:0008134//transcription factor binding;GO:0044212//transcription regulatory region DNA binding	GO:0006355//regulation of transcription, DNA-templated;GO:0006357//regulation of transcription from RNA polymerase II promoter
ENSG00000162772	241	179	14820	13143	4.79	3.42	300.92	335.27	4.105	318.095	6.27593	0	0	ATF3	activating transcription factor 3 [Source:HGNC Symbol;Acc:HGNC:785]	Human Diseases	Infectious diseases	ko05166//HTLV-I infection	K09032	GO:0005634//nucleus;GO:0005654//nucleoplasm;GO:0005730//nucleolus;GO:1990622//CHOP-ATF3 complex	GO:0000976//transcription regulatory region sequence-specific DNA binding;GO:0000977//RNA polymerase II regulatory region sequence-specific DNA binding;GO:0000978//RNA polymerase II core promoter proximal region sequence-specific DNA binding;GO:0000981//RNA polymerase II transcription factor activity, sequence-specific DNA binding;GO:0001227//transcriptional repressor activity, RNA polymerase II …	GO:0000122//negative regulation of transcription from RNA polymerase II promoter;GO:0006094//gluconeogenesis;GO:0006355//regulation of transcription, DNA-templated;GO:0006357//regulation of transcription from RNA polymerase II promoter;GO:0008284//positive regulation of cell proliferation;GO:0010628//positive regulation of gene expression;GO:0030968//endoplasmic reticulum unfolded protein respons…
ENSG00000170345	120	153	13752	10851	2.59	3.17	303.69	301.05	2.88	302.37	6.7141	0	0	FOS	Fos proto-oncogene, AP-1 transcription factor subunit [Source:HGNC Symbol;Acc:HGNC:3796]	Human Diseases;Environmental Information Processing;Human Diseases;Environmental Information Processing;Human Diseases;Human Diseases;Organismal Systems;Human Diseases;Human Diseases;Cellular Processes;Human Diseases;Organismal Systems;Organismal Systems;Organismal Systems;Organismal Systems;Organismal Systems;Environmental Information Processing;Organismal Systems;Organismal Systems;Organismal S…	Cancers;Signal transduction;Infectious diseases;Signal transduction;Infectious diseases;Infectious diseases;Endocrine system;Cancers;Infectious diseases;Cell growth and death;Cardiovascular diseases;Endocrine system;Nervous system;Endocrine system;Development;Nervous system;Signal transduction;Endocrine system;Immune system;Immune system;Immune system;Infectious diseases;Cancers;Drug resistance;E…	ko05200//Pathways in cancer;ko04010//MAPK signaling pathway;ko05166//HTLV-I infection;ko04024//cAMP signaling pathway;ko05167//Kaposi sarcoma-associated herpesvirus infection;ko05168//Herpes simplex infection;ko04921//Oxytocin signaling pathway;ko05224//Breast cancer;ko05161//Hepatitis B;ko04210//Apoptosis;ko05418//Fluid shear stress and atherosclerosis;ko04915//Estrogen signaling pathway;ko04728…	K04379;K04379;K04379;K04379;K04379;K04379;K04379;K04379;K04379;K04379;K04379;K04379;K04379;K04379;K04379;K04379;K04379;K04379;K04379;K04379;K04379;K04379;K04379;K04379;K04379;K04379;K04379;K04379;K04379;K04379;K04379;K04379;K04379;K04379;K04379	GO:0005634//nucleus;GO:0005654//nucleoplasm;GO:0005667//transcription factor complex;GO:0005737//cytoplasm;GO:0005783//endoplasmic reticulum;GO:0005829//cytosol;GO:0016020//membrane;GO:0032993//protein-DNA complex;GO:0035976//AP1 complex;GO:0043005//neuron projection	GO:0000978//RNA polymerase II core promoter proximal region sequence-specific DNA binding;GO:0000979//RNA polymerase II core promoter sequence-specific DNA binding;GO:0000981//RNA polymerase II transcription factor activity, sequence-specific DNA binding;GO:0001102//RNA polymerase II activating transcription factor binding;GO:0001228//transcriptional activator activity, RNA polymerase II transcri…	GO:0001661//conditioned taste aversion;GO:0006306//DNA methylation;GO:0006355//regulation of transcription, DNA-templated;GO:0006357//regulation of transcription from RNA polymerase II promoter;GO:0006366//transcription from RNA polymerase II promoter;GO:0006954//inflammatory response;GO:0007179//transforming growth factor beta receptor signaling pathway;GO:0007399//nervous system development;GO:…
ENSG00000171223	1248	1343	24156	17509	15.49	16.01	306.49	279.1	15.75	292.795	4.21647	0	0	JUNB	JunB proto-oncogene, AP-1 transcription factor subunit [Source:HGNC Symbol;Acc:HGNC:6205]	Organismal Systems;Environmental Information Processing	Development;Signal transduction	ko04380//Osteoclast differentiation;ko04668//TNF signaling pathway	K09028;K09028	GO:0000785//chromatin;GO:0000790//nuclear chromatin;GO:0005634//nucleus;GO:0005654//nucleoplasm;GO:0005667//transcription factor complex;GO:0035976//AP1 complex	GO:0000977//RNA polymerase II regulatory region sequence-specific DNA binding;GO:0000978//RNA polymerase II core promoter proximal region sequence-specific DNA binding;GO:0000981//RNA polymerase II transcription factor activity, sequence-specific DNA binding;GO:0001228//transcriptional activator activity, RNA polymerase II transcription regulatory region sequence-specific binding;GO:0003677//DNA …	GO:0000122//negative regulation of transcription from RNA polymerase II promoter;GO:0001570//vasculogenesis;GO:0001649//osteoblast differentiation;GO:0001701//in utero embryonic development;GO:0001829//trophectodermal cell differentiation;GO:0006355//regulation of transcription, DNA-templated;GO:0006357//regulation of transcription from RNA polymerase II promoter;GO:0009314//response to radiation…
ENSG00000173110	336	384	173729	127431	3.2	3.51	1691.99	1559.21	3.355	1625.6	8.92044	0	0	HSPA6	heat shock protein family A (Hsp70) member 6 [Source:HGNC Symbol;Acc:HGNC:5239]	Environmental Information Processing;Cellular Processes;Human Diseases;Human Diseases;Genetic Information Processing;Organismal Systems;Genetic Information Processing;Human Diseases;Human Diseases;Organismal Systems;Organismal Systems;Human Diseases	Signal transduction;Transport and catabolism;Infectious diseases;Infectious diseases;Folding, sorting and degradation;Endocrine system;Transcription;Infectious diseases;Infectious diseases;Immune system;Aging;Infectious diseases	ko04010//MAPK signaling pathway;ko04144//Endocytosis;ko05169//Epstein-Barr virus infection;ko05164//Influenza A;ko04141//Protein processing in endoplasmic reticulum;ko04915//Estrogen signaling pathway;ko03040//Spliceosome;ko05162//Measles;ko05145//Toxoplasmosis;ko04612//Antigen processing and presentation;ko04213//Longevity regulating pathway - multiple species;ko05134//Legionellosis	K03283;K03283;K03283;K03283;K03283;K03283;K03283;K03283;K03283;K03283;K03283;K03283	GO:0005576//extracellular region;GO:0005634//nucleus;GO:0005737//cytoplasm;GO:0005814//centriole;GO:0005829//cytosol;GO:0008180//COP9 signalosome;GO:0032991//macromolecular complex;GO:0034774//secretory granule lumen;GO:0070062//extracellular exosome;GO:0072562//blood microparticle;GO:1904813//ficolin-1-rich granule lumen	GO:0000166//nucleotide binding;GO:0005515//protein binding;GO:0005524//ATP binding;GO:0016887//ATPase activity;GO:0019899//enzyme binding;GO:0031072//heat shock protein binding;GO:0042623//ATPase activity, coupled;GO:0044183//protein binding involved in protein folding;GO:0051082//unfolded protein binding;GO:0051787//misfolded protein binding	GO:0006986//response to unfolded protein;GO:0034605//cellular response to heat;GO:0034620//cellular response to unfolded protein;GO:0042026//protein refolding;GO:0043312//neutrophil degranulation;GO:0051085//chaperone mediated protein folding requiring cofactor
ENSG00000177606	9084	8972	407931	305260	57.99	54.99	2660.97	2501.66	56.49	2581.32	5.51397	0	0	JUN	Jun proto-oncogene, AP-1 transcription factor subunit [Source:HGNC Symbol;Acc:HGNC:6204]	Human Diseases;Environmental Information Processing;Human Diseases;Human Diseases;Cellular Processes;Environmental Information Processing;Human Diseases;Human Diseases;Human Diseases;Cellular Processes;Human Diseases;Organismal Systems;Organismal Systems;Human Diseases;Human Diseases;Environmental Information Processing;Human Diseases;Cellular Processes;Human Diseases;Organismal Systems;Organisma…	Cancers;Signal transduction;Infectious diseases;Cancers;Cellular community - eukaryotes;Signal transduction;Infectious diseases;Infectious diseases;Infectious diseases;Cellular community - eukaryotes;Infectious diseases;Immune system;Endocrine system;Endocrine and metabolic diseases;Cancers;Signal transduction;Infectious diseases;Cell growth and death;Cardiovascular diseases;Endocrine system;Endo…	ko05200//Pathways in cancer;ko04010//MAPK signaling pathway;ko05166//HTLV-I infection;ko05203//Viral carcinogenesis;ko04510//Focal adhesion;ko04024//cAMP signaling pathway;ko05169//Epstein-Barr virus infection;ko05167//Kaposi sarcoma-associated herpesvirus infection;ko05168//Herpes simplex infection;ko04530//Tight junction;ko05164//Influenza A;ko04621//NOD-like receptor signaling pathway;ko04921/…	K04448;K04448;K04448;K04448;K04448;K04448;K04448;K04448;K04448;K04448;K04448;K04448;K04448;K04448;K04448;K04448;K04448;K04448;K04448;K04448;K04448;K04448;K04448;K04448;K04448;K04448;K04448;K04448;K04448;K04448;K04448;K04448;K04448;K04448;K04448;K04448;K04448;K04448;K04448;K04448;K04448;K04448;K04448;K04448;K04448;K04448;K04448;K04448	GO:0000228//nuclear chromosome;GO:0000790//nuclear chromatin;GO:0005634//nucleus;GO:0005654//nucleoplasm;GO:0005667//transcription factor complex;GO:0005719//nuclear euchromatin;GO:0005829//cytosol;GO:0017053//transcriptional repressor complex;GO:0035976//AP1 complex	GO:0000978//RNA polymerase II core promoter proximal region sequence-specific DNA binding;GO:0000980//RNA polymerase II distal enhancer sequence-specific DNA binding;GO:0000981//RNA polymerase II transcription factor activity, sequence-specific DNA binding;GO:0001102//RNA polymerase II activating transcription factor binding;GO:0001228//transcriptional activator activity, RNA polymerase II transc…	GO:0000122//negative regulation of transcription from RNA polymerase II promoter;GO:0001525//angiogenesis;GO:0001774//microglial cell activation;GO:0001836//release of cytochrome c from mitochondria;GO:0001889//liver development;GO:0001938//positive regulation of endothelial cell proliferation;GO:0003151//outflow tract morphogenesis;GO:0006351//transcription, DNA-templated;GO:0006355//regulation …
ENSG00000179388	38	31	17581	13513	0.35	0.27	164.83	159.17	0.31	162	9.02951	0	0	EGR3	early growth response 3 [Source:HGNC Symbol;Acc:HGNC:3240]	Human Diseases;Human Diseases;Organismal Systems	Cancers;Infectious diseases;Immune system	ko05203//Viral carcinogenesis;ko05161//Hepatitis B;ko04625//C-type lectin receptor signaling pathway	K12497;K12497;K12497	GO:0005634//nucleus	GO:0000977//RNA polymerase II regulatory region sequence-specific DNA binding;GO:0000981//RNA polymerase II transcription factor activity, sequence-specific DNA binding;GO:0003676//nucleic acid binding;GO:0003677//DNA binding;GO:0003700//transcription factor activity, sequence-specific DNA binding;GO:0043565//sequence-specific DNA binding;GO:0046872//metal ion binding	GO:0001938//positive regulation of endothelial cell proliferation;GO:0002042//cell migration involved in sprouting angiogenesis;GO:0006357//regulation of transcription from RNA polymerase II promoter;GO:0007274//neuromuscular synaptic transmission;GO:0007422//peripheral nervous system development;GO:0007517//muscle organ development;GO:0007623//circadian rhythm;GO:0033089//positive regulation of …
ENSG00000185022	204	216	12745	9516	2.46	2.5	157.27	147.53	2.48	152.4	5.94138	0	0	MAFF	MAF bZIP transcription factor F [Source:HGNC Symbol;Acc:HGNC:6780]	-	-	-	-	GO:0005634//nucleus;GO:0005654//nucleoplasm;GO:0005739//mitochondrion	GO:0000978//RNA polymerase II core promoter proximal region sequence-specific DNA binding;GO:0000981//RNA polymerase II transcription factor activity, sequence-specific DNA binding;GO:0001228//transcriptional activator activity, RNA polymerase II transcription regulatory region sequence-specific binding;GO:0003677//DNA binding;GO:0003700//transcription factor activity, sequence-specific DNA bindi…	GO:0001701//in utero embryonic development;GO:0006355//regulation of transcription, DNA-templated;GO:0006366//transcription from RNA polymerase II promoter;GO:0007567//parturition;GO:0007596//blood coagulation;GO:0035914//skeletal muscle cell differentiation;GO:0045604//regulation of epidermal cell differentiation;GO:0045944//positive regulation of transcription from RNA polymerase II promoter
ENSG00000198576	79	112	27918	20161	0.61	0.82	218.68	198.4	0.715	208.54	8.18817	0	0	ARC	activity regulated cytoskeleton associated protein [Source:HGNC Symbol;Acc:HGNC:648]	Human Diseases	Substance dependence	ko05031//Amphetamine addiction	K15867	GO:0001669//acrosomal vesicle;GO:0005737//cytoplasm;GO:0005768//endosome;GO:0005856//cytoskeleton;GO:0005886//plasma membrane;GO:0005938//cell cortex;GO:0014069//postsynaptic density;GO:0015629//actin cytoskeleton;GO:0016020//membrane;GO:0030054//cell junction;GO:0030425//dendrite;GO:0031410//cytoplasmic vesicle;GO:0031901//early endosome membrane;GO:0042995//cell projection;GO:0043025//neuronal …	GO:0003723//RNA binding;GO:0003729//mRNA binding	GO:0006897//endocytosis;GO:0007010//cytoskeleton organization;GO:0007275//multicellular organism development;GO:0007492//endoderm development;GO:0007612//learning;GO:0007616//long-term memory;GO:0009952//anterior/posterior pattern specification;GO:0016477//cell migration;GO:0022604//regulation of cell morphogenesis;GO:0048168//regulation of neuronal synaptic plasticity;GO:0051028//mRNA transport;…
ENSG00000198786	115506	121354	11993	10347	1440.44	1453.09	152.84	165.66	1446.77	159.25	-3.18347	0	0	MT-ND5	mitochondrially encoded NADH:ubiquinone oxidoreductase core subunit 5 [Source:HGNC Symbol;Acc:HGNC:7461]	Metabolism;Organismal Systems;Organismal Systems;Human Diseases;Metabolism	Global and overview maps;Environmental adaptation;Nervous system;Neurodegenerative diseases;Energy metabolism	ko01100//Metabolic pathways;ko04714//Thermogenesis;ko04723//Retrograde endocannabinoid signaling;ko05012//Parkinson disease;ko00190//Oxidative phosphorylation	K03883;K03883;K03883;K03883;K03883	GO:0005739//mitochondrion;GO:0005743//mitochondrial inner membrane;GO:0005747//mitochondrial respiratory chain complex I;GO:0016020//membrane;GO:0016021//integral component of membrane;GO:0043005//neuron projection;GO:0070469//respiratory chain	GO:0003954//NADH dehydrogenase activity;GO:0008137//NADH dehydrogenase (ubiquinone) activity;GO:0016491//oxidoreductase activity	GO:0001666//response to hypoxia;GO:0006120//mitochondrial electron transport, NADH to ubiquinone;GO:0010243//response to organonitrogen compound;GO:0032981//mitochondrial respiratory chain complex I assembly;GO:0042542//response to hydrogen peroxide;GO:0042773//ATP synthesis coupled electron transport;GO:0055114//oxidation-reduction process
ENSG00000198804	474248	500512	104290	84711	6949.75	7042.48	1561.76	1593.74	6996.11	1577.75	-2.14869	0	0	MT-CO1	mitochondrially encoded cytochrome c oxidase I [Source:HGNC Symbol;Acc:HGNC:7419]	Metabolism;Organismal Systems;Human Diseases;Human Diseases;Human Diseases;Human Diseases;Metabolism;Organismal Systems	Global and overview maps;Environmental adaptation;Neurodegenerative diseases;Neurodegenerative diseases;Endocrine and metabolic diseases;Neurodegenerative diseases;Energy metabolism;Circulatory system	ko01100//Metabolic pathways;ko04714//Thermogenesis;ko05016//Huntington disease;ko05010//Alzheimer disease;ko04932//Non-alcoholic fatty liver disease (NAFLD);ko05012//Parkinson disease;ko00190//Oxidative phosphorylation;ko04260//Cardiac muscle contraction	K02256;K02256;K02256;K02256;K02256;K02256;K02256;K02256	GO:0005739//mitochondrion;GO:0005743//mitochondrial inner membrane;GO:0005750//mitochondrial respiratory chain complex III;GO:0005751//mitochondrial respiratory chain complex IV;GO:0016020//membrane;GO:0016021//integral component of membrane;GO:0045277//respiratory chain complex IV;GO:0070469//respiratory chain	GO:0004129//cytochrome-c oxidase activity;GO:0005515//protein binding;GO:0016491//oxidoreductase activity;GO:0020037//heme binding;GO:0046872//metal ion binding	GO:0006119//oxidative phosphorylation;GO:0006123//mitochondrial electron transport, cytochrome c to oxygen;GO:0006979//response to oxidative stress;GO:0007568//aging;GO:0009060//aerobic respiration;GO:0015990//electron transport coupled proton transport;GO:0021549//cerebellum development;GO:0022900//electron transport chain;GO:0046688//response to copper ion;GO:0051602//response to electrical sti…
ENSG00000204388	28704	29724	530068	391236	257.29	255.82	4855.3	4502.24	256.555	4678.77	4.18879	0	0	HSPA1B	heat shock protein family A (Hsp70) member 1B [Source:HGNC Symbol;Acc:HGNC:5233]	Environmental Information Processing;Cellular Processes;Human Diseases;Human Diseases;Genetic Information Processing;Organismal Systems;Genetic Information Processing;Human Diseases;Human Diseases;Organismal Systems;Organismal Systems;Human Diseases	Signal transduction;Transport and catabolism;Infectious diseases;Infectious diseases;Folding, sorting and degradation;Endocrine system;Transcription;Infectious diseases;Infectious diseases;Immune system;Aging;Infectious diseases	ko04010//MAPK signaling pathway;ko04144//Endocytosis;ko05169//Epstein-Barr virus infection;ko05164//Influenza A;ko04141//Protein processing in endoplasmic reticulum;ko04915//Estrogen signaling pathway;ko03040//Spliceosome;ko05162//Measles;ko05145//Toxoplasmosis;ko04612//Antigen processing and presentation;ko04213//Longevity regulating pathway - multiple species;ko05134//Legionellosis	K03283;K03283;K03283;K03283;K03283;K03283;K03283;K03283;K03283;K03283;K03283;K03283	GO:0000151//ubiquitin ligase complex;GO:0005576//extracellular region;GO:0005634//nucleus;GO:0005654//nucleoplasm;GO:0005737//cytoplasm;GO:0005739//mitochondrion;GO:0005783//endoplasmic reticulum;GO:0005813//centrosome;GO:0005814//centriole;GO:0005815//microtubule organizing center;GO:0005829//cytosol;GO:0005856//cytoskeleton;GO:0005925//focal adhesion;GO:0008180//COP9 signalosome;GO:0016234//inc…	GO:0000166//nucleotide binding;GO:0001618//virus receptor activity;GO:0001664//G-protein coupled receptor binding;GO:0003723//RNA binding;GO:0005102//receptor binding;GO:0005515//protein binding;GO:0005524//ATP binding;GO:0016887//ATPase activity;GO:0019899//enzyme binding;GO:0031072//heat shock protein binding;GO:0031625//ubiquitin protein ligase binding;GO:0042623//ATPase activity, coupled;GO:0…	GO:0006402//mRNA catabolic process;GO:0006986//response to unfolded protein;GO:0008285//negative regulation of cell proliferation;GO:0010628//positive regulation of gene expression;GO:0030308//negative regulation of cell growth;GO:0031396//regulation of protein ubiquitination;GO:0031397//negative regulation of protein ubiquitination;GO:0032436//positive regulation of proteasomal ubiquitin-depende…
ENSG00000204389	17581	18105	322273	241066	180.91	178.88	3388.82	3184.68	179.895	3286.75	4.19143	0	0	HSPA1A	heat shock protein family A (Hsp70) member 1A [Source:HGNC Symbol;Acc:HGNC:5232]	Environmental Information Processing;Cellular Processes;Human Diseases;Human Diseases;Genetic Information Processing;Organismal Systems;Genetic Information Processing;Human Diseases;Human Diseases;Organismal Systems;Organismal Systems;Human Diseases;Human Diseases	Signal transduction;Transport and catabolism;Infectious diseases;Infectious diseases;Folding, sorting and degradation;Endocrine system;Transcription;Infectious diseases;Infectious diseases;Immune system;Aging;Infectious diseases;Neurodegenerative diseases	ko04010//MAPK signaling pathway;ko04144//Endocytosis;ko05169//Epstein-Barr virus infection;ko05164//Influenza A;ko04141//Protein processing in endoplasmic reticulum;ko04915//Estrogen signaling pathway;ko03040//Spliceosome;ko05162//Measles;ko05145//Toxoplasmosis;ko04612//Antigen processing and presentation;ko04213//Longevity regulating pathway - multiple species;ko05134//Legionellosis;ko05020//Pri…	K03283;K03283;K03283;K03283;K03283;K03283;K03283;K03283;K03283;K03283;K03283;K03283;K03283	GO:0000151//ubiquitin ligase complex;GO:0005576//extracellular region;GO:0005634//nucleus;GO:0005654//nucleoplasm;GO:0005737//cytoplasm;GO:0005739//mitochondrion;GO:0005783//endoplasmic reticulum;GO:0005813//centrosome;GO:0005814//centriole;GO:0005815//microtubule organizing center;GO:0005829//cytosol;GO:0005856//cytoskeleton;GO:0005925//focal adhesion;GO:0008180//COP9 signalosome;GO:0016234//inc…	GO:0000166//nucleotide binding;GO:0001618//virus receptor activity;GO:0001664//G-protein coupled receptor binding;GO:0003714//transcription corepressor activity;GO:0003723//RNA binding;GO:0005102//receptor binding;GO:0005515//protein binding;GO:0005524//ATP binding;GO:0016887//ATPase activity;GO:0019899//enzyme binding;GO:0031072//heat shock protein binding;GO:0031249//denatured protein binding;G…	GO:0006402//mRNA catabolic process;GO:0006986//response to unfolded protein;GO:0008285//negative regulation of cell proliferation;GO:0010628//positive regulation of gene expression;GO:0030308//negative regulation of cell growth;GO:0030512//negative regulation of transforming growth factor beta receptor signaling pathway;GO:0031396//regulation of protein ubiquitination;GO:0031397//negative regulat…
ENSG00000126368	2518	2819	20126	15563	20.53	22.06	167.66	162.88	21.295	165.27	2.95624	4.00853e-303	2.03821e-300	NR1D1	nuclear receptor subfamily 1 group D member 1 [Source:HGNC Symbol;Acc:HGNC:7962]	Organismal Systems	Environmental adaptation	ko04710//Circadian rhythm	K03728	GO:0000790//nuclear chromatin;GO:0005634//nucleus;GO:0005654//nucleoplasm;GO:0005737//cytoplasm;GO:0016604//nuclear body;GO:0030425//dendrite;GO:0042995//cell projection;GO:0043197//dendritic spine;GO:0090575//RNA polymerase II transcription factor complex	GO:0000976//transcription regulatory region sequence-specific DNA binding;GO:0000977//RNA polymerase II regulatory region sequence-specific DNA binding;GO:0000978//RNA polymerase II core promoter proximal region sequence-specific DNA binding;GO:0000981//RNA polymerase II transcription factor activity, sequence-specific DNA binding;GO:0001222//transcription corepressor binding;GO:0001227//transcri…	GO:0000122//negative regulation of transcription from RNA polymerase II promoter;GO:0005978//glycogen biosynthetic process;GO:0006355//regulation of transcription, DNA-templated;GO:0006367//transcription initiation from RNA polymerase II promoter;GO:0007275//multicellular organism development;GO:0007623//circadian rhythm;GO:0009755//hormone-mediated signaling pathway;GO:0010498//proteasomal prote…
ENSG00000180573	318	284	5719	4529	4.61	3.96	84.76	84.33	4.285	84.545	4.30235	1.12387e-290	5.54134e-288	HIST1H2AC	histone cluster 1 H2A family member c [Source:HGNC Symbol;Acc:HGNC:4733]	Human Diseases;Cellular Processes;Human Diseases	Substance dependence;Cell growth and death;Immune diseases	ko05034//Alcoholism;ko04217//Necroptosis;ko05322//Systemic lupus erythematosus	K11251;K11251;K11251	GO:0000786//nucleosome;GO:0000790//nuclear chromatin;GO:0005634//nucleus;GO:0005654//nucleoplasm;GO:0005694//chromosome;GO:0070062//extracellular exosome	GO:0003674//molecular_function;GO:0003677//DNA binding;GO:0046982//protein heterodimerization activity	GO:0006325//chromatin organization;GO:0008285//negative regulation of cell proliferation
ENSG00000120129	700	733	9894	7093	7.83	7.88	113.16	101.92	7.855	107.54	3.77512	1.80394e-283	8.63293e-281	DUSP1	dual specificity phosphatase 1 [Source:HGNC Symbol;Acc:HGNC:3064]	Environmental Information Processing;Human Diseases;Organismal Systems	Signal transduction;Cardiovascular diseases;Nervous system	ko04010//MAPK signaling pathway;ko05418//Fluid shear stress and atherosclerosis;ko04726//Serotonergic synapse	K21278;K21278;K21278	GO:0005634//nucleus;GO:0005737//cytoplasm	GO:0004721//phosphoprotein phosphatase activity;GO:0004722//protein serine/threonine phosphatase activity;GO:0004725//protein tyrosine phosphatase activity;GO:0005515//protein binding;GO:0008138//protein tyrosine/serine/threonine phosphatase activity;GO:0008330//protein tyrosine/threonine phosphatase activity;GO:0016787//hydrolase activity;GO:0016791//phosphatase activity;GO:0017017//MAP kinase t…	GO:0000188//inactivation of MAPK activity;GO:0006470//protein dephosphorylation;GO:0007049//cell cycle;GO:0007162//negative regulation of cell adhesion;GO:0008285//negative regulation of cell proliferation;GO:0009416//response to light stimulus;GO:0010033//response to organic substance;GO:0016311//dephosphorylation;GO:0032355//response to estradiol;GO:0032526//response to retinoic acid;GO:0032870…
ENSG00000125740	36	38	4716	3736	0.3	0.3	39.75	39.56	0.3	39.655	7.0464	2.14206e-280	9.95814e-278	FOSB	FosB proto-oncogene, AP-1 transcription factor subunit [Source:HGNC Symbol;Acc:HGNC:3797]	Human Diseases;Organismal Systems;Organismal Systems;Human Diseases;Human Diseases	Substance dependence;Development;Immune system;Substance dependence;Substance dependence	ko05034//Alcoholism;ko04380//Osteoclast differentiation;ko04657//IL-17 signaling pathway;ko05031//Amphetamine addiction;ko05030//Cocaine addiction	K09029;K09029;K09029;K09029;K09029	GO:0005634//nucleus;GO:0005654//nucleoplasm;GO:0043231//intracellular membrane-bounded organelle	GO:0000978//RNA polymerase II core promoter proximal region sequence-specific DNA binding;GO:0000981//RNA polymerase II transcription factor activity, sequence-specific DNA binding;GO:0001228//transcriptional activator activity, RNA polymerase II transcription regulatory region sequence-specific binding;GO:0003677//DNA binding;GO:0003690//double-stranded DNA binding;GO:0003700//transcription fact…	GO:0000122//negative regulation of transcription from RNA polymerase II promoter;GO:0006355//regulation of transcription, DNA-templated;GO:0006357//regulation of transcription from RNA polymerase II promoter;GO:0006366//transcription from RNA polymerase II promoter;GO:0007565//female pregnancy;GO:0009612//response to mechanical stimulus;GO:0032570//response to progesterone;GO:0032870//cellular re…
ENSG00000270276	204	190	4379	3399	4.07	3.64	89.33	87.11	3.855	88.22	4.5163	3.92515e-272	1.77406e-269	HIST2H4B	histone cluster 2 H4 family member b [Source:HGNC Symbol;Acc:HGNC:29607]	Human Diseases;Human Diseases;Human Diseases	Cancers;Substance dependence;Immune diseases	ko05203//Viral carcinogenesis;ko05034//Alcoholism;ko05322//Systemic lupus erythematosus	K11254;K11254;K11254	GO:0000228//nuclear chromosome;GO:0000784//nuclear chromosome, telomeric region;GO:0000786//nucleosome;GO:0000788//nuclear nucleosome;GO:0005576//extracellular region;GO:0005634//nucleus;GO:0005654//nucleoplasm;GO:0005694//chromosome;GO:0016020//membrane;GO:0032991//macromolecular complex;GO:0070062//extracellular exosome	GO:0003677//DNA binding;GO:0003723//RNA binding;GO:0005515//protein binding;GO:0019904//protein domain specific binding;GO:0046982//protein heterodimerization activity	GO:0000183//chromatin silencing at rDNA;GO:0006303//double-strand break repair via nonhomologous end joining;GO:0006334//nucleosome assembly;GO:0006335//DNA replication-dependent nucleosome assembly;GO:0006336//DNA replication-independent nucleosome assembly;GO:0006352//DNA-templated transcription, initiation;GO:0016233//telomere capping;GO:0032200//telomere organization;GO:0034080//CENP-A contai…
ENSG00000140941	1912	1964	12796	11239	26.08	25.72	178.38	196.83	25.9	187.605	2.85667	2.65089e-250	1.16575e-247	MAP1LC3B	microtubule associated protein 1 light chain 3 beta [Source:HGNC Symbol;Acc:HGNC:13352]	Cellular Processes	Cell growth and death	ko04216//Ferroptosis	K10435	GO:0000421//autophagosome membrane;GO:0005622//intracellular;GO:0005737//cytoplasm;GO:0005739//mitochondrion;GO:0005776//autophagosome;GO:0005829//cytosol;GO:0005856//cytoskeleton;GO:0005874//microtubule;GO:0005930//axoneme;GO:0012505//endomembrane system;GO:0016020//membrane;GO:0031090//organelle membrane;GO:0031410//cytoplasmic vesicle	GO:0005515//protein binding;GO:0008017//microtubule binding;GO:0031625//ubiquitin protein ligase binding	GO:0000045//autophagosome assembly;GO:0000422//mitophagy;GO:0006914//autophagy;GO:0006995//cellular response to nitrogen starvation;GO:0009267//cellular response to starvation;GO:0016236//macroautophagy;GO:0097352//autophagosome maturation
ENSG00000168209	2649	2604	18853	14002	34.24	32.32	249.06	232.39	33.28	240.725	2.85466	1.05872e-248	4.53328e-246	DDIT4	DNA damage inducible transcript 4 [Source:HGNC Symbol;Acc:HGNC:24944]	Environmental Information Processing;Environmental Information Processing;Human Diseases;Cellular Processes	Signal transduction;Signal transduction;Cancers;Transport and catabolism	ko04151//PI3K-Akt signaling pathway;ko04150//mTOR signaling pathway;ko05206//MicroRNAs in cancer;ko04140//Autophagy - animal	K08270;K08270;K08270;K08270	GO:0005622//intracellular;GO:0005737//cytoplasm;GO:0005739//mitochondrion;GO:0005829//cytosol	GO:0071889//14-3-3 protein binding	GO:0001666//response to hypoxia;GO:0001764//neuron migration;GO:0006915//apoptotic process;GO:0007420//brain development;GO:0008283//cell proliferation;GO:0009968//negative regulation of signal transduction;GO:0010801//negative regulation of peptidyl-threonine phosphorylation;GO:0030182//neuron differentiation;GO:0032007//negative regulation of TOR signaling;GO:0032984//macromolecular complex dis…
ENSG00000270882	180	174	3737	2888	6.98	6.48	148.02	143.71	6.73	145.865	4.43788	2.0861e-244	8.70334e-242	HIST2H4A	histone cluster 2 H4 family member a [Source:HGNC Symbol;Acc:HGNC:4794]	Human Diseases;Human Diseases;Human Diseases	Cancers;Substance dependence;Immune diseases	ko05203//Viral carcinogenesis;ko05034//Alcoholism;ko05322//Systemic lupus erythematosus	K11254;K11254;K11254	GO:0000228//nuclear chromosome;GO:0000784//nuclear chromosome, telomeric region;GO:0000786//nucleosome;GO:0000788//nuclear nucleosome;GO:0005576//extracellular region;GO:0005634//nucleus;GO:0005654//nucleoplasm;GO:0005694//chromosome;GO:0016020//membrane;GO:0032991//macromolecular complex;GO:0070062//extracellular exosome	GO:0003677//DNA binding;GO:0003723//RNA binding;GO:0005515//protein binding;GO:0019904//protein domain specific binding;GO:0046982//protein heterodimerization activity	GO:0000183//chromatin silencing at rDNA;GO:0006303//double-strand break repair via nonhomologous end joining;GO:0006334//nucleosome assembly;GO:0006335//DNA replication-dependent nucleosome assembly;GO:0006336//DNA replication-independent nucleosome assembly;GO:0006352//DNA-templated transcription, initiation;GO:0016233//telomere capping;GO:0032200//telomere organization;GO:0034080//CENP-A contai…
ENSG00000128272	9177	9609	34381	27771	116.33	116.95	445.35	451.94	116.64	448.645	1.94351	1.41962e-239	5.77467e-237	ATF4	activating transcription factor 4 [Source:HGNC Symbol;Acc:HGNC:786]	Environmental Information Processing;Environmental Information Processing;Human Diseases;Human Diseases;Human Diseases;Human Diseases;Environmental Information Processing;Genetic Information Processing;Human Diseases;Human Diseases;Organismal Systems;Human Diseases;Cellular Processes;Organismal Systems;Organismal Systems;Organismal Systems;Organismal Systems;Organismal Systems;Environmental Infor…	Signal transduction;Signal transduction;Infectious diseases;Infectious diseases;Cancers;Substance dependence;Signal transduction;Folding, sorting and degradation;Endocrine and metabolic diseases;Endocrine and metabolic diseases;Circulatory system;Infectious diseases;Cell growth and death;Endocrine system;Nervous system;Endocrine system;Nervous system;Nervous system;Signal transduction;Endocrine s…	ko04151//PI3K-Akt signaling pathway;ko04010//MAPK signaling pathway;ko05166//HTLV-I infection;ko05163//Human cytomegalovirus infection;ko05203//Viral carcinogenesis;ko05034//Alcoholism;ko04022//cGMP - PKG signaling pathway;ko04141//Protein processing in endoplasmic reticulum;ko04934//Cushing syndrome;ko04932//Non-alcoholic fatty liver disease (NAFLD);ko04261//Adrenergic signaling in cardiomyocyte…	K04374;K04374;K04374;K04374;K04374;K04374;K04374;K04374;K04374;K04374;K04374;K04374;K04374;K04374;K04374;K04374;K04374;K04374;K04374;K04374;K04374;K04374;K04374;K04374;K04374;K04374;K04374;K04374;K04374;K04374;K04374;K04374	GO:0005634//nucleus;GO:0005654//nucleoplasm;GO:0005667//transcription factor complex;GO:0005737//cytoplasm;GO:0005813//centrosome;GO:0005815//microtubule organizing center;GO:0005856//cytoskeleton;GO:0005886//plasma membrane;GO:0016020//membrane;GO:0032590//dendrite membrane;GO:0032991//macromolecular complex;GO:0034399//nuclear periphery;GO:0043005//neuron projection;GO:0090575//RNA polymerase I…	GO:0000977//RNA polymerase II regulatory region sequence-specific DNA binding;GO:0000978//RNA polymerase II core promoter proximal region sequence-specific DNA binding;GO:0000980//RNA polymerase II distal enhancer sequence-specific DNA binding;GO:0000981//RNA polymerase II transcription factor activity, sequence-specific DNA binding;GO:0001085//RNA polymerase II transcription factor binding;GO:00…	GO:0006094//gluconeogenesis;GO:0006355//regulation of transcription, DNA-templated;GO:0006357//regulation of transcription from RNA polymerase II promoter;GO:0006366//transcription from RNA polymerase II promoter;GO:0006520//cellular amino acid metabolic process;GO:0006874//cellular calcium ion homeostasis;GO:0007214//gamma-aminobutyric acid signaling pathway;GO:0007623//circadian rhythm;GO:00096…
ENSG00000175197	468	374	8487	6861	11.79	9.05	218.56	221.98	10.42	220.27	4.40185	1.81046e-238	7.18489e-236	DDIT3	DNA damage inducible transcript 3 [Source:HGNC Symbol;Acc:HGNC:2726]	Environmental Information Processing;Human Diseases;Genetic Information Processing;Human Diseases;Cellular Processes	Signal transduction;Cancers;Folding, sorting and degradation;Endocrine and metabolic diseases;Cell growth and death	ko04010//MAPK signaling pathway;ko05202//Transcriptional misregulation in cancers;ko04141//Protein processing in endoplasmic reticulum;ko04932//Non-alcoholic fatty liver disease (NAFLD);ko04210//Apoptosis	K04452;K04452;K04452;K04452;K04452	GO:0005634//nucleus;GO:0005654//nucleoplasm;GO:0005737//cytoplasm;GO:0005770//late endosome;GO:0005829//cytosol;GO:0032993//protein-DNA complex;GO:0035976//AP1 complex;GO:0036488//CHOP-C/EBP complex;GO:1990617//CHOP-ATF4 complex;GO:1990622//CHOP-ATF3 complex	GO:0000976//transcription regulatory region sequence-specific DNA binding;GO:0000978//RNA polymerase II core promoter proximal region sequence-specific DNA binding;GO:0000981//RNA polymerase II transcription factor activity, sequence-specific DNA binding;GO:0001228//transcriptional activator activity, RNA polymerase II transcription regulatory region sequence-specific binding;GO:0003677//DNA bind…	GO:0000122//negative regulation of transcription from RNA polymerase II promoter;GO:0001955//blood vessel maturation;GO:0006355//regulation of transcription, DNA-templated;GO:0006915//apoptotic process;GO:0006974//cellular response to DNA damage stimulus;GO:0006983//ER overload response;GO:0006986//response to unfolded protein;GO:0007049//cell cycle;GO:0007050//cell cycle arrest;GO:0016055//Wnt s…
ENSG00000198712	135568	143685	33953	28662	4478.67	4557.76	1146.25	1215.66	4518.22	1180.95	-1.9358	7.76026e-238	3.00636e-235	MT-CO2	mitochondrially encoded cytochrome c oxidase II [Source:HGNC Symbol;Acc:HGNC:7421]	Metabolism;Organismal Systems;Human Diseases;Human Diseases;Human Diseases;Human Diseases;Metabolism;Organismal Systems	Global and overview maps;Environmental adaptation;Neurodegenerative diseases;Neurodegenerative diseases;Endocrine and metabolic diseases;Neurodegenerative diseases;Energy metabolism;Circulatory system	ko01100//Metabolic pathways;ko04714//Thermogenesis;ko05016//Huntington disease;ko05010//Alzheimer disease;ko04932//Non-alcoholic fatty liver disease (NAFLD);ko05012//Parkinson disease;ko00190//Oxidative phosphorylation;ko04260//Cardiac muscle contraction	K02261;K02261;K02261;K02261;K02261;K02261;K02261;K02261	GO:0005739//mitochondrion;GO:0005743//mitochondrial inner membrane;GO:0005751//mitochondrial respiratory chain complex IV;GO:0016020//membrane;GO:0016021//integral component of membrane;GO:0045277//respiratory chain complex IV;GO:0070469//respiratory chain	GO:0004129//cytochrome-c oxidase activity;GO:0005507//copper ion binding;GO:0005515//protein binding;GO:0016491//oxidoreductase activity;GO:0046872//metal ion binding	GO:0006123//mitochondrial electron transport, cytochrome c to oxygen;GO:0007595//lactation;GO:0009409//response to cold;GO:0010729//positive regulation of hydrogen peroxide biosynthetic process;GO:0010940//positive regulation of necrotic cell death;GO:0022900//electron transport chain;GO:0042773//ATP synthesis coupled electron transport;GO:0055114//oxidation-reduction process;GO:1902600//hydrogen…
ENSG00000197903	748	734	6394	4955	44.36	41.8	387.53	377.29	43.08	382.41	3.15003	2.03629e-233	7.70521e-231	HIST1H2BK	histone cluster 1 H2B family member k [Source:HGNC Symbol;Acc:HGNC:13954]	Human Diseases;Human Diseases;Human Diseases	Cancers;Substance dependence;Immune diseases	ko05203//Viral carcinogenesis;ko05034//Alcoholism;ko05322//Systemic lupus erythematosus	K11252;K11252;K11252	GO:0000786//nucleosome;GO:0005615//extracellular space;GO:0005634//nucleus;GO:0005654//nucleoplasm;GO:0005694//chromosome;GO:0005829//cytosol	GO:0003674//molecular_function;GO:0003677//DNA binding;GO:0046982//protein heterodimerization activity	GO:0002227//innate immune response in mucosa;GO:0006334//nucleosome assembly;GO:0016567//protein ubiquitination;GO:0019731//antibacterial humoral response;GO:0031640//killing of cells of other organism;GO:0042742//defense response to bacterium;GO:0050829//defense response to Gram-negative bacterium;GO:0050830//defense response to Gram-positive bacterium
ENSG00000197019	1036	1059	9447	6893	11.07	10.87	103.19	94.59	10.97	98.89	3.17226	2.55694e-231	9.45545e-229	SERTAD1	SERTA domain containing 1 [Source:HGNC Symbol;Acc:HGNC:17932]	-	-	-	-	GO:0005634//nucleus;GO:0005737//cytoplasm	GO:0005515//protein binding	GO:0000079//regulation of cyclin-dependent protein serine/threonine kinase activity;GO:0008284//positive regulation of cell proliferation;GO:0030308//negative regulation of cell growth;GO:0045893//positive regulation of transcription, DNA-templated;GO:0045944//positive regulation of transcription from RNA polymerase II promoter
ENSG00000138166	754	722	6415	5050	6.66	6.13	57.93	57.3	6.395	57.615	3.17143	8.48311e-231	3.0673e-228	DUSP5	dual specificity phosphatase 5 [Source:HGNC Symbol;Acc:HGNC:3071]	Environmental Information Processing	Signal transduction	ko04010//MAPK signaling pathway	K04459	GO:0005634//nucleus;GO:0005654//nucleoplasm;GO:0005737//cytoplasm	GO:0004721//phosphoprotein phosphatase activity;GO:0004725//protein tyrosine phosphatase activity;GO:0005515//protein binding;GO:0008138//protein tyrosine/serine/threonine phosphatase activity;GO:0016787//hydrolase activity;GO:0016791//phosphatase activity;GO:0017017//MAP kinase tyrosine/serine/threonine phosphatase activity	GO:0000165//MAPK cascade;GO:0000187//activation of MAPK activity;GO:0000188//inactivation of MAPK activity;GO:0006470//protein dephosphorylation;GO:0016311//dephosphorylation;GO:0035335//peptidyl-tyrosine dephosphorylation;GO:0035970//peptidyl-threonine dephosphorylation
ENSG00000184678	88	95	3292	2474	0.91	0.94	34.65	32.71	0.925	33.68	5.18629	2.34117e-230	8.28111e-228	HIST2H2BE	histone cluster 2 H2B family member e [Source:HGNC Symbol;Acc:HGNC:4760]	Human Diseases;Human Diseases;Human Diseases	Cancers;Substance dependence;Immune diseases	ko05203//Viral carcinogenesis;ko05034//Alcoholism;ko05322//Systemic lupus erythematosus	K11252;K11252;K11252	GO:0000786//nucleosome;GO:0005615//extracellular space;GO:0005634//nucleus;GO:0005654//nucleoplasm;GO:0005694//chromosome;GO:0005829//cytosol;GO:0070062//extracellular exosome	GO:0003677//DNA binding;GO:0046982//protein heterodimerization activity	GO:0002227//innate immune response in mucosa;GO:0006334//nucleosome assembly;GO:0019731//antibacterial humoral response;GO:0042742//defense response to bacterium;GO:0050830//defense response to Gram-positive bacterium
ENSG00000099860	1063	1050	8382	6321	34.48	32.7	277.8	263.19	33.59	270.495	3.0095	6.32374e-228	2.18922e-225	GADD45B	growth arrest and DNA damage inducible beta [Source:HGNC Symbol;Acc:HGNC:4096]	Human Diseases;Environmental Information Processing;Human Diseases;Human Diseases;Cellular Processes;Human Diseases;Human Diseases;Cellular Processes;Environmental Information Processing;Cellular Processes;Environmental Information Processing;Human Diseases;Human Diseases;Human Diseases;Human Diseases;Cellular Processes;Human Diseases;Human Diseases;Human Diseases;Human Diseases;Human Diseases;Hu…	Cancers;Signal transduction;Cancers;Cancers;Cell growth and death;Cancers;Cancers;Cell growth and death;Signal transduction;Cell growth and death;Signal transduction;Cancers;Cancers;Cancers;Cancers;Cell growth and death;Cancers;Cancers;Cancers;Cancers;Cancers;Cancers	ko05200//Pathways in cancer;ko04010//MAPK signaling pathway;ko05202//Transcriptional misregulation in cancers;ko05225//Hepatocellular carcinoma;ko04218//Cellular senescence;ko05226//Gastric cancer;ko05224//Breast cancer;ko04210//Apoptosis;ko04068//FoxO signaling pathway;ko04110//Cell cycle;ko04064//NF-kappa B signaling pathway;ko05222//Small cell lung cancer;ko05210//Colorectal cancer;ko05212//Pa…	K04402;K04402;K04402;K04402;K04402;K04402;K04402;K04402;K04402;K04402;K04402;K04402;K04402;K04402;K04402;K04402;K04402;K04402;K04402;K04402;K04402;K04402	GO:0005634//nucleus;GO:0005737//cytoplasm	GO:0005515//protein binding	GO:0000185//activation of MAPKKK activity;GO:0000186//activation of MAPKK activity;GO:0006469//negative regulation of protein kinase activity;GO:0006915//apoptotic process;GO:0007275//multicellular organism development;GO:0030154//cell differentiation;GO:0043065//positive regulation of apoptotic process;GO:0046330//positive regulation of JNK cascade;GO:0051726//regulation of cell cycle;GO:1900745…
ENSG00000044574	43507	45086	138522	112057	251.57	250.31	818.5	831.85	250.94	825.175	1.71736	3.76484e-226	1.2762e-223	HSPA5	heat shock protein family A (Hsp70) member 5 [Source:HGNC Symbol;Acc:HGNC:5238]	Genetic Information Processing;Organismal Systems;Organismal Systems;Human Diseases;Genetic Information Processing	Folding, sorting and degradation;Endocrine system;Immune system;Neurodegenerative diseases;Folding, sorting and degradation	ko04141//Protein processing in endoplasmic reticulum;ko04918//Thyroid hormone synthesis;ko04612//Antigen processing and presentation;ko05020//Prion diseases;ko03060//Protein export	K09490;K09490;K09490;K09490;K09490	GO:0005634//nucleus;GO:0005737//cytoplasm;GO:0005739//mitochondrion;GO:0005783//endoplasmic reticulum;GO:0005788//endoplasmic reticulum lumen;GO:0005789//endoplasmic reticulum membrane;GO:0005790//smooth endoplasmic reticulum;GO:0005793//endoplasmic reticulum-Golgi intermediate compartment;GO:0005829//cytosol;GO:0005886//plasma membrane;GO:0005925//focal adhesion;GO:0008180//COP9 signalosome;GO:0…	GO:0000166//nucleotide binding;GO:0005509//calcium ion binding;GO:0005515//protein binding;GO:0005524//ATP binding;GO:0016787//hydrolase activity;GO:0016887//ATPase activity;GO:0019899//enzyme binding;GO:0019904//protein domain specific binding;GO:0031072//heat shock protein binding;GO:0031625//ubiquitin protein ligase binding;GO:0042623//ATPase activity, coupled;GO:0043022//ribosome binding;GO:0…	GO:0001554//luteolysis;GO:0006983//ER overload response;GO:0006986//response to unfolded protein;GO:0009314//response to radiation;GO:0010976//positive regulation of neuron projection development;GO:0021589//cerebellum structural organization;GO:0021680//cerebellar Purkinje cell layer development;GO:0021762//substantia nigra development;GO:0030182//neuron differentiation;GO:0030335//positive regu…
ENSG00000153395	14914	15583	3087	2356	84.97	85.25	17.97	17.23	85.11	17.6	-2.27375	1.45785e-215	4.84096e-213	LPCAT1	lysophosphatidylcholine acyltransferase 1 [Source:HGNC Symbol;Acc:HGNC:25718]	Metabolism;Metabolism;Metabolism	Global and overview maps;Lipid metabolism;Lipid metabolism	ko01100//Metabolic pathways;ko00564//Glycerophospholipid metabolism;ko00565//Ether lipid metabolism	K13510;K13510;K13510	GO:0000139//Golgi membrane;GO:0005783//endoplasmic reticulum;GO:0005789//endoplasmic reticulum membrane;GO:0005794//Golgi apparatus;GO:0005811//lipid particle;GO:0005886//plasma membrane;GO:0016020//membrane;GO:0016021//integral component of membrane;GO:0035577//azurophil granule membrane	GO:0003841//1-acylglycerol-3-phosphate O-acyltransferase activity;GO:0005509//calcium ion binding;GO:0016740//transferase activity;GO:0016746//transferase activity, transferring acyl groups;GO:0046872//metal ion binding;GO:0047144//2-acylglycerol-3-phosphate O-acyltransferase activity;GO:0047159//1-alkenylglycerophosphocholine O-acyltransferase activity;GO:0047184//1-acylglycerophosphocholine O-a…	GO:0006629//lipid metabolic process;GO:0006644//phospholipid metabolic process;GO:0006654//phosphatidic acid biosynthetic process;GO:0006656//phosphatidylcholine biosynthetic process;GO:0008654//phospholipid biosynthetic process;GO:0036148//phosphatidylglycerol acyl-chain remodeling;GO:0036151//phosphatidylcholine acyl-chain remodeling;GO:0043129//surfactant homeostasis;GO:0043312//neutrophil deg…
ENSG00000101255	1236	1188	14128	9721	18.69	17.24	218.26	188.67	17.965	203.465	3.50152	8.11294e-211	2.64011e-208	TRIB3	tribbles pseudokinase 3 [Source:HGNC Symbol;Acc:HGNC:16228]	Human Diseases	Endocrine and metabolic diseases	ko04931//Insulin resistance	K19518	GO:0005634//nucleus;GO:0005730//nucleolus;GO:0005829//cytosol;GO:0005886//plasma membrane;GO:0031965//nuclear membrane	GO:0003714//transcription corepressor activity;GO:0004672//protein kinase activity;GO:0004860//protein kinase inhibitor activity;GO:0005515//protein binding;GO:0005524//ATP binding;GO:0019899//enzyme binding;GO:0019901//protein kinase binding;GO:0031434//mitogen-activated protein kinase kinase binding;GO:0031625//ubiquitin protein ligase binding;GO:0055106//ubiquitin-protein transferase regulator…	GO:0000122//negative regulation of transcription from RNA polymerase II promoter;GO:0006468//protein phosphorylation;GO:0006469//negative regulation of protein kinase activity;GO:0006915//apoptotic process;GO:0010827//regulation of glucose transport;GO:0019216//regulation of lipid metabolic process;GO:0032092//positive regulation of protein binding;GO:0032436//positive regulation of proteasomal u…
ENSG00000203811	76	84	2989	2223	1.04	1.1	41.68	38.94	1.07	40.31	5.23546	2.43699e-208	7.77496e-206	HIST2H3C	histone cluster 2 H3 family member c [Source:HGNC Symbol;Acc:HGNC:20503]	Human Diseases;Human Diseases;Human Diseases	Cancers;Substance dependence;Immune diseases	ko05202//Transcriptional misregulation in cancers;ko05034//Alcoholism;ko05322//Systemic lupus erythematosus	K11253;K11253;K11253	GO:0000786//nucleosome;GO:0005576//extracellular region;GO:0005634//nucleus;GO:0005654//nucleoplasm;GO:0005694//chromosome;GO:0070062//extracellular exosome	GO:0003677//DNA binding;GO:0005515//protein binding;GO:0031492//nucleosomal DNA binding;GO:0046982//protein heterodimerization activity	GO:0000183//chromatin silencing at rDNA;GO:0006325//chromatin organization;GO:0006334//nucleosome assembly;GO:0007596//blood coagulation;GO:0038111//interleukin-7-mediated signaling pathway;GO:0044267//cellular protein metabolic process;GO:0045652//regulation of megakaryocyte differentiation;GO:0045814//negative regulation of gene expression, epigenetic;GO:0060964//regulation of gene silencing by…
ENSG00000203852	72	85	3016	2246	0.98	1.11	42.06	39.35	1.045	40.705	5.28363	5.94173e-207	1.85919e-204	HIST2H3A	histone cluster 2 H3 family member a [Source:HGNC Symbol;Acc:HGNC:20505]	Human Diseases;Human Diseases;Human Diseases	Cancers;Substance dependence;Immune diseases	ko05202//Transcriptional misregulation in cancers;ko05034//Alcoholism;ko05322//Systemic lupus erythematosus	K11253;K11253;K11253	GO:0000786//nucleosome;GO:0005576//extracellular region;GO:0005634//nucleus;GO:0005654//nucleoplasm;GO:0005694//chromosome;GO:0070062//extracellular exosome	GO:0003677//DNA binding;GO:0005515//protein binding;GO:0031492//nucleosomal DNA binding;GO:0046982//protein heterodimerization activity	GO:0000183//chromatin silencing at rDNA;GO:0006325//chromatin organization;GO:0006334//nucleosome assembly;GO:0007596//blood coagulation;GO:0038111//interleukin-7-mediated signaling pathway;GO:0044267//cellular protein metabolic process;GO:0045652//regulation of megakaryocyte differentiation;GO:0045814//negative regulation of gene expression, epigenetic;GO:0060964//regulation of gene silencing by…
ENSG00000166750	306	303	3939	3602	1.44	1.37	19.01	21.84	1.405	20.425	3.86169	1.45189e-190	4.45729e-188	SLFN5	schlafen family member 5 [Source:HGNC Symbol;Acc:HGNC:28286]	-	-	-	-	GO:0005634//nucleus	GO:0000166//nucleotide binding;GO:0005524//ATP binding	GO:0030154//cell differentiation
ENSG00000277586	3249	3757	29	33	24.03	26.68	0.22	0.31	25.355	0.265	-6.58013	1.11581e-188	3.36211e-186	NEFL	neurofilament light [Source:HGNC Symbol;Acc:HGNC:7739]	Human Diseases	Neurodegenerative diseases	ko05014//Amyotrophic lateral sclerosis (ALS)	K04572	GO:0005737//cytoplasm;GO:0005829//cytosol;GO:0005882//intermediate filament;GO:0005883//neurofilament;GO:0030424//axon;GO:0030426//growth cone;GO:0043005//neuron projection;GO:0043209//myelin sheath;GO:1904115//axon cytoplasm	GO:0005088//Ras guanyl-nucleotide exchange factor activity;GO:0005198//structural molecule activity;GO:0005200//structural constituent of cytoskeleton;GO:0005515//protein binding;GO:0008022//protein C-terminus binding;GO:0019904//protein domain specific binding;GO:0030674//protein binding, bridging;GO:0042802//identical protein binding;GO:0043274//phospholipase binding;GO:0046982//protein heterod…	GO:0000165//MAPK cascade;GO:0000226//microtubule cytoskeleton organization;GO:0008089//anterograde axonal transport;GO:0008090//retrograde axonal transport;GO:0009636//response to toxic substance;GO:0010033//response to organic substance;GO:0014012//peripheral nervous system axon regeneration;GO:0019896//axon transport of mitochondrion;GO:0021510//spinal cord development;GO:0021766//hippocampus d…
ENSG00000165030	263	242	3496	2695	2.85	2.52	38.72	37.5	2.685	38.11	3.82718	1.46048e-186	4.32064e-184	NFIL3	nuclear factor, interleukin 3 regulated [Source:HGNC Symbol;Acc:HGNC:7787]	-	-	-	-	GO:0005634//nucleus	GO:0000977//RNA polymerase II regulatory region sequence-specific DNA binding;GO:0000978//RNA polymerase II core promoter proximal region sequence-specific DNA binding;GO:0000981//RNA polymerase II transcription factor activity, sequence-specific DNA binding;GO:0001227//transcriptional repressor activity, RNA polymerase II transcription regulatory region sequence-specific binding;GO:0003677//DNA …	GO:0000122//negative regulation of transcription from RNA polymerase II promoter;GO:0006351//transcription, DNA-templated;GO:0006355//regulation of transcription, DNA-templated;GO:0006366//transcription from RNA polymerase II promoter;GO:0006955//immune response;GO:0007623//circadian rhythm;GO:0010628//positive regulation of gene expression;GO:0048511//rhythmic process;GO:0071353//cellular respon…
ENSG00000158406	81	100	2452	2014	2.56	3.03	79.13	81.66	2.795	80.395	4.84619	6.77869e-183	1.96957e-180	HIST1H4H	histone cluster 1 H4 family member h [Source:HGNC Symbol;Acc:HGNC:4788]	Human Diseases;Human Diseases;Human Diseases	Cancers;Substance dependence;Immune diseases	ko05203//Viral carcinogenesis;ko05034//Alcoholism;ko05322//Systemic lupus erythematosus	K11254;K11254;K11254	GO:0000228//nuclear chromosome;GO:0000784//nuclear chromosome, telomeric region;GO:0000786//nucleosome;GO:0000788//nuclear nucleosome;GO:0005576//extracellular region;GO:0005634//nucleus;GO:0005654//nucleoplasm;GO:0005694//chromosome;GO:0016020//membrane;GO:0032991//macromolecular complex;GO:0070062//extracellular exosome	GO:0003677//DNA binding;GO:0003723//RNA binding;GO:0005515//protein binding;GO:0019904//protein domain specific binding;GO:0046982//protein heterodimerization activity	GO:0000183//chromatin silencing at rDNA;GO:0006303//double-strand break repair via nonhomologous end joining;GO:0006334//nucleosome assembly;GO:0006335//DNA replication-dependent nucleosome assembly;GO:0006336//DNA replication-independent nucleosome assembly;GO:0006352//DNA-templated transcription, initiation;GO:0016233//telomere capping;GO:0032200//telomere organization;GO:0034080//CENP-A contai…
ENSG00000181449	16528	16461	2917	2583	148.62	142.12	26.8	29.82	145.37	28.31	-2.36035	2.34977e-182	6.70756e-180	SOX2	SRY-box 2 [Source:HGNC Symbol;Acc:HGNC:11195]	Environmental Information Processing;Cellular Processes	Signal transduction;Cellular community - eukaryotes	ko04390//Hippo signaling pathway;ko04550//Signaling pathways regulating pluripotency of stem cells	K16796;K16796	GO:0005634//nucleus;GO:0005654//nucleoplasm;GO:0005667//transcription factor complex;GO:0005737//cytoplasm;GO:0005829//cytosol;GO:0044798//nuclear transcription factor complex	GO:0000976//transcription regulatory region sequence-specific DNA binding;GO:0000981//RNA polymerase II transcription factor activity, sequence-specific DNA binding;GO:0001228//transcriptional activator activity, RNA polymerase II transcription regulatory region sequence-specific binding;GO:0003677//DNA binding;GO:0003700//transcription factor activity, sequence-specific DNA binding;GO:0005515//p…	GO:0000122//negative regulation of transcription from RNA polymerase II promoter;GO:0001649//osteoblast differentiation;GO:0001654//eye development;GO:0001714//endodermal cell fate specification;GO:0006325//chromatin organization;GO:0006355//regulation of transcription, DNA-templated;GO:0007050//cell cycle arrest;GO:0007275//multicellular organism development;GO:0007417//central nervous system de…
ENSG00000116717	1160	1031	10186	7519	26.77	22.85	240.26	222.81	24.81	231.535	3.22224	4.03774e-178	1.13273e-175	GADD45A	growth arrest and DNA damage inducible alpha [Source:HGNC Symbol;Acc:HGNC:4095]	Human Diseases;Environmental Information Processing;Human Diseases;Human Diseases;Cellular Processes;Human Diseases;Human Diseases;Cellular Processes;Environmental Information Processing;Cellular Processes;Human Diseases;Human Diseases;Human Diseases;Human Diseases;Cellular Processes;Human Diseases;Human Diseases;Human Diseases;Human Diseases;Human Diseases;Human Diseases	Cancers;Signal transduction;Cancers;Cancers;Cell growth and death;Cancers;Cancers;Cell growth and death;Signal transduction;Cell growth and death;Cancers;Cancers;Cancers;Cancers;Cell growth and death;Cancers;Cancers;Cancers;Cancers;Cancers;Cancers	ko05200//Pathways in cancer;ko04010//MAPK signaling pathway;ko05202//Transcriptional misregulation in cancers;ko05225//Hepatocellular carcinoma;ko04218//Cellular senescence;ko05226//Gastric cancer;ko05224//Breast cancer;ko04210//Apoptosis;ko04068//FoxO signaling pathway;ko04110//Cell cycle;ko05222//Small cell lung cancer;ko05210//Colorectal cancer;ko05212//Pancreatic cancer;ko05220//Chronic myelo…	K04402;K04402;K04402;K04402;K04402;K04402;K04402;K04402;K04402;K04402;K04402;K04402;K04402;K04402;K04402;K04402;K04402;K04402;K04402;K04402;K04402	GO:0005634//nucleus;GO:0005654//nucleoplasm;GO:0005737//cytoplasm;GO:0016607//nuclear speck	GO:0000979//RNA polymerase II core promoter sequence-specific DNA binding;GO:0005515//protein binding;GO:0019900//kinase binding;GO:0042803//protein homodimerization activity;GO:0046982//protein heterodimerization activity;GO:0047485//protein N-terminus binding	GO:0000079//regulation of cyclin-dependent protein serine/threonine kinase activity;GO:0000185//activation of MAPKKK activity;GO:0006281//DNA repair;GO:0006469//negative regulation of protein kinase activity;GO:0006915//apoptotic process;GO:0006974//cellular response to DNA damage stimulus;GO:0006977//DNA damage response, signal transduction by p53 class mediator resulting in cell cycle arrest;GO…
ENSG00000184897	4379	4486	15637	12971	65.66	64.59	239.61	249.7	65.125	244.655	1.90947	4.36561e-175	1.20395e-172	H1FX	H1 histone family member X [Source:HGNC Symbol;Acc:HGNC:4722]	-	-	-	-	GO:0000786//nucleosome;GO:0005634//nucleus;GO:0005694//chromosome;GO:0005730//nucleolus	GO:0003677//DNA binding;GO:0003690//double-stranded DNA binding;GO:0003723//RNA binding;GO:0005515//protein binding;GO:0031492//nucleosomal DNA binding;GO:0045296//cadherin binding	GO:0006334//nucleosome assembly;GO:0006355//regulation of transcription, DNA-templated;GO:0016584//nucleosome positioning;GO:0030261//chromosome condensation;GO:0031936//negative regulation of chromatin silencing;GO:0045910//negative regulation of DNA recombination
ENSG00000102554	1551	1762	8658	7192	10.76	11.73	61.36	64.03	11.245	62.695	2.47907	2.51092e-167	6.80918e-165	KLF5	Kruppel like factor 5 [Source:HGNC Symbol;Acc:HGNC:6349]	-	-	-	-	GO:0005634//nucleus;GO:0005654//nucleoplasm;GO:0005794//Golgi apparatus;GO:0043231//intracellular membrane-bounded organelle	GO:0000978//RNA polymerase II core promoter proximal region sequence-specific DNA binding;GO:0000981//RNA polymerase II transcription factor activity, sequence-specific DNA binding;GO:0001228//transcriptional activator activity, RNA polymerase II transcription regulatory region sequence-specific binding;GO:0003676//nucleic acid binding;GO:0003677//DNA binding;GO:0003700//transcription factor acti…	GO:0000122//negative regulation of transcription from RNA polymerase II promoter;GO:0001525//angiogenesis;GO:0006355//regulation of transcription, DNA-templated;GO:0006357//regulation of transcription from RNA polymerase II promoter;GO:0006366//transcription from RNA polymerase II promoter;GO:0008284//positive regulation of cell proliferation;GO:0030033//microvillus assembly;GO:0032534//regulatio…
ENSG00000212907	59949	65230	12934	11613	4561.14	4765.26	1005.62	1134.36	4663.2	1069.99	-2.12372	1.11433e-158	2.97235e-156	MT-ND4L	mitochondrially encoded NADH:ubiquinone oxidoreductase core subunit 4L [Source:HGNC Symbol;Acc:HGNC:7460]	Metabolism;Organismal Systems;Organismal Systems;Human Diseases;Metabolism	Global and overview maps;Environmental adaptation;Nervous system;Neurodegenerative diseases;Energy metabolism	ko01100//Metabolic pathways;ko04714//Thermogenesis;ko04723//Retrograde endocannabinoid signaling;ko05012//Parkinson disease;ko00190//Oxidative phosphorylation	K03882;K03882;K03882;K03882;K03882	GO:0005739//mitochondrion;GO:0005747//mitochondrial respiratory chain complex I;GO:0016020//membrane;GO:0016021//integral component of membrane;GO:0030964//NADH dehydrogenase complex;GO:0031966//mitochondrial membrane;GO:0070469//respiratory chain	GO:0008137//NADH dehydrogenase (ubiquinone) activity;GO:0016491//oxidoreductase activity;GO:0016651//oxidoreductase activity, acting on NAD(P)H	GO:0006120//mitochondrial electron transport, NADH to ubiquinone;GO:0042773//ATP synthesis coupled electron transport;GO:0055114//oxidation-reduction process
ENSG00000198938	127311	135977	40150	34007	3669.42	3763.09	1182.57	1258.39	3716.26	1220.48	-1.6064	1.07837e-156	2.83003e-154	MT-CO3	mitochondrially encoded cytochrome c oxidase III [Source:HGNC Symbol;Acc:HGNC:7422]	Metabolism;Organismal Systems;Human Diseases;Human Diseases;Human Diseases;Human Diseases;Metabolism;Organismal Systems	Global and overview maps;Environmental adaptation;Neurodegenerative diseases;Neurodegenerative diseases;Endocrine and metabolic diseases;Neurodegenerative diseases;Energy metabolism;Circulatory system	ko01100//Metabolic pathways;ko04714//Thermogenesis;ko05016//Huntington disease;ko05010//Alzheimer disease;ko04932//Non-alcoholic fatty liver disease (NAFLD);ko05012//Parkinson disease;ko00190//Oxidative phosphorylation;ko04260//Cardiac muscle contraction	K02262;K02262;K02262;K02262;K02262;K02262;K02262;K02262	GO:0005739//mitochondrion;GO:0005743//mitochondrial inner membrane;GO:0005751//mitochondrial respiratory chain complex IV;GO:0016020//membrane;GO:0016021//integral component of membrane;GO:0045277//respiratory chain complex IV	GO:0004129//cytochrome-c oxidase activity;GO:0005515//protein binding;GO:0009055//electron carrier activity;GO:0015002//heme-copper terminal oxidase activity;GO:0015453//oxidoreduction-driven active transmembrane transporter activity	GO:0006123//mitochondrial electron transport, cytochrome c to oxygen;GO:0008535//respiratory chain complex IV assembly;GO:0009060//aerobic respiration;GO:0019646//aerobic electron transport chain;GO:0022904//respiratory electron transport chain;GO:0055085//transmembrane transport;GO:1902600//hydrogen ion transmembrane transport
ENSG00000152661	11635	12313	3059	2550	91.92	93.4	24.7	25.86	92.66	25.28	-1.87395	8.28193e-154	2.13897e-151	GJA1	gap junction protein alpha 1 [Source:HGNC Symbol;Acc:HGNC:4274]	Cellular Processes;Human Diseases	Cellular community - eukaryotes;Cardiovascular diseases	ko04540//Gap junction;ko05412//Arrhythmogenic right ventricular cardiomyopathy (ARVC)	K07372;K07372	GO:0000139//Golgi membrane;GO:0005654//nucleoplasm;GO:0005737//cytoplasm;GO:0005739//mitochondrion;GO:0005741//mitochondrial outer membrane;GO:0005764//lysosome;GO:0005768//endosome;GO:0005769//early endosome;GO:0005770//late endosome;GO:0005771//multivesicular body;GO:0005783//endoplasmic reticulum;GO:0005789//endoplasmic reticulum membrane;GO:0005794//Golgi apparatus;GO:0005829//cytosol;GO:0005…	GO:0005102//receptor binding;GO:0005243//gap junction channel activity;GO:0005515//protein binding;GO:0015075//ion transmembrane transporter activity;GO:0017124//SH3 domain binding;GO:0019904//protein domain specific binding;GO:0022857//transmembrane transporter activity;GO:0030165//PDZ domain binding;GO:0048487//beta-tubulin binding;GO:0055077//gap junction hemi-channel activity;GO:0071253//conn…	GO:0001649//osteoblast differentiation;GO:0001701//in utero embryonic development;GO:0001764//neuron migration;GO:0001937//negative regulation of endothelial cell proliferation;GO:0001947//heart looping;GO:0002070//epithelial cell maturation;GO:0002088//lens development in camera-type eye;GO:0002544//chronic inflammatory response;GO:0002931//response to ischemia;GO:0003104//positive regulation of…
ENSG00000148841	1685	1593	8619	6674	9.52	8.64	49.76	48.41	9.08	49.085	2.43452	1.67898e-151	4.26855e-149	ITPRIP	inositol 1,4,5-trisphosphate receptor interacting protein [Source:HGNC Symbol;Acc:HGNC:29370]	-	-	-	-	GO:0005886//plasma membrane;GO:0016020//membrane	GO:0005515//protein binding	-
ENSG00000127528	106	172	5142	3551	1.86	2.89	91.97	79.8	2.375	85.885	5.17641	1.05225e-147	2.63403e-145	KLF2	Kruppel like factor 2 [Source:HGNC Symbol;Acc:HGNC:6347]	Environmental Information Processing;Human Diseases;Environmental Information Processing	Signal transduction;Cardiovascular diseases;Signal transduction	ko04371//Apelin signaling pathway;ko05418//Fluid shear stress and atherosclerosis;ko04068//FoxO signaling pathway	K17845;K17845;K17845	GO:0000790//nuclear chromatin;GO:0005634//nucleus	GO:0000981//RNA polymerase II transcription factor activity, sequence-specific DNA binding;GO:0003676//nucleic acid binding;GO:0003677//DNA binding;GO:0003700//transcription factor activity, sequence-specific DNA binding;GO:0005515//protein binding;GO:0046872//metal ion binding	GO:0000122//negative regulation of transcription from RNA polymerase II promoter;GO:0000902//cell morphogenesis;GO:0001701//in utero embryonic development;GO:0006357//regulation of transcription from RNA polymerase II promoter;GO:0032715//negative regulation of interleukin-6 production;GO:0034101//erythrocyte homeostasis;GO:0034616//response to laminar fluid shear stress;GO:0035264//multicellular…
ENSG00000135373	5364	5953	875	648	95.79	102.07	15.97	14.86	98.93	15.415	-2.68207	1.87031e-146	4.61089e-144	EHF	ETS homologous factor [Source:HGNC Symbol;Acc:HGNC:3246]	-	-	-	-	GO:0005634//nucleus;GO:0005654//nucleoplasm;GO:0005794//Golgi apparatus	GO:0000978//RNA polymerase II core promoter proximal region sequence-specific DNA binding;GO:0000981//RNA polymerase II transcription factor activity, sequence-specific DNA binding;GO:0001228//transcriptional activator activity, RNA polymerase II transcription regulatory region sequence-specific binding;GO:0003677//DNA binding;GO:0003700//transcription factor activity, sequence-specific DNA bindi…	GO:0006355//regulation of transcription, DNA-templated;GO:0006357//regulation of transcription from RNA polymerase II promoter;GO:0006366//transcription from RNA polymerase II promoter;GO:0007275//multicellular organism development;GO:0008283//cell proliferation;GO:0030154//cell differentiation;GO:0030855//epithelial cell differentiation;GO:0045893//positive regulation of transcription, DNA-templ…
ENSG00000198886	207349	221657	69883	58931	3400.17	3490.02	1171.06	1240.67	3445.09	1205.87	-1.51448	3.39035e-146	8.23348e-144	MT-ND4	mitochondrially encoded NADH:ubiquinone oxidoreductase core subunit 4 [Source:HGNC Symbol;Acc:HGNC:7459]	Metabolism;Organismal Systems;Organismal Systems;Human Diseases;Metabolism	Global and overview maps;Environmental adaptation;Nervous system;Neurodegenerative diseases;Energy metabolism	ko01100//Metabolic pathways;ko04714//Thermogenesis;ko04723//Retrograde endocannabinoid signaling;ko05012//Parkinson disease;ko00190//Oxidative phosphorylation	K03881;K03881;K03881;K03881;K03881	GO:0005739//mitochondrion;GO:0005743//mitochondrial inner membrane;GO:0005747//mitochondrial respiratory chain complex I;GO:0016020//membrane;GO:0016021//integral component of membrane;GO:0031966//mitochondrial membrane;GO:0070469//respiratory chain	GO:0003954//NADH dehydrogenase activity;GO:0008137//NADH dehydrogenase (ubiquinone) activity;GO:0016491//oxidoreductase activity;GO:0048039//ubiquinone binding	GO:0001666//response to hypoxia;GO:0001701//in utero embryonic development;GO:0006120//mitochondrial electron transport, NADH to ubiquinone;GO:0007568//aging;GO:0009060//aerobic respiration;GO:0015990//electron transport coupled proton transport;GO:0021549//cerebellum development;GO:0032981//mitochondrial respiratory chain complex I assembly;GO:0035094//response to nicotine;GO:0042773//ATP synthe…
ENSG00000203812	232	255	2550	2002	9.55	10.08	107.26	105.79	9.815	106.525	3.44006	6.90358e-144	1.65188e-141	HIST2H2AA3	histone cluster 2 H2A family member a3 [Source:HGNC Symbol;Acc:HGNC:4736]	Human Diseases;Cellular Processes;Human Diseases	Substance dependence;Cell growth and death;Immune diseases	ko05034//Alcoholism;ko04217//Necroptosis;ko05322//Systemic lupus erythematosus	K11251;K11251;K11251	GO:0000786//nucleosome;GO:0000790//nuclear chromatin;GO:0005634//nucleus;GO:0005694//chromosome;GO:0070062//extracellular exosome	GO:0003674//molecular_function;GO:0003677//DNA binding;GO:0046982//protein heterodimerization activity	GO:0006325//chromatin organization;GO:0008150//biological_process
ENSG00000013441	1495	1442	6897	5453	19.45	18.01	91.68	91.06	18.73	91.37	2.28637	2.7924e-141	6.58479e-139	CLK1	CDC like kinase 1 [Source:HGNC Symbol;Acc:HGNC:2068]	Human Diseases	Infectious diseases	ko05134//Legionellosis	K08823	GO:0005634//nucleus;GO:0005737//cytoplasm	GO:0000166//nucleotide binding;GO:0004672//protein kinase activity;GO:0004674//protein serine/threonine kinase activity;GO:0004712//protein serine/threonine/tyrosine kinase activity;GO:0004713//protein tyrosine kinase activity;GO:0004715//non-membrane spanning protein tyrosine kinase activity;GO:0005515//protein binding;GO:0005524//ATP binding;GO:0016301//kinase activity;GO:0016740//transferase a…	GO:0006468//protein phosphorylation;GO:0008283//cell proliferation;GO:0016310//phosphorylation;GO:0018105//peptidyl-serine phosphorylation;GO:0018107//peptidyl-threonine phosphorylation;GO:0018108//peptidyl-tyrosine phosphorylation;GO:0043484//regulation of RNA splicing;GO:0046777//protein autophosphorylation
ENSG00000272196	229	257	2474	2043	9.17	9.89	101.29	105.09	9.53	103.19	3.43668	2.91408e-141	6.77358e-139	HIST2H2AA4	histone cluster 2 H2A family member a4 [Source:HGNC Symbol;Acc:HGNC:29668]	Human Diseases;Cellular Processes;Human Diseases	Substance dependence;Cell growth and death;Immune diseases	ko05034//Alcoholism;ko04217//Necroptosis;ko05322//Systemic lupus erythematosus	K11251;K11251;K11251	GO:0000786//nucleosome;GO:0000790//nuclear chromatin;GO:0005634//nucleus;GO:0005694//chromosome;GO:0070062//extracellular exosome	GO:0003674//molecular_function;GO:0003677//DNA binding;GO:0046982//protein heterodimerization activity	GO:0006325//chromatin organization;GO:0008150//biological_process
ENSG00000051108	1297	1286	12201	12832	23.64	22.5	227.21	300.22	23.07	263.715	3.51489	1.76136e-140	4.0365e-138	HERPUD1	homocysteine inducible ER protein with ubiquitin like domain 1 [Source:HGNC Symbol;Acc:HGNC:13744]	Genetic Information Processing	Folding, sorting and degradation	ko04141//Protein processing in endoplasmic reticulum	K14027	GO:0005783//endoplasmic reticulum;GO:0005789//endoplasmic reticulum membrane;GO:0016020//membrane;GO:0016021//integral component of membrane;GO:0034704//calcium channel complex;GO:1990037//Lewy body core	GO:0003674//molecular_function;GO:0005515//protein binding;GO:0044325//ion channel binding	GO:0006511//ubiquitin-dependent protein catabolic process;GO:0006874//cellular calcium ion homeostasis;GO:0006986//response to unfolded protein;GO:0030968//endoplasmic reticulum unfolded protein response;GO:0030970//retrograde protein transport, ER to cytosol;GO:0031396//regulation of protein ubiquitination;GO:0032092//positive regulation of protein binding;GO:0032469//endoplasmic reticulum calci…
ENSG00000143384	12200	11905	37984	31839	95.41	89.4	303.57	319.69	92.405	311.63	1.75379	8.16427e-139	1.84501e-136	MCL1	MCL1, BCL2 family apoptosis regulator [Source:HGNC Symbol;Acc:HGNC:6943]	Environmental Information Processing;Environmental Information Processing;Human Diseases;Cellular Processes	Signal transduction;Signal transduction;Cancers;Cell growth and death	ko04151//PI3K-Akt signaling pathway;ko04630//Jak-STAT signaling pathway;ko05206//MicroRNAs in cancer;ko04210//Apoptosis	K02539;K02539;K02539;K02539	GO:0005634//nucleus;GO:0005654//nucleoplasm;GO:0005737//cytoplasm;GO:0005739//mitochondrion;GO:0005741//mitochondrial outer membrane;GO:0005829//cytosol;GO:0016020//membrane;GO:0016021//integral component of membrane;GO:0097136//Bcl-2 family protein complex	GO:0005515//protein binding;GO:0008320//protein transmembrane transporter activity;GO:0042803//protein homodimerization activity;GO:0046982//protein heterodimerization activity;GO:0051434//BH3 domain binding	GO:0001709//cell fate determination;GO:0006915//apoptotic process;GO:0007275//multicellular organism development;GO:0008630//intrinsic apoptotic signaling pathway in response to DNA damage;GO:0010507//negative regulation of autophagy;GO:0019221//cytokine-mediated signaling pathway;GO:0019725//cellular homeostasis;GO:0030154//cell differentiation;GO:0034097//response to cytokine;GO:0042981//regula…
ENSG00000198888	53446	58700	16041	13718	1263.3	1332.22	387.46	416.29	1297.76	401.875	-1.6912	3.50099e-133	7.80336e-131	MT-ND1	mitochondrially encoded NADH:ubiquinone oxidoreductase core subunit 1 [Source:HGNC Symbol;Acc:HGNC:7455]	Metabolism;Organismal Systems;Organismal Systems;Human Diseases;Metabolism	Global and overview maps;Environmental adaptation;Nervous system;Neurodegenerative diseases;Energy metabolism	ko01100//Metabolic pathways;ko04714//Thermogenesis;ko04723//Retrograde endocannabinoid signaling;ko05012//Parkinson disease;ko00190//Oxidative phosphorylation	K03878;K03878;K03878;K03878;K03878	GO:0005739//mitochondrion;GO:0005743//mitochondrial inner membrane;GO:0005747//mitochondrial respiratory chain complex I;GO:0016020//membrane;GO:0016021//integral component of membrane;GO:0030425//dendrite;GO:0031966//mitochondrial membrane;GO:0043025//neuronal cell body;GO:0070469//respiratory chain	GO:0003954//NADH dehydrogenase activity;GO:0005515//protein binding;GO:0008137//NADH dehydrogenase (ubiquinone) activity;GO:0016491//oxidoreductase activity	GO:0006120//mitochondrial electron transport, NADH to ubiquinone;GO:0009060//aerobic respiration;GO:0014070//response to organic cyclic compound;GO:0032981//mitochondrial respiratory chain complex I assembly;GO:0033194//response to hydroperoxide;GO:0042493//response to drug;GO:0055114//oxidation-reduction process
ENSG00000136205	15784	16175	5189	4072	142.63	140.34	47.92	47.24	141.485	47.58	-1.57222	3.06208e-127	6.73286e-125	TNS3	tensin 3 [Source:HGNC Symbol;Acc:HGNC:21616]	-	-	-	-	GO:0005829//cytosol;GO:0005925//focal adhesion;GO:0030054//cell junction	GO:0005515//protein binding	GO:0008284//positive regulation of cell proliferation;GO:0016477//cell migration;GO:0035556//intracellular signal transduction;GO:0048286//lung alveolus development
ENSG00000141582	3121	3240	12668	9376	54.64	54.47	226.65	210.75	54.555	218.7	2.00317	8.87512e-125	1.92543e-122	CBX4	chromobox 4 [Source:HGNC Symbol;Acc:HGNC:1554]	-	-	-	-	GO:0005634//nucleus;GO:0005654//nucleoplasm;GO:0016604//nuclear body;GO:0016607//nuclear speck;GO:0031519//PcG protein complex;GO:0035102//PRC1 complex	GO:0003682//chromatin binding;GO:0003714//transcription corepressor activity;GO:0003727//single-stranded RNA binding;GO:0005515//protein binding;GO:0016740//transferase activity;GO:0019789//SUMO transferase activity;GO:0019899//enzyme binding;GO:0032183//SUMO binding;GO:0035064//methylated histone binding;GO:0044212//transcription regulatory region DNA binding;GO:0051219//phosphoprotein binding	GO:0000122//negative regulation of transcription from RNA polymerase II promoter;GO:0006325//chromatin organization;GO:0016925//protein sumoylation;GO:0043066//negative regulation of apoptotic process;GO:0045892//negative regulation of transcription, DNA-templated
ENSG00000163660	2856	3020	9250	7573	39.23	39.83	129.85	133.56	39.53	131.705	1.73629	8.35862e-122	1.78789e-119	CCNL1	cyclin L1 [Source:HGNC Symbol;Acc:HGNC:20569]	-	-	-	-	GO:0005634//nucleus;GO:0005654//nucleoplasm;GO:0016607//nuclear speck	GO:0005515//protein binding;GO:0016538//cyclin-dependent protein serine/threonine kinase regulator activity	GO:0000079//regulation of cyclin-dependent protein serine/threonine kinase activity;GO:0006355//regulation of transcription, DNA-templated;GO:0006357//regulation of transcription from RNA polymerase II promoter;GO:0006396//RNA processing
ENSG00000198824	1427	1468	5583	4500	14.23	14.05	56.87	57.59	14.14	57.23	2.01699	8.46092e-122	1.78789e-119	CHAMP1	chromosome alignment maintaining phosphoprotein 1 [Source:HGNC Symbol;Acc:HGNC:20311]	-	-	-	-	GO:0000775//chromosome, centromeric region;GO:0000776//kinetochore;GO:0000777//condensed chromosome kinetochore;GO:0000793//condensed chromosome;GO:0005623//cell;GO:0005634//nucleus;GO:0005654//nucleoplasm;GO:0005694//chromosome;GO:0005737//cytoplasm;GO:0005819//spindle;GO:0005856//cytoskeleton;GO:0090543//Flemming body	GO:0003676//nucleic acid binding;GO:0005515//protein binding;GO:0046872//metal ion binding	GO:0031134//sister chromatid biorientation;GO:0034501//protein localization to kinetochore;GO:0035372//protein localization to microtubule;GO:0051315//attachment of mitotic spindle microtubules to kinetochore
ENSG00000158470	10142	10352	3043	2505	48.53	47.57	14.88	15.39	48.05	15.135	-1.66665	1.49104e-121	3.11035e-119	B4GALT5	beta-1,4-galactosyltransferase 5 [Source:HGNC Symbol;Acc:HGNC:928]	Metabolism;Metabolism	Global and overview maps;Glycan biosynthesis and metabolism	ko01100//Metabolic pathways;ko00512//Mucin type O-glycan biosynthesis	K09905;K09905	GO:0000139//Golgi membrane;GO:0005794//Golgi apparatus;GO:0016020//membrane;GO:0016021//integral component of membrane;GO:0032580//Golgi cisterna membrane	GO:0003831//beta-N-acetylglucosaminylglycopeptide beta-1,4-galactosyltransferase activity;GO:0003945//N-acetyllactosamine synthase activity;GO:0008378//galactosyltransferase activity;GO:0016740//transferase activity;GO:0016757//transferase activity, transferring glycosyl groups;GO:0046872//metal ion binding	GO:0005975//carbohydrate metabolic process;GO:0006486//protein glycosylation;GO:0016266//O-glycan processing;GO:0018146//keratan sulfate biosynthetic process;GO:0030311//poly-N-acetyllactosamine biosynthetic process
ENSG00000059728	496	588	11532	6481	2.8	3.18	66.42	46.9	2.99	56.66	4.24411	2.03813e-121	4.19778e-119	MXD1	MAX dimerization protein 1 [Source:HGNC Symbol;Acc:HGNC:6761]	-	-	-	-	GO:0000790//nuclear chromatin;GO:0005634//nucleus;GO:0005654//nucleoplasm;GO:0005739//mitochondrion;GO:0005829//cytosol	GO:0000978//RNA polymerase II core promoter proximal region sequence-specific DNA binding;GO:0000981//RNA polymerase II transcription factor activity, sequence-specific DNA binding;GO:0001227//transcriptional repressor activity, RNA polymerase II transcription regulatory region sequence-specific binding;GO:0003677//DNA binding;GO:0003700//transcription factor activity, sequence-specific DNA bindi…	GO:0000122//negative regulation of transcription from RNA polymerase II promoter;GO:0007275//multicellular organism development;GO:0008283//cell proliferation
ENSG00000158050	150	162	2515	1723	2.01	2.08	34.41	29.61	2.045	32.01	3.96835	2.87982e-121	5.85719e-119	DUSP2	dual specificity phosphatase 2 [Source:HGNC Symbol;Acc:HGNC:3068]	Environmental Information Processing	Signal transduction	ko04010//MAPK signaling pathway	K04459	GO:0005634//nucleus;GO:0005737//cytoplasm;GO:0031965//nuclear membrane	GO:0004721//phosphoprotein phosphatase activity;GO:0004725//protein tyrosine phosphatase activity;GO:0005515//protein binding;GO:0008138//protein tyrosine/serine/threonine phosphatase activity;GO:0008330//protein tyrosine/threonine phosphatase activity;GO:0016787//hydrolase activity;GO:0016791//phosphatase activity;GO:0017017//MAP kinase tyrosine/serine/threonine phosphatase activity;GO:0051019//…	GO:0000188//inactivation of MAPK activity;GO:0006470//protein dephosphorylation;GO:0016311//dephosphorylation;GO:0035335//peptidyl-tyrosine dephosphorylation
ENSG00000139278	3475	3472	11059	9272	32.46	31.14	105.55	111.18	31.8	108.365	1.7688	6.57731e-121	1.32123e-118	GLIPR1	GLI pathogenesis related 1 [Source:HGNC Symbol;Acc:HGNC:17001]	-	-	-	-	GO:0005576//extracellular region;GO:0005615//extracellular space;GO:0005886//plasma membrane;GO:0016020//membrane;GO:0016021//integral component of membrane;GO:0035577//azurophil granule membrane	-	GO:0019216//regulation of lipid metabolic process;GO:0043312//neutrophil degranulation
ENSG00000145860	9549	9125	1514	1029	69.67	63.92	11.29	9.64	66.795	10.465	-2.67417	2.62626e-120	5.2112e-118	RNF145	ring finger protein 145 [Source:HGNC Symbol;Acc:HGNC:20853]	-	-	-	-	GO:0005783//endoplasmic reticulum;GO:0005789//endoplasmic reticulum membrane;GO:0012505//endomembrane system;GO:0016020//membrane;GO:0016021//integral component of membrane	GO:0008270//zinc ion binding;GO:0016740//transferase activity;GO:0046872//metal ion binding;GO:0061630//ubiquitin protein ligase activity	GO:0016567//protein ubiquitination
ENSG00000130449	2241	2261	8076	6283	9.21	8.92	33.9	33.14	9.065	33.52	1.88664	6.06547e-120	1.18905e-117	ZSWIM6	zinc finger SWIM-type containing 6 [Source:HGNC Symbol;Acc:HGNC:29316]	-	-	-	-	GO:0031462//Cul2-RING ubiquitin ligase complex	GO:0008270//zinc ion binding;GO:0046872//metal ion binding	GO:1902667//regulation of axon guidance
ENSG00000165949	1596	1806	36	35	65.98	71.69	1.52	1.86	68.835	1.69	-5.34805	2.41228e-119	4.67264e-117	IFI27	interferon alpha inducible protein 27 [Source:HGNC Symbol;Acc:HGNC:5397]	-	-	-	-	GO:0016020//membrane;GO:0016021//integral component of membrane	-	-
ENSG00000187479	15	21	1826	1354	0.22	0.29	26.96	25.12	0.255	26.04	6.67409	9.52135e-119	1.82261e-116	C11orf96	chromosome 11 open reading frame 96 [Source:HGNC Symbol;Acc:HGNC:38675]	-	-	-	-	-	-	-
ENSG00000050405	1061	1199	5282	4515	8.94	9.7	45.5	48.86	9.32	47.18	2.33977	3.80383e-117	7.19675e-115	LIMA1	LIM domain and actin binding 1 [Source:HGNC Symbol;Acc:HGNC:24636]	-	-	-	-	GO:0001725//stress fiber;GO:0001726//ruffle;GO:0005737//cytoplasm;GO:0005829//cytosol;GO:0005856//cytoskeleton;GO:0005886//plasma membrane;GO:0005903//brush border;GO:0005925//focal adhesion;GO:0015629//actin cytoskeleton;GO:0016020//membrane;GO:0030054//cell junction;GO:0031526//brush border membrane;GO:0032154//cleavage furrow	GO:0003779//actin binding;GO:0003785//actin monomer binding;GO:0005515//protein binding;GO:0045296//cadherin binding;GO:0046872//metal ion binding;GO:0051015//actin filament binding	GO:0006629//lipid metabolic process;GO:0008202//steroid metabolic process;GO:0008203//cholesterol metabolic process;GO:0016477//cell migration;GO:0030299//intestinal cholesterol absorption;GO:0030835//negative regulation of actin filament depolymerization;GO:0031529//ruffle organization;GO:0042632//cholesterol homeostasis;GO:0051017//actin filament bundle assembly
ENSG00000113070	422	430	3114	2303	4	3.91	30.14	28	3.955	29.07	2.87778	2.57915e-116	4.8236e-114	HBEGF	heparin binding EGF like growth factor [Source:HGNC Symbol;Acc:HGNC:3059]	Human Diseases;Organismal Systems;Organismal Systems;Human Diseases;Organismal Systems;Environmental Information Processing;Human Diseases;Human Diseases	Cancers;Endocrine system;Endocrine system;Drug resistance;Endocrine system;Signal transduction;Infectious diseases;Cancers	ko05205//Proteoglycans in cancer;ko04915//Estrogen signaling pathway;ko04928//Parathyroid hormone synthesis, secretion and action;ko01522//Endocrine resistance;ko04912//GnRH signaling pathway;ko04012//ErbB signaling pathway;ko05120//Epithelial cell signaling in Helicobacter pylori infection;ko05219//Bladder cancer	K08523;K08523;K08523;K08523;K08523;K08523;K08523;K08523	GO:0005576//extracellular region;GO:0005615//extracellular space;GO:0005886//plasma membrane;GO:0005887//integral component of plasma membrane;GO:0009986//cell surface;GO:0016020//membrane;GO:0016021//integral component of membrane;GO:0030666//endocytic vesicle membrane;GO:0030669//clathrin-coated endocytic vesicle membrane	GO:0004713//protein tyrosine kinase activity;GO:0005088//Ras guanyl-nucleotide exchange factor activity;GO:0005154//epidermal growth factor receptor binding;GO:0008083//growth factor activity;GO:0008201//heparin binding;GO:0046934//phosphatidylinositol-4,5-bisphosphate 3-kinase activity	GO:0000165//MAPK cascade;GO:0007165//signal transduction;GO:0007173//epidermal growth factor receptor signaling pathway;GO:0007517//muscle organ development;GO:0008016//regulation of heart contraction;GO:0008284//positive regulation of cell proliferation;GO:0010469//regulation of receptor activity;GO:0016477//cell migration;GO:0018108//peptidyl-tyrosine phosphorylation;GO:0030307//positive regula…
ENSG00000155506	27877	29404	10945	8800	433.19	438.72	173.8	175.56	435.955	174.68	-1.31946	8.03756e-115	1.48613e-112	LARP1	La ribonucleoprotein domain family member 1 [Source:HGNC Symbol;Acc:HGNC:29531]	-	-	-	-	GO:0005737//cytoplasm;GO:0005844//polysome;GO:0010494//cytoplasmic stress granule;GO:0016020//membrane;GO:0031931//TORC1 complex	GO:0000339//RNA cap binding;GO:0003723//RNA binding;GO:0003730//mRNA 3'-UTR binding;GO:0005515//protein binding;GO:0008190//eukaryotic initiation factor 4E binding;GO:0008494//translation activator activity;GO:0031369//translation initiation factor binding;GO:0045296//cadherin binding;GO:0048027//mRNA 5'-UTR binding	GO:0006412//translation;GO:0006413//translational initiation;GO:0006417//regulation of translation;GO:0008283//cell proliferation;GO:0016239//positive regulation of macroautophagy;GO:0017148//negative regulation of translation;GO:0031929//TOR signaling;GO:0038202//TORC1 signaling;GO:0045070//positive regulation of viral genome replication;GO:0045727//positive regulation of translation;GO:0048255/…
ENSG00000117318	8874	8977	1603	1081	160.29	155.69	29.59	25.07	157.99	27.33	-2.53128	3.28633e-114	6.00807e-112	ID3	inhibitor of DNA binding 3, HLH protein [Source:HGNC Symbol;Acc:HGNC:5362]	Cellular Processes;Environmental Information Processing	Cellular community - eukaryotes;Signal transduction	ko04550//Signaling pathways regulating pluripotency of stem cells;ko04350//TGF-beta signaling pathway	K17694;K17694	GO:0005634//nucleus;GO:0005737//cytoplasm	GO:0000981//RNA polymerase II transcription factor activity, sequence-specific DNA binding;GO:0001085//RNA polymerase II transcription factor binding;GO:0003700//transcription factor activity, sequence-specific DNA binding;GO:0003714//transcription corepressor activity;GO:0005515//protein binding;GO:0008134//transcription factor binding;GO:0019904//protein domain specific binding;GO:0046983//prot…	GO:0000122//negative regulation of transcription from RNA polymerase II promoter;GO:0001656//metanephros development;GO:0006275//regulation of DNA replication;GO:0006351//transcription, DNA-templated;GO:0007275//multicellular organism development;GO:0007417//central nervous system development;GO:0007507//heart development;GO:0007517//muscle organ development;GO:0007623//circadian rhythm;GO:000961…
ENSG00000157514	183	218	2119	1660	3.84	4.39	45.38	44.66	4.115	45.02	3.4516	8.97291e-114	1.6222e-111	TSC22D3	TSC22 domain family member 3 [Source:HGNC Symbol;Acc:HGNC:3051]	-	-	-	-	GO:0005634//nucleus;GO:0005737//cytoplasm;GO:0005829//cytosol	GO:0000981//RNA polymerase II transcription factor activity, sequence-specific DNA binding;GO:0003700//transcription factor activity, sequence-specific DNA binding	GO:0006355//regulation of transcription, DNA-templated;GO:0006357//regulation of transcription from RNA polymerase II promoter;GO:0006970//response to osmotic stress;GO:0034220//ion transmembrane transport;GO:0070236//negative regulation of activation-induced cell death of T cells
ENSG00000034152	1898	2259	10319	7819	35.79	40.9	198.84	189.29	38.345	194.065	2.33943	2.96008e-113	5.2927e-111	MAP2K3	mitogen-activated protein kinase kinase 3 [Source:HGNC Symbol;Acc:HGNC:6843]	Environmental Information Processing;Organismal Systems;Environmental Information Processing;Human Diseases;Human Diseases;Cellular Processes;Human Diseases;Environmental Information Processing;Organismal Systems;Organismal Systems;Organismal Systems;Organismal Systems;Human Diseases	Signal transduction;Environmental adaptation;Signal transduction;Infectious diseases;Infectious diseases;Cell growth and death;Infectious diseases;Signal transduction;Immune system;Sensory system;Endocrine system;Immune system;Neurodegenerative diseases	ko04010//MAPK signaling pathway;ko04714//Thermogenesis;ko04015//Rap1 signaling pathway;ko05169//Epstein-Barr virus infection;ko05164//Influenza A;ko04218//Cellular senescence;ko05145//Toxoplasmosis;ko04668//TNF signaling pathway;ko04620//Toll-like receptor signaling pathway;ko04750//Inflammatory mediator regulation of TRP channels;ko04912//GnRH signaling pathway;ko04664//Fc epsilon RI signaling p…	K04432;K04432;K04432;K04432;K04432;K04432;K04432;K04432;K04432;K04432;K04432;K04432;K04432	GO:0005654//nucleoplasm;GO:0005737//cytoplasm;GO:0005829//cytosol;GO:0016020//membrane	GO:0000166//nucleotide binding;GO:0004672//protein kinase activity;GO:0004674//protein serine/threonine kinase activity;GO:0004708//MAP kinase kinase activity;GO:0004713//protein tyrosine kinase activity;GO:0005515//protein binding;GO:0005524//ATP binding;GO:0016301//kinase activity;GO:0016740//transferase activity;GO:0019901//protein kinase binding	GO:0000165//MAPK cascade;GO:0000187//activation of MAPK activity;GO:0006468//protein phosphorylation;GO:0006954//inflammatory response;GO:0007165//signal transduction;GO:0016310//phosphorylation;GO:0018108//peptidyl-tyrosine phosphorylation;GO:0023014//signal transduction by protein phosphorylation;GO:0031098//stress-activated protein kinase signaling cascade;GO:0032147//activation of protein kin…
ENSG00000276966	31	40	1367	1072	0.47	0.58	21.23	20.91	0.525	21.07	5.32673	3.04622e-110	5.3875e-108	HIST1H4E	histone cluster 1 H4 family member e [Source:HGNC Symbol;Acc:HGNC:4790]	Human Diseases;Human Diseases;Human Diseases	Cancers;Substance dependence;Immune diseases	ko05203//Viral carcinogenesis;ko05034//Alcoholism;ko05322//Systemic lupus erythematosus	K11254;K11254;K11254	GO:0000228//nuclear chromosome;GO:0000784//nuclear chromosome, telomeric region;GO:0000786//nucleosome;GO:0000788//nuclear nucleosome;GO:0005576//extracellular region;GO:0005634//nucleus;GO:0005654//nucleoplasm;GO:0005694//chromosome;GO:0016020//membrane;GO:0032991//macromolecular complex;GO:0070062//extracellular exosome	GO:0003677//DNA binding;GO:0003723//RNA binding;GO:0005515//protein binding;GO:0019904//protein domain specific binding;GO:0046982//protein heterodimerization activity	GO:0000183//chromatin silencing at rDNA;GO:0006303//double-strand break repair via nonhomologous end joining;GO:0006334//nucleosome assembly;GO:0006335//DNA replication-dependent nucleosome assembly;GO:0006336//DNA replication-independent nucleosome assembly;GO:0006352//DNA-templated transcription, initiation;GO:0016233//telomere capping;GO:0032200//telomere organization;GO:0034080//CENP-A contai…
ENSG00000196230	160284	167062	68789	53691	1313.72	1314.73	576.15	564.97	1314.22	570.56	-1.20376	5.931e-106	1.03767e-103	TUBB	tubulin beta class I [Source:HGNC Symbol;Acc:HGNC:20778]	Cellular Processes;Cellular Processes;Human Diseases	Transport and catabolism;Cellular community - eukaryotes;Infectious diseases	ko04145//Phagosome;ko04540//Gap junction;ko05130//Pathogenic Escherichia coli infection	K07375;K07375;K07375	GO:0005576//extracellular region;GO:0005634//nucleus;GO:0005641//nuclear envelope lumen;GO:0005737//cytoplasm;GO:0005856//cytoskeleton;GO:0005874//microtubule;GO:0032991//macromolecular complex;GO:0035578//azurophil granule lumen;GO:0036464//cytoplasmic ribonucleoprotein granule;GO:0044297//cell body;GO:0045121//membrane raft;GO:0070062//extracellular exosome	GO:0000166//nucleotide binding;GO:0003924//GTPase activity;GO:0005198//structural molecule activity;GO:0005200//structural constituent of cytoskeleton;GO:0005515//protein binding;GO:0005525//GTP binding;GO:0019904//protein domain specific binding;GO:0031625//ubiquitin protein ligase binding;GO:0032794//GTPase activating protein binding;GO:0042288//MHC class I protein binding;GO:0044877//macromole…	GO:0000086//G2/M transition of mitotic cell cycle;GO:0000226//microtubule cytoskeleton organization;GO:0000278//mitotic cell cycle;GO:0007010//cytoskeleton organization;GO:0007017//microtubule-based process;GO:0009987//cellular process;GO:0010389//regulation of G2/M transition of mitotic cell cycle;GO:0030705//cytoskeleton-dependent intracellular transport;GO:0042267//natural killer cell mediated…
ENSG00000115461	18851	20017	6712	5668	122.88	125.29	44.71	47.44	124.085	46.075	-1.42927	8.07099e-104	1.39705e-101	IGFBP5	insulin like growth factor binding protein 5 [Source:HGNC Symbol;Acc:HGNC:5474]	-	-	-	-	GO:0005576//extracellular region;GO:0005615//extracellular space;GO:0005788//endoplasmic reticulum lumen;GO:0016942//insulin-like growth factor binding protein complex;GO:0042567//insulin-like growth factor ternary complex	GO:0001968//fibronectin binding;GO:0005515//protein binding;GO:0005520//insulin-like growth factor binding;GO:0019838//growth factor binding;GO:0031994//insulin-like growth factor I binding;GO:0031995//insulin-like growth factor II binding	GO:0001558//regulation of cell growth;GO:0001649//osteoblast differentiation;GO:0006006//glucose metabolic process;GO:0007165//signal transduction;GO:0007565//female pregnancy;GO:0007568//aging;GO:0010906//regulation of glucose metabolic process;GO:0014912//negative regulation of smooth muscle cell migration;GO:0017148//negative regulation of translation;GO:0030336//negative regulation of cell mi…
ENSG00000275713	104	109	1421	1199	1.14	1.15	15.93	16.89	1.145	16.41	3.84116	9.82627e-103	1.68298e-100	HIST1H2BH	histone cluster 1 H2B family member h [Source:HGNC Symbol;Acc:HGNC:4755]	Human Diseases;Human Diseases;Human Diseases	Cancers;Substance dependence;Immune diseases	ko05203//Viral carcinogenesis;ko05034//Alcoholism;ko05322//Systemic lupus erythematosus	K11252;K11252;K11252	GO:0000786//nucleosome;GO:0005634//nucleus;GO:0005654//nucleoplasm;GO:0005694//chromosome;GO:0005829//cytosol;GO:0032991//macromolecular complex;GO:0070062//extracellular exosome	GO:0003677//DNA binding;GO:0005515//protein binding;GO:0019899//enzyme binding;GO:0044389//ubiquitin-like protein ligase binding;GO:0046982//protein heterodimerization activity;GO:0097677//STAT family protein binding	GO:0006334//nucleosome assembly;GO:0016567//protein ubiquitination
ENSG00000118503	390	427	2493	1992	3.72	3.91	24.29	24.39	3.815	24.34	2.67357	1.94253e-102	3.29239e-100	TNFAIP3	TNF alpha induced protein 3 [Source:HGNC Symbol;Acc:HGNC:11896]	Human Diseases;Organismal Systems;Cellular Processes;Human Diseases;Environmental Information Processing;Environmental Information Processing;Organismal Systems	Infectious diseases;Immune system;Cell growth and death;Infectious diseases;Signal transduction;Signal transduction;Immune system	ko05169//Epstein-Barr virus infection;ko04621//NOD-like receptor signaling pathway;ko04217//Necroptosis;ko05162//Measles;ko04668//TNF signaling pathway;ko04064//NF-kappa B signaling pathway;ko04657//IL-17 signaling pathway	K11859;K11859;K11859;K11859;K11859;K11859;K11859	GO:0005634//nucleus;GO:0005737//cytoplasm;GO:0005764//lysosome;GO:0005829//cytosol;GO:0043231//intracellular membrane-bounded organelle;GO:0070062//extracellular exosome	GO:0002020//protease binding;GO:0003677//DNA binding;GO:0003824//catalytic activity;GO:0004842//ubiquitin-protein transferase activity;GO:0004843//thiol-dependent ubiquitin-specific protease activity;GO:0005515//protein binding;GO:0008233//peptidase activity;GO:0008234//cysteine-type peptidase activity;GO:0008270//zinc ion binding;GO:0016740//transferase activity;GO:0016787//hydrolase activity;GO…	GO:0001922//B-1 B cell homeostasis;GO:0002237//response to molecule of bacterial origin;GO:0002634//regulation of germinal center formation;GO:0002677//negative regulation of chronic inflammatory response;GO:0006508//proteolysis;GO:0006915//apoptotic process;GO:0006954//inflammatory response;GO:0007010//cytoskeleton organization;GO:0008152//metabolic process;GO:0010803//regulation of tumor necros…
ENSG00000112984	16625	17781	6120	4744	198.32	203.66	74.61	72.66	200.99	73.635	-1.44866	2.18902e-101	3.67191e-99	KIF20A	kinesin family member 20A [Source:HGNC Symbol;Acc:HGNC:9787]	-	-	-	-	GO:0005634//nucleus;GO:0005654//nucleoplasm;GO:0005737//cytoplasm;GO:0005794//Golgi apparatus;GO:0005819//spindle;GO:0005856//cytoskeleton;GO:0005871//kinesin complex;GO:0005874//microtubule;GO:0030496//midbody;GO:0032154//cleavage furrow;GO:0045171//intercellular bridge	GO:0000166//nucleotide binding;GO:0003774//motor activity;GO:0003777//microtubule motor activity;GO:0005215//transporter activity;GO:0005515//protein binding;GO:0005524//ATP binding;GO:0008017//microtubule binding;GO:0016887//ATPase activity;GO:0019901//protein kinase binding	GO:0000281//mitotic cytokinesis;GO:0001578//microtubule bundle formation;GO:0007018//microtubule-based movement;GO:0015031//protein transport;GO:0016192//vesicle-mediated transport;GO:0032465//regulation of cytokinesis
ENSG00000164099	5874	6013	1679	1332	27.6	27.13	8.06	8.04	27.365	8.05	-1.76527	3.36302e-101	5.58365e-99	PRSS12	serine protease 12 [Source:HGNC Symbol;Acc:HGNC:9477]	-	-	-	-	GO:0005576//extracellular region;GO:0005886//plasma membrane;GO:0016020//membrane;GO:0030424//axon;GO:0030425//dendrite;GO:0031410//cytoplasmic vesicle;GO:0043083//synaptic cleft;GO:0043195//terminal bouton;GO:0045202//synapse	GO:0004252//serine-type endopeptidase activity;GO:0005044//scavenger receptor activity;GO:0008233//peptidase activity;GO:0008236//serine-type peptidase activity;GO:0016787//hydrolase activity	GO:0006508//proteolysis;GO:0006887//exocytosis;GO:0006898//receptor-mediated endocytosis;GO:0031638//zymogen activation
ENSG00000100234	3258	3382	9376	7449	15.99	15.94	47.04	46.95	15.965	46.995	1.55759	4.68266e-101	7.69612e-99	TIMP3	TIMP metallopeptidase inhibitor 3 [Source:HGNC Symbol;Acc:HGNC:11822]	Human Diseases;Human Diseases	Cancers;Cancers	ko05205//Proteoglycans in cancer;ko05206//MicroRNAs in cancer	K16866;K16866	GO:0005576//extracellular region;GO:0005604//basement membrane;GO:0005615//extracellular space;GO:0005634//nucleus;GO:0031012//extracellular matrix;GO:0031089//platelet dense granule lumen	GO:0002020//protease binding;GO:0004857//enzyme inhibitor activity;GO:0005515//protein binding;GO:0008191//metalloendopeptidase inhibitor activity;GO:0030414//peptidase inhibitor activity;GO:0046872//metal ion binding	GO:0002576//platelet degranulation;GO:0007601//visual perception;GO:0009725//response to hormone;GO:0010033//response to organic substance;GO:0010466//negative regulation of peptidase activity;GO:0010951//negative regulation of endopeptidase activity;GO:0034097//response to cytokine;GO:0050896//response to stimulus;GO:0051045//negative regulation of membrane protein ectodomain proteolysis;GO:0070…
ENSG00000213626	666	695	3257	2547	13.84	13.86	69.15	67.94	13.85	68.545	2.30717	8.60334e-101	1.39985e-98	LBH	limb bud and heart development [Source:HGNC Symbol;Acc:HGNC:29532]	-	-	-	-	GO:0005634//nucleus;GO:0005737//cytoplasm	-	GO:0006355//regulation of transcription, DNA-templated;GO:0007275//multicellular organism development;GO:0010468//regulation of gene expression;GO:0030879//mammary gland development;GO:0033147//negative regulation of intracellular estrogen receptor signaling pathway;GO:0045893//positive regulation of transcription, DNA-templated;GO:0060644//mammary gland epithelial cell differentiation;GO:1904674…
ENSG00000128965	110	129	1585	1217	1.8	2.03	26.56	25.62	1.915	26.09	3.76808	1.11471e-100	1.79578e-98	CHAC1	ChaC glutathione specific gamma-glutamylcyclotransferase 1 [Source:HGNC Symbol;Acc:HGNC:28680]	Metabolism;Metabolism	Global and overview maps;Metabolism of other amino acids	ko01100//Metabolic pathways;ko00480//Glutathione metabolism	K07232;K07232	GO:0005737//cytoplasm;GO:0005794//Golgi apparatus;GO:0005802//trans-Golgi network;GO:0005829//cytosol	GO:0003839//gamma-glutamylcyclotransferase activity;GO:0005112//Notch binding;GO:0005515//protein binding;GO:0016829//lyase activity	GO:0006750//glutathione biosynthetic process;GO:0006751//glutathione catabolic process;GO:0006915//apoptotic process;GO:0006986//response to unfolded protein;GO:0007219//Notch signaling pathway;GO:0007399//nervous system development;GO:0010955//negative regulation of protein processing;GO:0022008//neurogenesis;GO:0045746//negative regulation of Notch signaling pathway;GO:0070059//intrinsic apopto…
ENSG00000128590	479	534	2765	2232	3.99	4.27	23.52	23.85	4.13	23.685	2.51976	4.84299e-99	7.72552e-97	DNAJB9	DnaJ heat shock protein family (Hsp40) member B9 [Source:HGNC Symbol;Acc:HGNC:6968]	-	-	-	-	GO:0005730//nucleolus;GO:0005737//cytoplasm;GO:0005783//endoplasmic reticulum;GO:0005788//endoplasmic reticulum lumen;GO:0005789//endoplasmic reticulum membrane;GO:0070062//extracellular exosome	GO:0005515//protein binding;GO:0030544//Hsp70 protein binding;GO:0051087//chaperone binding;GO:0051787//misfolded protein binding	GO:0002377//immunoglobulin production;GO:0006986//response to unfolded protein;GO:0030183//B cell differentiation;GO:0030433//ER-associated ubiquitin-dependent protein catabolic process;GO:0034976//response to endoplasmic reticulum stress;GO:0036498//IRE1-mediated unfolded protein response;GO:1903895//negative regulation of IRE1-mediated unfolded protein response
ENSG00000149639	16890	17957	5538	4092	42.23	43.11	14.15	13.14	42.67	13.645	-1.64485	1.11732e-98	1.76504e-96	SOGA1	suppressor of glucose, autophagy associated 1 [Source:HGNC Symbol;Acc:HGNC:16111]	-	-	-	-	GO:0005576//extracellular region;GO:0005615//extracellular space;GO:0070062//extracellular exosome	GO:0003674//molecular_function	GO:0008286//insulin receptor signaling pathway;GO:0010506//regulation of autophagy;GO:0045721//negative regulation of gluconeogenesis
ENSG00000111266	847	929	3931	3420	7.81	8.22	37.03	40.47	8.015	38.75	2.27342	3.33381e-98	5.21581e-96	DUSP16	dual specificity phosphatase 16 [Source:HGNC Symbol;Acc:HGNC:17909]	Environmental Information Processing	Signal transduction	ko04010//MAPK signaling pathway	K04459	GO:0005634//nucleus;GO:0005654//nucleoplasm;GO:0005737//cytoplasm;GO:0005829//cytosol;GO:0031410//cytoplasmic vesicle	GO:0004721//phosphoprotein phosphatase activity;GO:0004725//protein tyrosine phosphatase activity;GO:0008138//protein tyrosine/serine/threonine phosphatase activity;GO:0016787//hydrolase activity;GO:0016791//phosphatase activity;GO:0017017//MAP kinase tyrosine/serine/threonine phosphatase activity	GO:0000188//inactivation of MAPK activity;GO:0006470//protein dephosphorylation;GO:0016311//dephosphorylation;GO:0035335//peptidyl-tyrosine dephosphorylation;GO:0043409//negative regulation of MAPK cascade;GO:0045204//MAPK export from nucleus;GO:0045209//MAPK phosphatase export from nucleus, leptomycin B sensitive
ENSG00000204262	1934	2146	234	190	8.51	9.06	1.05	1.07	8.785	1.06	-3.05098	7.39675e-98	1.14621e-95	COL5A2	collagen type V alpha 2 chain [Source:HGNC Symbol;Acc:HGNC:2210]	Organismal Systems	Digestive system	ko04974//Protein digestion and absorption	K19721	GO:0005576//extracellular region;GO:0005581//collagen trimer;GO:0005588//collagen type V trimer;GO:0005615//extracellular space;GO:0005788//endoplasmic reticulum lumen;GO:0031012//extracellular matrix	GO:0005201//extracellular matrix structural constituent;GO:0030020//extracellular matrix structural constituent conferring tensile strength;GO:0046332//SMAD binding;GO:0046872//metal ion binding	GO:0001501//skeletal system development;GO:0001503//ossification;GO:0030198//extracellular matrix organization;GO:0030199//collagen fibril organization;GO:0030903//notochord development;GO:0043588//skin development;GO:0048592//eye morphogenesis;GO:0071230//cellular response to amino acid stimulus;GO:1903225//negative regulation of endodermal cell differentiation
ENSG00000062716	3746	4012	10942	9293	92.4	95.02	275.8	294.28	93.71	285.04	1.60489	1.98013e-97	3.0395e-95	VMP1	vacuole membrane protein 1 [Source:HGNC Symbol;Acc:HGNC:29559]	Cellular Processes	Transport and catabolism	ko04140//Autophagy - animal	K21248	GO:0000407//pre-autophagosomal structure;GO:0000421//autophagosome membrane;GO:0005730//nucleolus;GO:0005773//vacuole;GO:0005774//vacuolar membrane;GO:0005783//endoplasmic reticulum;GO:0005886//plasma membrane;GO:0016020//membrane;GO:0016021//integral component of membrane;GO:0033116//endoplasmic reticulum-Golgi intermediate compartment membrane	GO:0005515//protein binding	GO:0000045//autophagosome assembly;GO:0006914//autophagy;GO:0007030//Golgi organization;GO:0007155//cell adhesion;GO:0007566//embryo implantation;GO:0034329//cell junction assembly;GO:0098609//cell-cell adhesion
ENSG00000038427	23924	25843	7109	6353	87.92	91.19	26.7	29.97	89.555	28.335	-1.66019	5.38715e-96	8.19199e-94	VCAN	versican [Source:HGNC Symbol;Acc:HGNC:2464]	Environmental Information Processing	Signaling molecules and interaction	ko04514//Cell adhesion molecules (CAMs)	K06793	GO:0005576//extracellular region;GO:0005615//extracellular space;GO:0005788//endoplasmic reticulum lumen;GO:0005796//Golgi lumen;GO:0016020//membrane;GO:0031012//extracellular matrix;GO:0043202//lysosomal lumen	GO:0005509//calcium ion binding;GO:0005515//protein binding;GO:0005539//glycosaminoglycan binding;GO:0005540//hyaluronic acid binding;GO:0030021//extracellular matrix structural constituent conferring compression resistance;GO:0030246//carbohydrate binding	GO:0001501//skeletal system development;GO:0001649//osteoblast differentiation;GO:0007155//cell adhesion;GO:0007275//multicellular organism development;GO:0007417//central nervous system development;GO:0008037//cell recognition;GO:0030198//extracellular matrix organization;GO:0030206//chondroitin sulfate biosynthetic process;GO:0030207//chondroitin sulfate catabolic process;GO:0030208//dermatan s…
ENSG00000168269	4266	4582	1083	838	44.62	46.01	11.58	11.25	45.315	11.415	-1.98906	2.75855e-95	4.15596e-93	FOXI1	forkhead box I1 [Source:HGNC Symbol;Acc:HGNC:3815]	-	-	-	-	GO:0005634//nucleus;GO:0005730//nucleolus;GO:0043231//intracellular membrane-bounded organelle	GO:0000978//RNA polymerase II core promoter proximal region sequence-specific DNA binding;GO:0000981//RNA polymerase II transcription factor activity, sequence-specific DNA binding;GO:0001228//transcriptional activator activity, RNA polymerase II transcription regulatory region sequence-specific binding;GO:0003677//DNA binding;GO:0003700//transcription factor activity, sequence-specific DNA bindi…	GO:0006355//regulation of transcription, DNA-templated;GO:0006357//regulation of transcription from RNA polymerase II promoter;GO:0009653//anatomical structure morphogenesis;GO:0009792//embryo development ending in birth or egg hatching;GO:0030154//cell differentiation;GO:0042472//inner ear morphogenesis;GO:0045893//positive regulation of transcription, DNA-templated;GO:0045944//positive regulati…
ENSG00000178607	537	529	2783	2192	2.44	2.31	12.93	12.79	2.375	12.86	2.43689	3.41791e-95	5.1021e-93	ERN1	endoplasmic reticulum to nucleus signaling 1 [Source:HGNC Symbol;Acc:HGNC:3449]	Human Diseases;Genetic Information Processing;Human Diseases;Cellular Processes;Cellular Processes	Neurodegenerative diseases;Folding, sorting and degradation;Endocrine and metabolic diseases;Cell growth and death;Transport and catabolism	ko05010//Alzheimer disease;ko04141//Protein processing in endoplasmic reticulum;ko04932//Non-alcoholic fatty liver disease (NAFLD);ko04210//Apoptosis;ko04140//Autophagy - animal	K08852;K08852;K08852;K08852;K08852	GO:0005637//nuclear inner membrane;GO:0005737//cytoplasm;GO:0005739//mitochondrion;GO:0005783//endoplasmic reticulum;GO:0005789//endoplasmic reticulum membrane;GO:0016020//membrane;GO:0016021//integral component of membrane;GO:0030176//integral component of endoplasmic reticulum membrane;GO:1990332//Ire1 complex;GO:1990597//AIP1-IRE1 complex;GO:1990604//IRE1-TRAF2-ASK1 complex;GO:1990630//IRE1-RA…	GO:0000166//nucleotide binding;GO:0000287//magnesium ion binding;GO:0003824//catalytic activity;GO:0004519//endonuclease activity;GO:0004521//endoribonuclease activity;GO:0004540//ribonuclease activity;GO:0004672//protein kinase activity;GO:0004674//protein serine/threonine kinase activity;GO:0005161//platelet-derived growth factor receptor binding;GO:0005515//protein binding;GO:0005524//ATP bind…	GO:0001935//endothelial cell proliferation;GO:0006379//mRNA cleavage;GO:0006397//mRNA processing;GO:0006402//mRNA catabolic process;GO:0006468//protein phosphorylation;GO:0006915//apoptotic process;GO:0006986//response to unfolded protein;GO:0007050//cell cycle arrest;GO:0007257//activation of JUN kinase activity;GO:0008152//metabolic process;GO:0016241//regulation of macroautophagy;GO:0016310//p…
ENSG00000088448	6854	6990	16579	13527	105.79	103.59	261.5	268.05	104.69	264.775	1.33864	4.52678e-95	6.69593e-93	ANKRD10	ankyrin repeat domain 10 [Source:HGNC Symbol;Acc:HGNC:20265]	-	-	-	-	-	GO:0005515//protein binding	-
ENSG00000173812	13607	14382	34330	26502	249.37	253.08	642.94	623.56	251.225	633.25	1.3338	5.24523e-94	7.68875e-92	EIF1	eukaryotic translation initiation factor 1 [Source:HGNC Symbol;Acc:HGNC:3249]	Genetic Information Processing	Translation	ko03013//RNA transport	K03113	GO:0005634//nucleus;GO:0005737//cytoplasm;GO:0016282//eukaryotic 43S preinitiation complex	GO:0003723//RNA binding;GO:0003743//translation initiation factor activity;GO:0005515//protein binding;GO:0008135//translation factor activity, RNA binding;GO:0043024//ribosomal small subunit binding	GO:0006412//translation;GO:0006413//translational initiation;GO:0006446//regulation of translational initiation;GO:0009048//dosage compensation by inactivation of X chromosome
ENSG00000137801	28780	31326	11714	9444	155.64	162.66	64.74	65.57	159.15	65.155	-1.28844	5.6135e-94	8.15511e-92	THBS1	thrombospondin 1 [Source:HGNC Symbol;Acc:HGNC:11785]	Environmental Information Processing;Human Diseases;Environmental Information Processing;Cellular Processes;Human Diseases;Human Diseases;Cellular Processes;Environmental Information Processing;Environmental Information Processing;Cellular Processes;Human Diseases;Human Diseases	Signal transduction;Infectious diseases;Signal transduction;Cellular community - eukaryotes;Cancers;Cancers;Transport and catabolism;Signal transduction;Signaling molecules and interaction;Cell growth and death;Infectious diseases;Cancers	ko04151//PI3K-Akt signaling pathway;ko05165//Human papillomavirus infection;ko04015//Rap1 signaling pathway;ko04510//Focal adhesion;ko05205//Proteoglycans in cancer;ko05206//MicroRNAs in cancer;ko04145//Phagosome;ko04350//TGF-beta signaling pathway;ko04512//ECM-receptor interaction;ko04115//p53 signaling pathway;ko05144//Malaria;ko05219//Bladder cancer	K16857;K16857;K16857;K16857;K16857;K16857;K16857;K16857;K16857;K16857;K16857;K16857	GO:0005576//extracellular region;GO:0005577//fibrinogen complex;GO:0005615//extracellular space;GO:0005737//cytoplasm;GO:0005783//endoplasmic reticulum;GO:0005788//endoplasmic reticulum lumen;GO:0009897//external side of plasma membrane;GO:0009986//cell surface;GO:0016529//sarcoplasmic reticulum;GO:0030141//secretory granule;GO:0031012//extracellular matrix;GO:0031091//platelet alpha granule;GO:0…	GO:0001786//phosphatidylserine binding;GO:0001968//fibronectin binding;GO:0005178//integrin binding;GO:0005201//extracellular matrix structural constituent;GO:0005509//calcium ion binding;GO:0005515//protein binding;GO:0008201//heparin binding;GO:0017134//fibroblast growth factor binding;GO:0030169//low-density lipoprotein particle binding;GO:0042802//identical protein binding;GO:0043236//laminin…	GO:0000187//activation of MAPK activity;GO:0001666//response to hypoxia;GO:0001937//negative regulation of endothelial cell proliferation;GO:0001953//negative regulation of cell-matrix adhesion;GO:0002040//sprouting angiogenesis;GO:0002544//chronic inflammatory response;GO:0002576//platelet degranulation;GO:0002581//negative regulation of antigen processing and presentation of peptide or polysacc…
ENSG00000185745	1270	1475	21	16	8.84	9.86	0.15	0.14	9.35	0.145	-6.01084	5.86277e-93	8.44187e-91	IFIT1	interferon induced protein with tetratricopeptide repeats 1 [Source:HGNC Symbol;Acc:HGNC:5407]	Human Diseases;Human Diseases	Infectious diseases;Infectious diseases	ko05168//Herpes simplex infection;ko05160//Hepatitis C	K14217;K14217	GO:0005737//cytoplasm;GO:0005829//cytosol;GO:0043657//host cell	GO:0003723//RNA binding;GO:0005515//protein binding	GO:0002376//immune system process;GO:0009615//response to virus;GO:0009617//response to bacterium;GO:0016032//viral process;GO:0019060//intracellular transport of viral protein in host cell;GO:0032091//negative regulation of protein binding;GO:0035458//cellular response to interferon-beta;GO:0045070//positive regulation of viral genome replication;GO:0045071//negative regulation of viral genome r…
ENSG00000111331	7504	8167	2391	1982	70.59	73.77	22.99	23.94	72.18	23.465	-1.62109	1.07072e-91	1.52822e-89	OAS3	2'-5'-oligoadenylate synthetase 3 [Source:HGNC Symbol;Acc:HGNC:8088]	Human Diseases;Human Diseases;Organismal Systems;Human Diseases;Human Diseases	Infectious diseases;Infectious diseases;Immune system;Infectious diseases;Infectious diseases	ko05168//Herpes simplex infection;ko05164//Influenza A;ko04621//NOD-like receptor signaling pathway;ko05160//Hepatitis C;ko05162//Measles	K14216;K14216;K14216;K14216;K14216	GO:0005615//extracellular space;GO:0005634//nucleus;GO:0005654//nucleoplasm;GO:0005737//cytoplasm;GO:0005829//cytosol;GO:0005886//plasma membrane;GO:0043231//intracellular membrane-bounded organelle	GO:0000166//nucleotide binding;GO:0001730//2'-5'-oligoadenylate synthetase activity;GO:0003723//RNA binding;GO:0003725//double-stranded RNA binding;GO:0005515//protein binding;GO:0005524//ATP binding;GO:0016740//transferase activity;GO:0016779//nucleotidyltransferase activity;GO:0046872//metal ion binding	GO:0002376//immune system process;GO:0006139//nucleobase-containing compound metabolic process;GO:0006955//immune response;GO:0009615//response to virus;GO:0045071//negative regulation of viral genome replication;GO:0045087//innate immune response;GO:0051607//defense response to virus;GO:0060333//interferon-gamma-mediated signaling pathway;GO:0060337//type I interferon signaling pathway;GO:006070…
ENSG00000181218	275	338	2880	2014	6.94	8.19	74.31	65.28	7.565	69.795	3.20571	2.30595e-90	3.26262e-88	HIST3H2A	histone cluster 3 H2A [Source:HGNC Symbol;Acc:HGNC:20507]	Human Diseases;Cellular Processes;Human Diseases	Substance dependence;Cell growth and death;Immune diseases	ko05034//Alcoholism;ko04217//Necroptosis;ko05322//Systemic lupus erythematosus	K11251;K11251;K11251	GO:0000786//nucleosome;GO:0000788//nuclear nucleosome;GO:0000790//nuclear chromatin;GO:0005634//nucleus;GO:0005694//chromosome;GO:0070062//extracellular exosome	GO:0003677//DNA binding;GO:0005515//protein binding;GO:0046982//protein heterodimerization activity	GO:0006325//chromatin organization;GO:0006337//nucleosome disassembly;GO:0070914//UV-damage excision repair
ENSG00000142871	10163	10965	27462	21019	100.28	103.89	276.92	266.28	102.085	271.6	1.41171	2.56898e-89	3.60344e-87	CYR61	cysteine rich angiogenic inducer 61 [Source:HGNC Symbol;Acc:HGNC:2654]	-	-	-	-	GO:0005576//extracellular region;GO:0005788//endoplasmic reticulum lumen;GO:0031012//extracellular matrix	GO:0000166//nucleotide binding;GO:0005178//integrin binding;GO:0005201//extracellular matrix structural constituent;GO:0005520//insulin-like growth factor binding;GO:0008201//heparin binding;GO:0019838//growth factor binding;GO:0050840//extracellular matrix binding	GO:0001558//regulation of cell growth;GO:0001649//osteoblast differentiation;GO:0001934//positive regulation of protein phosphorylation;GO:0002041//intussusceptive angiogenesis;GO:0003181//atrioventricular valve morphogenesis;GO:0003278//apoptotic process involved in heart morphogenesis;GO:0003281//ventricular septum development;GO:0006935//chemotaxis;GO:0007155//cell adhesion;GO:0008283//cell pr…
ENSG00000184486	7685	7543	2054	1783	35.59	33.54	9.72	10.6	34.565	10.16	-1.76641	7.22827e-89	1.00522e-86	POU3F2	POU class 3 homeobox 2 [Source:HGNC Symbol;Acc:HGNC:9215]	-	-	-	-	GO:0005634//nucleus;GO:0005667//transcription factor complex	GO:0000978//RNA polymerase II core promoter proximal region sequence-specific DNA binding;GO:0000981//RNA polymerase II transcription factor activity, sequence-specific DNA binding;GO:0001228//transcriptional activator activity, RNA polymerase II transcription regulatory region sequence-specific binding;GO:0003677//DNA binding;GO:0003700//transcription factor activity, sequence-specific DNA bindi…	GO:0006355//regulation of transcription, DNA-templated;GO:0006357//regulation of transcription from RNA polymerase II promoter;GO:0007399//nervous system development;GO:0007420//brain development;GO:0008284//positive regulation of cell proliferation;GO:0008544//epidermis development;GO:0010629//negative regulation of gene expression;GO:0014002//astrocyte development;GO:0014044//Schwann cell devel…
ENSG00000152049	3839	3950	897	772	26.36	26.04	6.29	6.81	26.2	6.55	-2	3.76299e-88	5.18878e-86	KCNE4	potassium voltage-gated channel subfamily E regulatory subunit 4 [Source:HGNC Symbol;Acc:HGNC:6244]	-	-	-	-	GO:0008076//voltage-gated potassium channel complex;GO:0016020//membrane;GO:0016021//integral component of membrane;GO:0016324//apical plasma membrane	GO:0005244//voltage-gated ion channel activity;GO:0005249//voltage-gated potassium channel activity;GO:0005251//delayed rectifier potassium channel activity;GO:0005267//potassium channel activity;GO:0005515//protein binding;GO:0015459//potassium channel regulator activity;GO:0044325//ion channel binding;GO:1902282//voltage-gated potassium channel activity involved in ventricular cardiac muscle ce…	GO:0006811//ion transport;GO:0006813//potassium ion transport;GO:0034765//regulation of ion transmembrane transport;GO:0060307//regulation of ventricular cardiac muscle cell membrane repolarization;GO:0071805//potassium ion transmembrane transport;GO:0086005//ventricular cardiac muscle cell action potential;GO:0086011//membrane repolarization during action potential;GO:0086091//regulation of hear…
ENSG00000168003	10281	11079	31366	23188	175.91	182.01	548.43	509.37	178.96	528.9	1.56336	3.95159e-88	5.40306e-86	SLC3A2	solute carrier family 3 member 2 [Source:HGNC Symbol;Acc:HGNC:11026]	Environmental Information Processing;Organismal Systems;Cellular Processes	Signal transduction;Digestive system;Cell growth and death	ko04150//mTOR signaling pathway;ko04974//Protein digestion and absorption;ko04216//Ferroptosis	K06519;K06519;K06519	GO:0005634//nucleus;GO:0005829//cytosol;GO:0005886//plasma membrane;GO:0009986//cell surface;GO:0016020//membrane;GO:0016021//integral component of membrane;GO:0016324//apical plasma membrane;GO:0042470//melanosome;GO:0070062//extracellular exosome	GO:0003723//RNA binding;GO:0003725//double-stranded RNA binding;GO:0003824//catalytic activity;GO:0005432//calcium:sodium antiporter activity;GO:0005515//protein binding;GO:0015175//neutral amino acid transmembrane transporter activity;GO:0045296//cadherin binding	GO:0005975//carbohydrate metabolic process;GO:0006816//calcium ion transport;GO:0006865//amino acid transport;GO:0015827//tryptophan transport;GO:0035725//sodium ion transmembrane transport;GO:0043330//response to exogenous dsRNA;GO:0050900//leukocyte migration;GO:1903801//L-leucine import into cell
ENSG00000196139	28351	30512	12134	9960	531.65	549.39	232.53	239.79	540.52	236.16	-1.19458	4.16324e-86	5.64501e-84	AKR1C3	aldo-keto reductase family 1 member C3 [Source:HGNC Symbol;Acc:HGNC:386]	Metabolism;Metabolism;Metabolism;Organismal Systems;Metabolism	Global and overview maps;Lipid metabolism;Lipid metabolism;Endocrine system;Metabolism of cofactors and vitamins	ko01100//Metabolic pathways;ko00590//Arachidonic acid metabolism;ko00140//Steroid hormone biosynthesis;ko04913//Ovarian Steroidogenesis;ko00790//Folate biosynthesis	K04119;K04119;K04119;K04119;K04119	GO:0005622//intracellular;GO:0005634//nucleus;GO:0005737//cytoplasm;GO:0005829//cytosol;GO:0070062//extracellular exosome	GO:0001758//retinal dehydrogenase activity;GO:0004032//alditol:NADP+ 1-oxidoreductase activity;GO:0004033//aldo-keto reductase (NADP) activity;GO:0004745//retinol dehydrogenase activity;GO:0008106//alcohol dehydrogenase (NADP+) activity;GO:0016229//steroid dehydrogenase activity;GO:0016491//oxidoreductase activity;GO:0016655//oxidoreductase activity, acting on NAD(P)H, quinone or similar compound…	GO:0000060//protein import into nucleus, translocation;GO:0001523//retinoid metabolic process;GO:0006693//prostaglandin metabolic process;GO:0007186//G-protein coupled receptor signaling pathway;GO:0007584//response to nutrient;GO:0008202//steroid metabolic process;GO:0008284//positive regulation of cell proliferation;GO:0008584//male gonad development;GO:0009267//cellular response to starvation;…
ENSG00000198840	9411	9789	3134	2692	614.62	613.84	209.16	225.72	614.23	217.44	-1.49816	1.05555e-85	1.41941e-83	MT-ND3	mitochondrially encoded NADH:ubiquinone oxidoreductase core subunit 3 [Source:HGNC Symbol;Acc:HGNC:7458]	Metabolism;Organismal Systems;Organismal Systems;Human Diseases;Metabolism	Global and overview maps;Environmental adaptation;Nervous system;Neurodegenerative diseases;Energy metabolism	ko01100//Metabolic pathways;ko04714//Thermogenesis;ko04723//Retrograde endocannabinoid signaling;ko05012//Parkinson disease;ko00190//Oxidative phosphorylation	K03880;K03880;K03880;K03880;K03880	GO:0005739//mitochondrion;GO:0005743//mitochondrial inner membrane;GO:0005747//mitochondrial respiratory chain complex I;GO:0016020//membrane;GO:0016021//integral component of membrane;GO:0030964//NADH dehydrogenase complex;GO:0031966//mitochondrial membrane;GO:0070469//respiratory chain	GO:0005515//protein binding;GO:0008137//NADH dehydrogenase (ubiquinone) activity;GO:0016491//oxidoreductase activity	GO:0006120//mitochondrial electron transport, NADH to ubiquinone;GO:0006979//response to oxidative stress;GO:0009642//response to light intensity;GO:0009725//response to hormone;GO:0032981//mitochondrial respiratory chain complex I assembly;GO:0055114//oxidation-reduction process;GO:0071385//cellular response to glucocorticoid stimulus
ENSG00000145390	873	880	4215	4004	3.29	3.18	16.21	19.35	3.235	17.78	2.45842	2.30869e-85	3.07907e-83	USP53	ubiquitin specific peptidase 53 [Source:HGNC Symbol;Acc:HGNC:29255]	-	-	-	-	GO:0005575//cellular_component;GO:0005911//cell-cell junction;GO:0005923//bicellular tight junction;GO:0030054//cell junction	GO:0005515//protein binding;GO:0036459//thiol-dependent ubiquitinyl hydrolase activity	GO:0001508//action potential;GO:0006915//apoptotic process;GO:0007605//sensory perception of sound;GO:0008150//biological_process;GO:0010996//response to auditory stimulus;GO:0016579//protein deubiquitination;GO:0051402//neuron apoptotic process
ENSG00000125945	3447	4048	688	573	19.82	22.35	4.04	4.23	21.085	4.135	-2.35026	4.65794e-85	6.16173e-83	ZNF436	zinc finger protein 436 [Source:HGNC Symbol;Acc:HGNC:20814]	-	-	-	-	GO:0005634//nucleus;GO:0005654//nucleoplasm;GO:0005829//cytosol	GO:0000981//RNA polymerase II transcription factor activity, sequence-specific DNA binding;GO:0003676//nucleic acid binding;GO:0003677//DNA binding;GO:0005515//protein binding;GO:0046872//metal ion binding	GO:0006355//regulation of transcription, DNA-templated;GO:0006357//regulation of transcription from RNA polymerase II promoter
ENSG00000158373	75	90	1535	1034	2.64	3.04	55.17	46.69	2.84	50.93	4.16455	4.47344e-84	5.86994e-82	HIST1H2BD	histone cluster 1 H2B family member d [Source:HGNC Symbol;Acc:HGNC:4747]	Human Diseases;Human Diseases;Human Diseases	Cancers;Substance dependence;Immune diseases	ko05203//Viral carcinogenesis;ko05034//Alcoholism;ko05322//Systemic lupus erythematosus	K11252;K11252;K11252	GO:0000786//nucleosome;GO:0005634//nucleus;GO:0005654//nucleoplasm;GO:0005694//chromosome;GO:0005829//cytosol;GO:0070062//extracellular exosome	GO:0003674//molecular_function;GO:0003677//DNA binding;GO:0046982//protein heterodimerization activity	GO:0006334//nucleosome assembly;GO:0016567//protein ubiquitination
ENSG00000171617	16216	17279	6313	4796	106.88	109.35	42.52	40.58	108.115	41.55	-1.37965	1.32722e-83	1.72762e-81	ENC1	ectodermal-neural cortex 1 [Source:HGNC Symbol;Acc:HGNC:3345]	-	-	-	-	GO:0000790//nuclear chromatin;GO:0005634//nucleus;GO:0005654//nucleoplasm;GO:0005730//nucleolus;GO:0005737//cytoplasm;GO:0005856//cytoskeleton;GO:0016363//nuclear matrix;GO:0031463//Cul3-RING ubiquitin ligase complex;GO:0043025//neuronal cell body	GO:0003779//actin binding;GO:0005515//protein binding	GO:0007275//multicellular organism development;GO:0007399//nervous system development;GO:0010499//proteasomal ubiquitin-independent protein catabolic process;GO:0010976//positive regulation of neuron projection development;GO:0016567//protein ubiquitination;GO:0017148//negative regulation of translation
ENSG00000105993	4564	4940	12854	11205	100.77	104.73	290.03	317.64	102.75	303.835	1.56415	3.55729e-82	4.5937e-80	DNAJB6	DnaJ heat shock protein family (Hsp40) member B6 [Source:HGNC Symbol;Acc:HGNC:14888]	-	-	-	-	GO:0005634//nucleus;GO:0005654//nucleoplasm;GO:0005737//cytoplasm;GO:0005829//cytosol;GO:0016020//membrane;GO:0030018//Z disc;GO:0048471//perinuclear region of cytoplasm	GO:0001671//ATPase activator activity;GO:0003677//DNA binding;GO:0005515//protein binding;GO:0031072//heat shock protein binding;GO:0051082//unfolded protein binding;GO:0051087//chaperone binding	GO:0006457//protein folding;GO:0030036//actin cytoskeleton organization;GO:0030198//extracellular matrix organization;GO:0032781//positive regulation of ATPase activity;GO:0032880//regulation of protein localization;GO:0034504//protein localization to nucleus;GO:0043154//negative regulation of cysteine-type endopeptidase activity involved in apoptotic process;GO:0045109//intermediate filament org…
ENSG00000105327	161	113	2879	1829	2.22	1.5	40.6	32.4	1.86	36.5	4.29452	1.4825e-81	1.89936e-79	BBC3	BCL2 binding component 3 [Source:HGNC Symbol;Acc:HGNC:17868]	Human Diseases;Human Diseases;Environmental Information Processing;Cellular Processes;Human Diseases;Human Diseases;Human Diseases;Cellular Processes;Cellular Processes	Cancers;Neurodegenerative diseases;Signal transduction;Cell growth and death;Infectious diseases;Cancers;Drug resistance;Cell growth and death;Cell growth and death	ko05200//Pathways in cancer;ko05016//Huntington disease;ko04390//Hippo signaling pathway;ko04210//Apoptosis;ko05162//Measles;ko05210//Colorectal cancer;ko01524//Platinum drug resistance;ko04115//p53 signaling pathway;ko04215//Apoptosis - multiple species	K10132;K10132;K10132;K10132;K10132;K10132;K10132;K10132;K10132	GO:0005739//mitochondrion;GO:0005741//mitochondrial outer membrane;GO:0005764//lysosome;GO:0005783//endoplasmic reticulum;GO:0005829//cytosol	GO:0005515//protein binding;GO:0051117//ATPase binding	GO:0001836//release of cytochrome c from mitochondria;GO:0001844//protein insertion into mitochondrial membrane involved in apoptotic signaling pathway;GO:0006915//apoptotic process;GO:0006919//activation of cysteine-type endopeptidase activity involved in apoptotic process;GO:0006974//cellular response to DNA damage stimulus;GO:0008340//determination of adult lifespan;GO:0032464//positive regula…
ENSG00000182481	24223	25362	9830	8367	379.65	381.67	157.44	168.36	380.66	162.9	-1.22452	7.99919e-81	1.01683e-78	KPNA2	karyopherin subunit alpha 2 [Source:HGNC Symbol;Acc:HGNC:6395]	Human Diseases	Infectious diseases	ko05164//Influenza A	K15043	GO:0005634//nucleus;GO:0005654//nucleoplasm;GO:0005737//cytoplasm;GO:0005829//cytosol;GO:0016020//membrane	GO:0003723//RNA binding;GO:0005515//protein binding;GO:0008139//nuclear localization sequence binding;GO:0008565//protein transporter activity;GO:0042826//histone deacetylase binding;GO:0061608//nuclear import signal receptor activity	GO:0000018//regulation of DNA recombination;GO:0006259//DNA metabolic process;GO:0006606//protein import into nucleus;GO:0006607//NLS-bearing protein import into nucleus;GO:0015031//protein transport;GO:0016032//viral process;GO:0019054//modulation by virus of host process;GO:0099527//postsynapse to nucleus signaling pathway
ENSG00000198695	8157	8194	928	1019	351.09	338.64	40.82	56.31	344.865	48.565	-2.82804	1.15428e-80	1.45366e-78	MT-ND6	mitochondrially encoded NADH:ubiquinone oxidoreductase core subunit 6 [Source:HGNC Symbol;Acc:HGNC:7462]	Metabolism;Organismal Systems;Organismal Systems;Human Diseases;Metabolism	Global and overview maps;Environmental adaptation;Nervous system;Neurodegenerative diseases;Energy metabolism	ko01100//Metabolic pathways;ko04714//Thermogenesis;ko04723//Retrograde endocannabinoid signaling;ko05012//Parkinson disease;ko00190//Oxidative phosphorylation	K03884;K03884;K03884;K03884;K03884	GO:0005739//mitochondrion;GO:0005743//mitochondrial inner membrane;GO:0016020//membrane;GO:0016021//integral component of membrane;GO:0031966//mitochondrial membrane;GO:0070469//respiratory chain	GO:0008137//NADH dehydrogenase (ubiquinone) activity;GO:0016491//oxidoreductase activity	GO:0032981//mitochondrial respiratory chain complex I assembly;GO:0035094//response to nicotine;GO:0042220//response to cocaine;GO:0042542//response to hydrogen peroxide;GO:0055114//oxidation-reduction process
ENSG00000153879	5427	5466	12947	10774	30.84	29.82	75.17	78.59	30.33	76.88	1.34186	1.16142e-80	1.45366e-78	CEBPG	CCAAT enhancer binding protein gamma [Source:HGNC Symbol;Acc:HGNC:1837]	Human Diseases	Infectious diseases	ko05152//Tuberculosis	K10049	GO:0005634//nucleus;GO:0005654//nucleoplasm	GO:0000978//RNA polymerase II core promoter proximal region sequence-specific DNA binding;GO:0000981//RNA polymerase II transcription factor activity, sequence-specific DNA binding;GO:0001228//transcriptional activator activity, RNA polymerase II transcription regulatory region sequence-specific binding;GO:0003677//DNA binding;GO:0003690//double-stranded DNA binding;GO:0003700//transcription fact…	GO:0001889//liver development;GO:0006355//regulation of transcription, DNA-templated;GO:0006357//regulation of transcription from RNA polymerase II promoter;GO:0006955//immune response;GO:0016071//mRNA metabolic process;GO:0030183//B cell differentiation;GO:0042267//natural killer cell mediated cytotoxicity;GO:0043353//enucleate erythrocyte differentiation;GO:0043388//positive regulation of DNA b…
ENSG00000196428	1947	1952	5919	4614	9.38	9.03	29.14	28.53	9.205	28.835	1.64733	2.73027e-80	3.39116e-78	TSC22D2	TSC22 domain family member 2 [Source:HGNC Symbol;Acc:HGNC:29095]	-	-	-	-	-	GO:0000981//RNA polymerase II transcription factor activity, sequence-specific DNA binding;GO:0003700//transcription factor activity, sequence-specific DNA binding	GO:0006355//regulation of transcription, DNA-templated;GO:0006357//regulation of transcription from RNA polymerase II promoter;GO:0006970//response to osmotic stress
ENSG00000187608	2526	2667	546	446	81.78	82.9	18.06	18.54	82.34	18.3	-2.16975	2.61341e-79	3.22142e-77	ISG15	ISG15 ubiquitin-like modifier [Source:HGNC Symbol;Acc:HGNC:4053]	Human Diseases;Organismal Systems	Infectious diseases;Immune system	ko05165//Human papillomavirus infection;ko04622//RIG-I-like receptor signaling pathway	K12159;K12159	GO:0005576//extracellular region;GO:0005654//nucleoplasm;GO:0005737//cytoplasm;GO:0005829//cytosol	GO:0005515//protein binding;GO:0031386//protein tag	GO:0002376//immune system process;GO:0009617//response to bacterium;GO:0016032//viral process;GO:0019941//modification-dependent protein catabolic process;GO:0019985//translesion synthesis;GO:0030501//positive regulation of bone mineralization;GO:0031397//negative regulation of protein ubiquitination;GO:0032020//ISG15-protein conjugation;GO:0032480//negative regulation of type I interferon produc…
ENSG00000126709	3873	4115	978	709	105.4	107.53	27.2	24.77	106.465	25.985	-2.03463	8.61081e-79	1.05343e-76	IFI6	interferon alpha inducible protein 6 [Source:HGNC Symbol;Acc:HGNC:4054]	-	-	-	-	GO:0005739//mitochondrion;GO:0005743//mitochondrial inner membrane;GO:0005886//plasma membrane;GO:0016020//membrane;GO:0016021//integral component of membrane;GO:0031966//mitochondrial membrane	GO:0005515//protein binding	GO:0001836//release of cytochrome c from mitochondria;GO:0002376//immune system process;GO:0006915//apoptotic process;GO:0006955//immune response;GO:0042058//regulation of epidermal growth factor receptor signaling pathway;GO:0043066//negative regulation of apoptotic process;GO:0043154//negative regulation of cysteine-type endopeptidase activity involved in apoptotic process;GO:0045087//innate im…
ENSG00000187134	27769	28748	12819	10149	226.61	225.26	106.9	106.33	225.935	106.615	-1.0835	1.33487e-78	1.62087e-76	AKR1C1	aldo-keto reductase family 1 member C1 [Source:HGNC Symbol;Acc:HGNC:384]	Metabolism;Metabolism	Xenobiotics biodegradation and metabolism;Lipid metabolism	ko00980//Metabolism of xenobiotics by cytochrome P450;ko00140//Steroid hormone biosynthesis	K00212;K00212	GO:0005737//cytoplasm;GO:0005829//cytosol;GO:0070062//extracellular exosome	GO:0004032//alditol:NADP+ 1-oxidoreductase activity;GO:0004033//aldo-keto reductase (NADP) activity;GO:0005515//protein binding;GO:0008106//alcohol dehydrogenase (NADP+) activity;GO:0016229//steroid dehydrogenase activity;GO:0016491//oxidoreductase activity;GO:0016655//oxidoreductase activity, acting on NAD(P)H, quinone or similar compound as acceptor;GO:0018636//phenanthrene 9,10-monooxygenase a…	GO:0001523//retinoid metabolic process;GO:0006805//xenobiotic metabolic process;GO:0007586//digestion;GO:0008202//steroid metabolic process;GO:0008206//bile acid metabolic process;GO:0015721//bile acid and bile salt transport;GO:0030299//intestinal cholesterol absorption;GO:0030855//epithelial cell differentiation;GO:0042448//progesterone metabolic process;GO:0042574//retinal metabolic process;GO…
ENSG00000198517	2857	2874	9633	7012	32.28	31.18	111.22	101.71	31.73	106.465	1.74646	1.94146e-78	2.33997e-76	MAFK	MAF bZIP transcription factor K [Source:HGNC Symbol;Acc:HGNC:6782]	-	-	-	-	GO:0005634//nucleus;GO:0005654//nucleoplasm	GO:0000976//transcription regulatory region sequence-specific DNA binding;GO:0000978//RNA polymerase II core promoter proximal region sequence-specific DNA binding;GO:0000981//RNA polymerase II transcription factor activity, sequence-specific DNA binding;GO:0001221//transcription cofactor binding;GO:0001227//transcriptional repressor activity, RNA polymerase II transcription regulatory region seq…	GO:0000122//negative regulation of transcription from RNA polymerase II promoter;GO:0006355//regulation of transcription, DNA-templated;GO:0007399//nervous system development;GO:0007596//blood coagulation;GO:0045944//positive regulation of transcription from RNA polymerase II promoter
ENSG00000203814	69	85	1093	937	1.06	1.25	17.09	18.41	1.155	17.75	3.94185	2.14677e-78	2.56839e-76	HIST2H2BF	histone cluster 2 H2B family member f [Source:HGNC Symbol;Acc:HGNC:24700]	Human Diseases;Human Diseases;Human Diseases	Cancers;Substance dependence;Immune diseases	ko05203//Viral carcinogenesis;ko05034//Alcoholism;ko05322//Systemic lupus erythematosus	K11252;K11252;K11252	GO:0000786//nucleosome;GO:0005634//nucleus;GO:0005654//nucleoplasm;GO:0005694//chromosome;GO:0005829//cytosol;GO:0070062//extracellular exosome	GO:0003674//molecular_function;GO:0003677//DNA binding;GO:0046982//protein heterodimerization activity	GO:0006334//nucleosome assembly
ENSG00000184545	611	636	2934	2183	3.09	3.09	15.17	14.18	3.09	14.675	2.24768	3.68299e-78	4.37415e-76	DUSP8	dual specificity phosphatase 8 [Source:HGNC Symbol;Acc:HGNC:3074]	Environmental Information Processing	Signal transduction	ko04010//MAPK signaling pathway	K04459	GO:0005634//nucleus;GO:0005737//cytoplasm;GO:0005829//cytosol	GO:0004721//phosphoprotein phosphatase activity;GO:0004725//protein tyrosine phosphatase activity;GO:0008138//protein tyrosine/serine/threonine phosphatase activity;GO:0016787//hydrolase activity;GO:0016791//phosphatase activity;GO:0017017//MAP kinase tyrosine/serine/threonine phosphatase activity	GO:0000188//inactivation of MAPK activity;GO:0006470//protein dephosphorylation;GO:0016311//dephosphorylation;GO:0035335//peptidyl-tyrosine dephosphorylation
ENSG00000130508	17758	18771	7390	5644	149.19	151.42	63.44	60.87	150.305	62.155	-1.27395	1.48456e-77	1.75038e-75	PXDN	peroxidasin [Source:HGNC Symbol;Acc:HGNC:14966]	-	-	-	-	GO:0005576//extracellular region;GO:0005615//extracellular space;GO:0005783//endoplasmic reticulum;GO:0070062//extracellular exosome	GO:0004601//peroxidase activity;GO:0005152//interleukin-1 receptor antagonist activity;GO:0005201//extracellular matrix structural constituent;GO:0016491//oxidoreductase activity;GO:0020037//heme binding;GO:0046872//metal ion binding	GO:0001960//negative regulation of cytokine-mediated signaling pathway;GO:0006955//immune response;GO:0006979//response to oxidative stress;GO:0030198//extracellular matrix organization;GO:0042744//hydrogen peroxide catabolic process;GO:0055114//oxidation-reduction process;GO:0098869//cellular oxidant detoxification
ENSG00000125968	5152	5124	560	302	104.55	99.84	11.61	7.87	102.195	9.74	-3.39126	1.83889e-76	2.15256e-74	ID1	inhibitor of DNA binding 1, HLH protein [Source:HGNC Symbol;Acc:HGNC:5360]	Environmental Information Processing;Environmental Information Processing;Cellular Processes;Environmental Information Processing	Signal transduction;Signal transduction;Cellular community - eukaryotes;Signal transduction	ko04015//Rap1 signaling pathway;ko04390//Hippo signaling pathway;ko04550//Signaling pathways regulating pluripotency of stem cells;ko04350//TGF-beta signaling pathway	K04680;K04680;K04680;K04680	GO:0005634//nucleus;GO:0005654//nucleoplasm;GO:0005737//cytoplasm;GO:0005794//Golgi apparatus;GO:0005813//centrosome	GO:0000981//RNA polymerase II transcription factor activity, sequence-specific DNA binding;GO:0001085//RNA polymerase II transcription factor binding;GO:0003700//transcription factor activity, sequence-specific DNA binding;GO:0005515//protein binding;GO:0008022//protein C-terminus binding;GO:0008134//transcription factor binding;GO:0042803//protein homodimerization activity;GO:0043621//protein se…	GO:0000122//negative regulation of transcription from RNA polymerase II promoter;GO:0001525//angiogenesis;GO:0001886//endothelial cell morphogenesis;GO:0006351//transcription, DNA-templated;GO:0007179//transforming growth factor beta receptor signaling pathway;GO:0007275//multicellular organism development;GO:0007420//brain development;GO:0007507//heart development;GO:0007623//circadian rhythm;GO…
ENSG00000170689	126	120	1217	973	1.1	1.01	10.89	10.94	1.055	10.915	3.371	1.19118e-75	1.38441e-73	HOXB9	homeobox B9 [Source:HGNC Symbol;Acc:HGNC:5120]	-	-	-	-	GO:0005634//nucleus;GO:0005654//nucleoplasm;GO:0005739//mitochondrion;GO:0090575//RNA polymerase II transcription factor complex	GO:0000977//RNA polymerase II regulatory region sequence-specific DNA binding;GO:0000981//RNA polymerase II transcription factor activity, sequence-specific DNA binding;GO:0003677//DNA binding;GO:0005515//protein binding;GO:0043565//sequence-specific DNA binding	GO:0006351//transcription, DNA-templated;GO:0006355//regulation of transcription, DNA-templated;GO:0007275//multicellular organism development;GO:0009952//anterior/posterior pattern specification;GO:0030879//mammary gland development;GO:0045944//positive regulation of transcription from RNA polymerase II promoter;GO:0048706//embryonic skeletal system development;GO:0060326//cell chemotaxis
ENSG00000006327	10862	10768	28882	21517	318.27	302.94	864.8	809.43	310.605	837.115	1.43034	3.12358e-75	3.60452e-73	TNFRSF12A	TNF receptor superfamily member 12A [Source:HGNC Symbol;Acc:HGNC:18152]	Environmental Information Processing	Signaling molecules and interaction	ko04060//Cytokine-cytokine receptor interaction	K05149	GO:0001726//ruffle;GO:0005886//plasma membrane;GO:0009986//cell surface;GO:0016020//membrane;GO:0016021//integral component of membrane	GO:0005515//protein binding	GO:0001525//angiogenesis;GO:0006915//apoptotic process;GO:0006931//substrate-dependent cell migration, cell attachment to substrate;GO:0007155//cell adhesion;GO:0007275//multicellular organism development;GO:0030154//cell differentiation;GO:0033209//tumor necrosis factor-mediated signaling pathway;GO:0043065//positive regulation of apoptotic process;GO:0045765//regulation of angiogenesis;GO:00457…
ENSG00000154678	8858	9212	3187	2724	52.59	52.51	19.34	20.76	52.55	20.05	-1.39009	4.89581e-75	5.60983e-73	PDE1C	phosphodiesterase 1C [Source:HGNC Symbol;Acc:HGNC:8776]	Organismal Systems;Environmental Information Processing;Metabolism;Human Diseases;Organismal Systems;Organismal Systems	Sensory system;Signal transduction;Nucleotide metabolism;Substance dependence;Sensory system;Endocrine system	ko04740//Olfactory transduction;ko04020//Calcium signaling pathway;ko00230//Purine metabolism;ko05032//Morphine addiction;ko04742//Taste transduction;ko04924//Renin secretion	K13755;K13755;K13755;K13755;K13755;K13755	GO:0005829//cytosol;GO:0005929//cilium;GO:0043025//neuronal cell body	GO:0004114//3',5'-cyclic-nucleotide phosphodiesterase activity;GO:0004117//calmodulin-dependent cyclic-nucleotide phosphodiesterase activity;GO:0005516//calmodulin binding;GO:0008081//phosphoric diester hydrolase activity;GO:0016787//hydrolase activity;GO:0046872//metal ion binding;GO:0048101//calcium- and calmodulin-regulated 3',5'-cyclic-GMP phosphodiesterase activity	GO:0007165//signal transduction;GO:0007608//sensory perception of smell
ENSG00000111912	1046	1040	3640	3125	9.06	8.65	32.23	34.77	8.855	33.5	1.9196	6.14901e-75	6.99655e-73	NCOA7	nuclear receptor coactivator 7 [Source:HGNC Symbol;Acc:HGNC:21081]	-	-	-	-	GO:0005622//intracellular;GO:0005634//nucleus	GO:0005515//protein binding;GO:0030374//ligand-dependent nuclear receptor transcription coactivator activity;GO:0035257//nuclear hormone receptor binding	GO:0045944//positive regulation of transcription from RNA polymerase II promoter;GO:1900408//negative regulation of cellular response to oxidative stress;GO:1902083//negative regulation of peptidyl-cysteine S-nitrosylation;GO:1903204//negative regulation of oxidative stress-induced neuron death
ENSG00000130518	30	19	981	761	0.32	0.19	10.65	10.38	0.255	10.515	5.36581	7.16342e-75	8.09416e-73	IQCN	IQ motif containing N [Source:HGNC Symbol;Acc:HGNC:29350]	-	-	-	-	GO:0005634//nucleus;GO:0005739//mitochondrion	GO:0005515//protein binding	-
ENSG00000178695	25635	27308	11240	9425	93.06	95.18	41.69	43.92	94.12	42.805	-1.13672	1.25693e-74	1.41045e-72	KCTD12	potassium channel tetramerization domain containing 12 [Source:HGNC Symbol;Acc:HGNC:14678]	-	-	-	-	GO:0005886//plasma membrane;GO:0016020//membrane;GO:0030054//cell junction;GO:0042734//presynaptic membrane;GO:0045202//synapse;GO:0045211//postsynaptic membrane	GO:0003723//RNA binding;GO:0042802//identical protein binding	GO:0051260//protein homooligomerization
ENSG00000137331	29	33	863	696	0.51	0.55	15.36	15.57	0.53	15.465	4.86687	1.67409e-74	1.86569e-72	IER3	immediate early response 3 [Source:HGNC Symbol;Acc:HGNC:5392]	-	-	-	-	GO:0005634//nucleus;GO:0005829//cytosol;GO:0016020//membrane;GO:0016021//integral component of membrane	GO:0005515//protein binding	GO:0006915//apoptotic process;GO:0009653//anatomical structure morphogenesis;GO:0014066//regulation of phosphatidylinositol 3-kinase signaling;GO:0043066//negative regulation of apoptotic process;GO:2001020//regulation of response to DNA damage stimulus
ENSG00000157557	1828	1948	5424	4260	17.02	17.42	51.61	50.93	17.22	51.27	1.57403	1.73712e-73	1.92276e-71	ETS2	ETS proto-oncogene 2, transcription factor [Source:HGNC Symbol;Acc:HGNC:3489]	Human Diseases;Environmental Information Processing	Infectious diseases;Signal transduction	ko05166//HTLV-I infection;ko04014//Ras signaling pathway	K21932;K21932	GO:0005634//nucleus;GO:0005654//nucleoplasm;GO:0005829//cytosol;GO:0005886//plasma membrane	GO:0000977//RNA polymerase II regulatory region sequence-specific DNA binding;GO:0000978//RNA polymerase II core promoter proximal region sequence-specific DNA binding;GO:0000981//RNA polymerase II transcription factor activity, sequence-specific DNA binding;GO:0001227//transcriptional repressor activity, RNA polymerase II transcription regulatory region sequence-specific binding;GO:0003677//DNA …	GO:0000122//negative regulation of transcription from RNA polymerase II promoter;GO:0001501//skeletal system development;GO:0001712//ectodermal cell fate commitment;GO:0006355//regulation of transcription, DNA-templated;GO:0006357//regulation of transcription from RNA polymerase II promoter;GO:0007498//mesoderm development;GO:0030154//cell differentiation;GO:0045893//positive regulation of transc…
ENSG00000131016	9116	10138	22666	18949	29.96	31.99	76.11	79.94	30.975	78.025	1.33283	5.47657e-73	6.0209e-71	AKAP12	A-kinase anchoring protein 12 [Source:HGNC Symbol;Acc:HGNC:370]	-	-	-	-	GO:0005737//cytoplasm;GO:0005829//cytosol;GO:0005856//cytoskeleton;GO:0005886//plasma membrane;GO:0005925//focal adhesion;GO:0005938//cell cortex;GO:0016020//membrane	GO:0005515//protein binding;GO:0008179//adenylate cyclase binding;GO:0051018//protein kinase A binding	GO:0006605//protein targeting;GO:0007165//signal transduction;GO:0007186//G-protein coupled receptor signaling pathway;GO:0007193//adenylate cyclase-inhibiting G-protein coupled receptor signaling pathway;GO:0010738//regulation of protein kinase A signaling;GO:0010739//positive regulation of protein kinase A signaling;GO:0090036//regulation of protein kinase C signaling
ENSG00000110092	13435	13816	4898	4274	124.93	123.36	46.54	51.03	124.145	48.785	-1.34752	6.57027e-72	7.17483e-70	CCND1	cyclin D1 [Source:HGNC Symbol;Acc:HGNC:1582]	Human Diseases;Environmental Information Processing;Human Diseases;Human Diseases;Human Diseases;Human Diseases;Cellular Processes;Human Diseases;Human Diseases;Cellular Processes;Human Diseases;Environmental Information Processing;Cellular Processes;Human Diseases;Environmental Information Processing;Organismal Systems;Human Diseases;Human Diseases;Human Diseases;Environmental Information Proces…	Cancers;Signal transduction;Infectious diseases;Infectious diseases;Infectious diseases;Cancers;Cellular community - eukaryotes;Cancers;Infectious diseases;Cellular community - eukaryotes;Cancers;Signal transduction;Cell growth and death;Endocrine and metabolic diseases;Signal transduction;Endocrine system;Cancers;Cancers;Cancers;Signal transduction;Infectious diseases;Signal transduction;Signal …	ko05200//Pathways in cancer;ko04151//PI3K-Akt signaling pathway;ko05165//Human papillomavirus infection;ko05166//HTLV-I infection;ko05163//Human cytomegalovirus infection;ko05203//Viral carcinogenesis;ko04510//Focal adhesion;ko05205//Proteoglycans in cancer;ko05167//Kaposi sarcoma-associated herpesvirus infection;ko04530//Tight junction;ko05225//Hepatocellular carcinoma;ko04630//Jak-STAT signalin…	K04503;K04503;K04503;K04503;K04503;K04503;K04503;K04503;K04503;K04503;K04503;K04503;K04503;K04503;K04503;K04503;K04503;K04503;K04503;K04503;K04503;K04503;K04503;K04503;K04503;K04503;K04503;K04503;K04503;K04503;K04503;K04503;K04503;K04503;K04503;K04503;K04503;K04503;K04503;K04503;K04503;K04503;K04503;K04503;K04503	GO:0000307//cyclin-dependent protein kinase holoenzyme complex;GO:0005622//intracellular;GO:0005634//nucleus;GO:0005654//nucleoplasm;GO:0005737//cytoplasm;GO:0005829//cytosol;GO:0005923//bicellular tight junction;GO:0016020//membrane;GO:0017053//transcriptional repressor complex	GO:0003714//transcription corepressor activity;GO:0004672//protein kinase activity;GO:0004693//cyclin-dependent protein serine/threonine kinase activity;GO:0005515//protein binding;GO:0008134//transcription factor binding;GO:0016301//kinase activity;GO:0016538//cyclin-dependent protein serine/threonine kinase regulator activity;GO:0019899//enzyme binding;GO:0019901//protein kinase binding;GO:0042…	GO:0000079//regulation of cyclin-dependent protein serine/threonine kinase activity;GO:0000082//G1/S transition of mitotic cell cycle;GO:0000122//negative regulation of transcription from RNA polymerase II promoter;GO:0000278//mitotic cell cycle;GO:0000320//re-entry into mitotic cell cycle;GO:0001889//liver development;GO:0001934//positive regulation of protein phosphorylation;GO:0006367//transcr…
ENSG00000134057	15695	15933	6640	5124	284.32	277.13	122.92	119.17	280.725	121.045	-1.21361	7.11252e-72	7.71519e-70	CCNB1	cyclin B1 [Source:HGNC Symbol;Acc:HGNC:1579]	Cellular Processes;Environmental Information Processing;Cellular Processes;Cellular Processes;Organismal Systems;Cellular Processes	Cell growth and death;Signal transduction;Cell growth and death;Cell growth and death;Endocrine system;Cell growth and death	ko04218//Cellular senescence;ko04068//FoxO signaling pathway;ko04110//Cell cycle;ko04114//Oocyte meiosis;ko04914//Progesterone-mediated oocyte maturation;ko04115//p53 signaling pathway	K05868;K05868;K05868;K05868;K05868;K05868	GO:0000307//cyclin-dependent protein kinase holoenzyme complex;GO:0000922//spindle pole;GO:0000942//condensed nuclear chromosome outer kinetochore;GO:0005634//nucleus;GO:0005654//nucleoplasm;GO:0005737//cytoplasm;GO:0005759//mitochondrial matrix;GO:0005813//centrosome;GO:0005815//microtubule organizing center;GO:0005829//cytosol;GO:0005856//cytoskeleton;GO:0016020//membrane;GO:0097125//cyclin B1-…	GO:0004672//protein kinase activity;GO:0004693//cyclin-dependent protein serine/threonine kinase activity;GO:0005113//patched binding;GO:0005515//protein binding;GO:0016301//kinase activity;GO:0016538//cyclin-dependent protein serine/threonine kinase regulator activity;GO:0019901//protein kinase binding;GO:0035173//histone kinase activity;GO:0044389//ubiquitin-like protein ligase binding;GO:00615…	GO:0000079//regulation of cyclin-dependent protein serine/threonine kinase activity;GO:0000086//G2/M transition of mitotic cell cycle;GO:0000278//mitotic cell cycle;GO:0001556//oocyte maturation;GO:0001701//in utero embryonic development;GO:0001933//negative regulation of protein phosphorylation;GO:0006468//protein phosphorylation;GO:0006977//DNA damage response, signal transduction by p53 class …
ENSG00000112182	209	272	1876	1675	0.99	1.24	9.08	10.19	1.115	9.635	3.11124	8.18556e-72	8.82035e-70	BACH2	BTB domain and CNC homolog 2 [Source:HGNC Symbol;Acc:HGNC:14078]	-	-	-	-	GO:0005634//nucleus;GO:0005737//cytoplasm;GO:0005829//cytosol	GO:0000980//RNA polymerase II distal enhancer sequence-specific DNA binding;GO:0000981//RNA polymerase II transcription factor activity, sequence-specific DNA binding;GO:0001227//transcriptional repressor activity, RNA polymerase II transcription regulatory region sequence-specific binding;GO:0003677//DNA binding;GO:0003700//transcription factor activity, sequence-specific DNA binding	GO:0000122//negative regulation of transcription from RNA polymerase II promoter;GO:0006355//regulation of transcription, DNA-templated;GO:0051170//nuclear import
ENSG00000132003	1013	1011	3447	2725	8.61	8.25	29.93	29.72	8.43	29.825	1.82292	6.84435e-71	7.32661e-69	ZSWIM4	zinc finger SWIM-type containing 4 [Source:HGNC Symbol;Acc:HGNC:25704]	-	-	-	-	GO:0031462//Cul2-RING ubiquitin ligase complex	GO:0008270//zinc ion binding;GO:0046872//metal ion binding	GO:1902667//regulation of axon guidance
ENSG00000166851	11542	12445	4888	3994	222.28	230.13	96.2	98.75	226.205	97.475	-1.21453	6.72799e-70	7.15497e-68	PLK1	polo like kinase 1 [Source:HGNC Symbol;Acc:HGNC:9077]	Environmental Information Processing;Cellular Processes;Cellular Processes;Organismal Systems	Signal transduction;Cell growth and death;Cell growth and death;Endocrine system	ko04068//FoxO signaling pathway;ko04110//Cell cycle;ko04114//Oocyte meiosis;ko04914//Progesterone-mediated oocyte maturation	K06631;K06631;K06631;K06631	GO:0000775//chromosome, centromeric region;GO:0000776//kinetochore;GO:0000777//condensed chromosome kinetochore;GO:0000780//condensed nuclear chromosome, centromeric region;GO:0000785//chromatin;GO:0000795//synaptonemal complex;GO:0000922//spindle pole;GO:0000942//condensed nuclear chromosome outer kinetochore;GO:0005634//nucleus;GO:0005654//nucleoplasm;GO:0005694//chromosome;GO:0005737//cytoplas…	GO:0000166//nucleotide binding;GO:0000287//magnesium ion binding;GO:0004672//protein kinase activity;GO:0004674//protein serine/threonine kinase activity;GO:0005515//protein binding;GO:0005524//ATP binding;GO:0008017//microtubule binding;GO:0010997//anaphase-promoting complex binding;GO:0016301//kinase activity;GO:0016740//transferase activity;GO:0019901//protein kinase binding;GO:0042802//identi…	GO:0000070//mitotic sister chromatid segregation;GO:0000086//G2/M transition of mitotic cell cycle;GO:0000122//negative regulation of transcription from RNA polymerase II promoter;GO:0000278//mitotic cell cycle;GO:0000281//mitotic cytokinesis;GO:0001578//microtubule bundle formation;GO:0006468//protein phosphorylation;GO:0007049//cell cycle;GO:0007062//sister chromatid cohesion;GO:0007077//mitoti…
ENSG00000184602	2207	2041	287	189	15.06	13.37	2	1.66	14.215	1.83	-2.9575	6.93666e-70	7.32899e-68	SNN	stannin [Source:HGNC Symbol;Acc:HGNC:11149]	-	-	-	-	GO:0005737//cytoplasm;GO:0005739//mitochondrion;GO:0005741//mitochondrial outer membrane;GO:0016020//membrane;GO:0016021//integral component of membrane	GO:0046872//metal ion binding	GO:0009636//response to toxic substance
ENSG00000135862	18516	19051	8595	6828	97.92	96.73	46.45	46.36	97.325	46.405	-1.06853	9.65204e-70	1.01322e-67	LAMC1	laminin subunit gamma 1 [Source:HGNC Symbol;Acc:HGNC:6492]	Human Diseases;Environmental Information Processing;Human Diseases;Cellular Processes;Human Diseases;Human Diseases;Human Diseases;Environmental Information Processing;Human Diseases	Cancers;Signal transduction;Infectious diseases;Cellular community - eukaryotes;Infectious diseases;Infectious diseases;Cancers;Signaling molecules and interaction;Neurodegenerative diseases	ko05200//Pathways in cancer;ko04151//PI3K-Akt signaling pathway;ko05165//Human papillomavirus infection;ko04510//Focal adhesion;ko05145//Toxoplasmosis;ko05146//Amoebiasis;ko05222//Small cell lung cancer;ko04512//ECM-receptor interaction;ko05020//Prion diseases	K05635;K05635;K05635;K05635;K05635;K05635;K05635;K05635;K05635	GO:0005576//extracellular region;GO:0005604//basement membrane;GO:0005606//laminin-1 complex;GO:0005615//extracellular space;GO:0005788//endoplasmic reticulum lumen;GO:0031012//extracellular matrix;GO:0043259//laminin-10 complex;GO:0043260//laminin-11 complex;GO:0070062//extracellular exosome	GO:0005201//extracellular matrix structural constituent	GO:0007155//cell adhesion;GO:0007492//endoderm development;GO:0016477//cell migration;GO:0022617//extracellular matrix disassembly;GO:0030198//extracellular matrix organization;GO:0031581//hemidesmosome assembly;GO:0034446//substrate adhesion-dependent cell spreading;GO:0043687//post-translational protein modification;GO:0044267//cellular protein metabolic process;GO:0050679//positive regulation …
ENSG00000162063	7030	7720	2359	1733	37.09	39.11	12.72	11.74	38.1	12.23	-1.63937	2.61096e-69	2.72326e-67	CCNF	cyclin F [Source:HGNC Symbol;Acc:HGNC:1591]	-	-	-	-	GO:0000307//cyclin-dependent protein kinase holoenzyme complex;GO:0005634//nucleus;GO:0005737//cytoplasm;GO:0005813//centrosome;GO:0005814//centriole;GO:0005829//cytosol;GO:0005856//cytoskeleton;GO:0019005//SCF ubiquitin ligase complex;GO:0030054//cell junction	GO:0004672//protein kinase activity;GO:0004842//ubiquitin-protein transferase activity;GO:0005515//protein binding;GO:0016538//cyclin-dependent protein serine/threonine kinase regulator activity;GO:0019901//protein kinase binding	GO:0000079//regulation of cyclin-dependent protein serine/threonine kinase activity;GO:0000209//protein polyubiquitination;GO:0000278//mitotic cell cycle;GO:0000320//re-entry into mitotic cell cycle;GO:0001890//placenta development;GO:0006468//protein phosphorylation;GO:0007049//cell cycle;GO:0007088//regulation of mitotic nuclear division;GO:0008284//positive regulation of cell proliferation;GO:…
ENSG00000134247	11493	12131	4410	3810	42.04	42.6	16.48	17.89	42.32	17.185	-1.30019	4.02831e-68	4.17482e-66	PTGFRN	prostaglandin F2 receptor inhibitor [Source:HGNC Symbol;Acc:HGNC:9601]	-	-	-	-	GO:0005783//endoplasmic reticulum;GO:0005789//endoplasmic reticulum membrane;GO:0005794//Golgi apparatus;GO:0009986//cell surface;GO:0016020//membrane;GO:0016021//integral component of membrane	GO:0005515//protein binding	GO:0034389//lipid particle organization
ENSG00000143799	25765	27439	12490	10035	419.01	428.46	207.57	209.52	423.735	208.545	-1.0228	4.20121e-68	4.32644e-66	PARP1	poly(ADP-ribose) polymerase 1 [Source:HGNC Symbol;Acc:HGNC:270]	Cellular Processes;Cellular Processes;Environmental Information Processing;Genetic Information Processing	Cell growth and death;Cell growth and death;Signal transduction;Replication and repair	ko04217//Necroptosis;ko04210//Apoptosis;ko04064//NF-kappa B signaling pathway;ko03410//Base excision repair	K10798;K10798;K10798;K10798	GO:0000784//nuclear chromosome, telomeric region;GO:0005634//nucleus;GO:0005635//nuclear envelope;GO:0005654//nucleoplasm;GO:0005667//transcription factor complex;GO:0005730//nucleolus;GO:0005737//cytoplasm;GO:0005739//mitochondrion;GO:0016020//membrane;GO:0032991//macromolecular complex;GO:0032993//protein-DNA complex	GO:0000977//RNA polymerase II regulatory region sequence-specific DNA binding;GO:0001228//transcriptional activator activity, RNA polymerase II transcription regulatory region sequence-specific binding;GO:0003677//DNA binding;GO:0003723//RNA binding;GO:0003950//NAD+ ADP-ribosyltransferase activity;GO:0005515//protein binding;GO:0008134//transcription factor binding;GO:0008270//zinc ion binding;GO…	GO:0000122//negative regulation of transcription from RNA polymerase II promoter;GO:0000715//nucleotide-excision repair, DNA damage recognition;GO:0000723//telomere maintenance;GO:0000724//double-strand break repair via homologous recombination;GO:0006281//DNA repair;GO:0006293//nucleotide-excision repair, preincision complex stabilization;GO:0006294//nucleotide-excision repair, preincision compl…
ENSG00000244405	3217	3222	7815	6539	50.78	48.83	126.07	132.52	49.805	129.295	1.3763	1.79883e-67	1.8408e-65	ETV5	ETS variant 5 [Source:HGNC Symbol;Acc:HGNC:3494]	Human Diseases;Human Diseases	Cancers;Cancers	ko05202//Transcriptional misregulation in cancers;ko05215//Prostate cancer	K15593;K15593	GO:0005634//nucleus;GO:0005654//nucleoplasm;GO:0005886//plasma membrane	GO:0000977//RNA polymerase II regulatory region sequence-specific DNA binding;GO:0000981//RNA polymerase II transcription factor activity, sequence-specific DNA binding;GO:0001228//transcriptional activator activity, RNA polymerase II transcription regulatory region sequence-specific binding;GO:0003677//DNA binding;GO:0003700//transcription factor activity, sequence-specific DNA binding;GO:000551…	GO:0006355//regulation of transcription, DNA-templated;GO:0006357//regulation of transcription from RNA polymerase II promoter;GO:0007274//neuromuscular synaptic transmission;GO:0007626//locomotory behavior;GO:0030154//cell differentiation;GO:0034599//cellular response to oxidative stress;GO:0045666//positive regulation of neuron differentiation;GO:0045893//positive regulation of transcription, D…
ENSG00000119508	12	25	963	707	0.06	0.13	5.21	4.81	0.095	5.01	5.72074	3.76177e-67	3.82548e-65	NR4A3	nuclear receptor subfamily 4 group A member 3 [Source:HGNC Symbol;Acc:HGNC:7982]	Human Diseases	Cancers	ko05202//Transcriptional misregulation in cancers	K08559	GO:0005634//nucleus;GO:0005654//nucleoplasm;GO:0005667//transcription factor complex;GO:0042629//mast cell granule	GO:0000977//RNA polymerase II regulatory region sequence-specific DNA binding;GO:0000978//RNA polymerase II core promoter proximal region sequence-specific DNA binding;GO:0000981//RNA polymerase II transcription factor activity, sequence-specific DNA binding;GO:0001223//transcription coactivator binding;GO:0001228//transcriptional activator activity, RNA polymerase II transcription regulatory reg…	GO:0000122//negative regulation of transcription from RNA polymerase II promoter;GO:0001707//mesoderm formation;GO:0006355//regulation of transcription, DNA-templated;GO:0006367//transcription initiation from RNA polymerase II promoter;GO:0007369//gastrulation;GO:0007411//axon guidance;GO:0009444//pyruvate oxidation;GO:0010613//positive regulation of cardiac muscle hypertrophy;GO:0010828//positiv…
ENSG00000133639	2010	2116	5498	4324	17.52	17.71	48.98	48.4	17.615	48.69	1.46682	9.57089e-67	9.67255e-65	BTG1	BTG anti-proliferation factor 1 [Source:HGNC Symbol;Acc:HGNC:1130]	Genetic Information Processing	Folding, sorting and degradation	ko03018//RNA degradation	K14443	GO:0005634//nucleus;GO:0005737//cytoplasm	GO:0003712//transcription cofactor activity;GO:0005515//protein binding;GO:0019899//enzyme binding;GO:0019900//kinase binding	GO:0006355//regulation of transcription, DNA-templated;GO:0006479//protein methylation;GO:0008285//negative regulation of cell proliferation;GO:0016477//cell migration;GO:0030308//negative regulation of cell growth;GO:0045603//positive regulation of endothelial cell differentiation;GO:0045663//positive regulation of myoblast differentiation;GO:0045766//positive regulation of angiogenesis;GO:00459…
ENSG00000128342	2087	1823	7166	5835	20.68	17.34	72.56	74.23	19.01	73.395	1.94892	2.54709e-66	2.55826e-64	LIF	LIF, interleukin 6 family cytokine [Source:HGNC Symbol;Acc:HGNC:6596]	Environmental Information Processing;Environmental Information Processing;Cellular Processes;Environmental Information Processing	Signaling molecules and interaction;Signal transduction;Cellular community - eukaryotes;Signal transduction	ko04060//Cytokine-cytokine receptor interaction;ko04630//Jak-STAT signaling pathway;ko04550//Signaling pathways regulating pluripotency of stem cells;ko04668//TNF signaling pathway	K05419;K05419;K05419;K05419	GO:0005576//extracellular region;GO:0005615//extracellular space;GO:0005829//cytosol	GO:0005102//receptor binding;GO:0005125//cytokine activity;GO:0005146//leukemia inhibitory factor receptor binding;GO:0005515//protein binding;GO:0008083//growth factor activity	GO:0001974//blood vessel remodeling;GO:0006955//immune response;GO:0007260//tyrosine phosphorylation of STAT protein;GO:0007275//multicellular organism development;GO:0007566//embryo implantation;GO:0008284//positive regulation of cell proliferation;GO:0008285//negative regulation of cell proliferation;GO:0010469//regulation of receptor activity;GO:0010628//positive regulation of gene expression;…
ENSG00000111011	2735	2609	7673	6753	44.44	40.7	127.4	140.87	42.57	134.135	1.65578	3.99897e-65	3.99185e-63	RSRC2	arginine and serine rich coiled-coil 2 [Source:HGNC Symbol;Acc:HGNC:30559]	-	-	-	-	-	GO:0003723//RNA binding	-
ENSG00000128567	10218	10778	4532	3612	112.19	113.63	50.85	50.92	112.91	50.885	-1.14986	1.09341e-64	1.0848e-62	PODXL	podocalyxin like [Source:HGNC Symbol;Acc:HGNC:9171]	-	-	-	-	GO:0001726//ruffle;GO:0005615//extracellular space;GO:0005730//nucleolus;GO:0005737//cytoplasm;GO:0005815//microtubule organizing center;GO:0005886//plasma membrane;GO:0005887//integral component of plasma membrane;GO:0005902//microvillus;GO:0016020//membrane;GO:0016021//integral component of membrane;GO:0016324//apical plasma membrane;GO:0030027//lamellipodium;GO:0030175//filopodium;GO:0031528//…	GO:0005515//protein binding	GO:0007155//cell adhesion;GO:0007162//negative regulation of cell adhesion;GO:0016477//cell migration;GO:0022407//regulation of cell-cell adhesion;GO:0022408//negative regulation of cell-cell adhesion;GO:0030335//positive regulation of cell migration;GO:0032534//regulation of microvillus assembly;GO:0033634//positive regulation of cell-cell adhesion mediated by integrin;GO:0072015//glomerular vis…
ENSG00000159840	5921	7309	22910	17294	90.94	107.78	359.56	340.99	99.36	350.275	1.81775	1.1555e-64	1.13947e-62	ZYX	zyxin [Source:HGNC Symbol;Acc:HGNC:13200]	Cellular Processes	Cellular community - eukaryotes	ko04510//Focal adhesion	K06273	GO:0001725//stress fiber;GO:0005634//nucleus;GO:0005737//cytoplasm;GO:0005829//cytosol;GO:0005856//cytoskeleton;GO:0005913//cell-cell adherens junction;GO:0005925//focal adhesion;GO:0030054//cell junction;GO:0045335//phagocytic vesicle	GO:0003723//RNA binding;GO:0005515//protein binding;GO:0046872//metal ion binding	GO:0007155//cell adhesion;GO:0007160//cell-matrix adhesion;GO:0007179//transforming growth factor beta receptor signaling pathway;GO:0007229//integrin-mediated signaling pathway;GO:0007267//cell-cell signaling;GO:0016032//viral process;GO:0043149//stress fiber assembly;GO:0050727//regulation of inflammatory response;GO:0071346//cellular response to interferon-gamma
ENSG00000144136	6268	6480	13225	10628	90.66	89.99	195.47	197.35	90.325	196.41	1.12067	1.23484e-64	1.21037e-62	SLC20A1	solute carrier family 20 member 1 [Source:HGNC Symbol;Acc:HGNC:10946]	-	-	-	-	GO:0005886//plasma membrane;GO:0005887//integral component of plasma membrane;GO:0016020//membrane;GO:0016021//integral component of membrane	GO:0005315//inorganic phosphate transmembrane transporter activity;GO:0005316//high-affinity inorganic phosphate:sodium symporter activity;GO:0005436//sodium:phosphate symporter activity;GO:0015293//symporter activity;GO:0015319//sodium:inorganic phosphate symporter activity;GO:0015321//sodium-dependent phosphate transmembrane transporter activity;GO:0038023//signaling receptor activity	GO:0006796//phosphate-containing compound metabolic process;GO:0006811//ion transport;GO:0006814//sodium ion transport;GO:0006817//phosphate ion transport;GO:0031214//biomineral tissue development;GO:0035435//phosphate ion transmembrane transport;GO:0035725//sodium ion transmembrane transport;GO:0043123//positive regulation of I-kappaB kinase/NF-kappaB signaling;GO:0044341//sodium-dependent phosp…
ENSG00000137959	1582	1677	248	223	14.74	15	2.36	2.67	14.87	2.515	-2.56377	6.52349e-64	6.35591e-62	IFI44L	interferon induced protein 44 like [Source:HGNC Symbol;Acc:HGNC:17817]	-	-	-	-	GO:0005575//cellular_component;GO:0005737//cytoplasm	GO:0003674//molecular_function;GO:0005525//GTP binding	GO:0006955//immune response;GO:0051607//defense response to virus
ENSG00000130066	852	808	3365	2494	21.14	19.25	85.32	79.44	20.195	82.38	2.0283	3.46846e-63	3.35924e-61	SAT1	spermidine/spermine N1-acetyltransferase 1 [Source:HGNC Symbol;Acc:HGNC:10540]	Metabolism;Metabolism;Cellular Processes	Global and overview maps;Amino acid metabolism;Cell growth and death	ko01100//Metabolic pathways;ko00330//Arginine and proline metabolism;ko04216//Ferroptosis	K00657;K00657;K00657	GO:0005622//intracellular;GO:0005737//cytoplasm;GO:0005829//cytosol	GO:0004145//diamine N-acetyltransferase activity;GO:0005515//protein binding;GO:0008080//N-acetyltransferase activity;GO:0016740//transferase activity;GO:0016746//transferase activity, transferring acyl groups;GO:0019809//spermidine binding;GO:0042802//identical protein binding	GO:0001525//angiogenesis;GO:0006595//polyamine metabolic process;GO:0006596//polyamine biosynthetic process;GO:0006598//polyamine catabolic process;GO:0009447//putrescine catabolic process;GO:0032918//spermidine acetylation;GO:0042127//regulation of cell proliferation
ENSG00000125398	6497	6669	2566	2004	37.37	36.83	15.08	14.8	37.1	14.94	-1.31224	4.64252e-63	4.46973e-61	SOX9	SRY-box 9 [Source:HGNC Symbol;Acc:HGNC:11204]	Environmental Information Processing	Signal transduction	ko04024//cAMP signaling pathway	K18435	GO:0005634//nucleus;GO:0005654//nucleoplasm;GO:0005667//transcription factor complex;GO:0032991//macromolecular complex;GO:0044798//nuclear transcription factor complex	GO:0000976//transcription regulatory region sequence-specific DNA binding;GO:0000978//RNA polymerase II core promoter proximal region sequence-specific DNA binding;GO:0000981//RNA polymerase II transcription factor activity, sequence-specific DNA binding;GO:0001158//enhancer sequence-specific DNA binding;GO:0001228//transcriptional activator activity, RNA polymerase II transcription regulatory re…	GO:0000122//negative regulation of transcription from RNA polymerase II promoter;GO:0001501//skeletal system development;GO:0001502//cartilage condensation;GO:0001503//ossification;GO:0001658//branching involved in ureteric bud morphogenesis;GO:0001708//cell fate specification;GO:0001837//epithelial to mesenchymal transition;GO:0001894//tissue homeostasis;GO:0001934//positive regulation of protei…
ENSG00000118689	3490	3948	9367	7732	13.75	14.94	37.72	39.12	14.345	38.42	1.42131	1.43556e-62	1.374e-60	FOXO3	forkhead box O3 [Source:HGNC Symbol;Acc:HGNC:3821]	Environmental Information Processing;Organismal Systems;Cellular Processes;Environmental Information Processing;Environmental Information Processing;Organismal Systems;Organismal Systems;Human Diseases;Organismal Systems;Human Diseases;Cellular Processes;Organismal Systems;Human Diseases	Signal transduction;Immune system;Cell growth and death;Signal transduction;Signal transduction;Nervous system;Aging;Drug resistance;Endocrine system;Cancers;Transport and catabolism;Aging;Cancers	ko04151//PI3K-Akt signaling pathway;ko04062//Chemokine signaling pathway;ko04218//Cellular senescence;ko04068//FoxO signaling pathway;ko04152//AMPK signaling pathway;ko04722//Neurotrophin signaling pathway;ko04211//Longevity regulating pathway - mammal;ko01521//EGFR tyrosine kinase inhibitor resistance;ko04917//Prolactin signaling pathway;ko05223//Non-small cell lung cancer;ko04137//Mitophagy - a…	K09408;K09408;K09408;K09408;K09408;K09408;K09408;K09408;K09408;K09408;K09408;K09408;K09408	GO:0005634//nucleus;GO:0005654//nucleoplasm;GO:0005737//cytoplasm;GO:0005739//mitochondrion;GO:0005741//mitochondrial outer membrane;GO:0005759//mitochondrial matrix;GO:0005829//cytosol;GO:0016020//membrane;GO:0032991//macromolecular complex	GO:0000978//RNA polymerase II core promoter proximal region sequence-specific DNA binding;GO:0000981//RNA polymerase II transcription factor activity, sequence-specific DNA binding;GO:0001221//transcription cofactor binding;GO:0001227//transcriptional repressor activity, RNA polymerase II transcription regulatory region sequence-specific binding;GO:0001228//transcriptional activator activity, RNA…	GO:0000122//negative regulation of transcription from RNA polymerase II promoter;GO:0001542//ovulation from ovarian follicle;GO:0001544//initiation of primordial ovarian follicle growth;GO:0001547//antral ovarian follicle growth;GO:0001556//oocyte maturation;GO:0006355//regulation of transcription, DNA-templated;GO:0006357//regulation of transcription from RNA polymerase II promoter;GO:0006390//t…
ENSG00000132952	1326	1489	4705	4304	7.6	8.19	27.55	31.66	7.895	29.605	1.90683	4.84073e-62	4.60605e-60	USPL1	ubiquitin specific peptidase like 1 [Source:HGNC Symbol;Acc:HGNC:20294]	-	-	-	-	GO:0005615//extracellular space;GO:0005634//nucleus;GO:0015030//Cajal body	GO:0005515//protein binding;GO:0008233//peptidase activity;GO:0008234//cysteine-type peptidase activity;GO:0016787//hydrolase activity;GO:0032183//SUMO binding;GO:0070140//SUMO-specific isopeptidase activity	GO:0006508//proteolysis;GO:0008283//cell proliferation;GO:0009301//snRNA transcription;GO:0016926//protein desumoylation;GO:0030576//Cajal body organization
ENSG00000136826	303	311	1782	1294	4.29	4.22	25.75	23.5	4.255	24.625	2.53289	6.4308e-62	6.08346e-60	KLF4	Kruppel like factor 4 [Source:HGNC Symbol;Acc:HGNC:6348]	Cellular Processes	Cellular community - eukaryotes	ko04550//Signaling pathways regulating pluripotency of stem cells	K17846	GO:0000785//chromatin;GO:0000790//nuclear chromatin;GO:0005634//nucleus;GO:0005654//nucleoplasm;GO:0005667//transcription factor complex;GO:0005719//nuclear euchromatin;GO:0005737//cytoplasm;GO:0044798//nuclear transcription factor complex	GO:0000978//RNA polymerase II core promoter proximal region sequence-specific DNA binding;GO:0000981//RNA polymerase II transcription factor activity, sequence-specific DNA binding;GO:0000987//core promoter proximal region sequence-specific DNA binding;GO:0001010//transcription factor activity, sequence-specific DNA binding transcription factor recruiting;GO:0001085//RNA polymerase II transcripti…	GO:0000122//negative regulation of transcription from RNA polymerase II promoter;GO:0006351//transcription, DNA-templated;GO:0006357//regulation of transcription from RNA polymerase II promoter;GO:0006366//transcription from RNA polymerase II promoter;GO:0007500//mesodermal cell fate determination;GO:0008285//negative regulation of cell proliferation;GO:0009913//epidermal cell differentiation;GO:…
ENSG00000106261	1721	1899	5327	4748	6.49	6.88	20.53	22.99	6.685	21.76	1.70268	1.39156e-61	1.30879e-59	ZKSCAN1	zinc finger with KRAB and SCAN domains 1 [Source:HGNC Symbol;Acc:HGNC:13101]	-	-	-	-	GO:0005634//nucleus	GO:0000981//RNA polymerase II transcription factor activity, sequence-specific DNA binding;GO:0003676//nucleic acid binding;GO:0003677//DNA binding;GO:0003700//transcription factor activity, sequence-specific DNA binding;GO:0005515//protein binding;GO:0046872//metal ion binding	GO:0006355//regulation of transcription, DNA-templated;GO:0006357//regulation of transcription from RNA polymerase II promoter
ENSG00000132510	1129	1324	4160	3308	5.68	6.4	21.39	21.37	6.04	21.38	1.82364	3.8583e-61	3.60795e-59	KDM6B	lysine demethylase 6B [Source:HGNC Symbol;Acc:HGNC:29012]	-	-	-	-	GO:0005634//nucleus;GO:0005654//nucleoplasm;GO:0044666//MLL3/4 complex	GO:0000978//RNA polymerase II core promoter proximal region sequence-specific DNA binding;GO:0003682//chromatin binding;GO:0005515//protein binding;GO:0008013//beta-catenin binding;GO:0016491//oxidoreductase activity;GO:0031490//chromatin DNA binding;GO:0032452//histone demethylase activity;GO:0043565//sequence-specific DNA binding;GO:0046872//metal ion binding;GO:0051213//dioxygenase activity;GO…	GO:0002437//inflammatory response to antigenic stimulus;GO:0006325//chromatin organization;GO:0006338//chromatin remodeling;GO:0006954//inflammatory response;GO:0010468//regulation of gene expression;GO:0014823//response to activity;GO:0016577//histone demethylation;GO:0021766//hippocampus development;GO:0045165//cell fate commitment;GO:0045446//endothelial cell differentiation;GO:0045944//positi…
ENSG00000139718	2869	3315	768	608	10.04	11.14	2.75	2.73	10.59	2.74	-1.95045	1.38543e-60	1.28813e-58	SETD1B	SET domain containing 1B [Source:HGNC Symbol;Acc:HGNC:29187]	Metabolism	Amino acid metabolism	ko00310//Lysine degradation	K11422	GO:0005634//nucleus;GO:0005654//nucleoplasm;GO:0005694//chromosome;GO:0005829//cytosol;GO:0016607//nuclear speck;GO:0035097//histone methyltransferase complex;GO:0048188//Set1C/COMPASS complex	GO:0003676//nucleic acid binding;GO:0003723//RNA binding;GO:0005515//protein binding;GO:0008168//methyltransferase activity;GO:0016740//transferase activity;GO:0018024//histone-lysine N-methyltransferase activity;GO:0042800//histone methyltransferase activity (H3-K4 specific)	GO:0006325//chromatin organization;GO:0032259//methylation;GO:0051568//histone H3-K4 methylation
ENSG00000149968	398	532	2658	2218	7.78	9.99	53.1	55.66	8.885	54.38	2.61363	3.06637e-60	2.83482e-58	MMP3	matrix metallopeptidase 3 [Source:HGNC Symbol;Acc:HGNC:7173]	Human Diseases;Environmental Information Processing;Human Diseases;Organismal Systems;Human Diseases	Cancers;Signal transduction;Cancers;Immune system;Immune diseases	ko05202//Transcriptional misregulation in cancers;ko04668//TNF signaling pathway;ko05215//Prostate cancer;ko04657//IL-17 signaling pathway;ko05323//Rheumatoid arthritis	K01394;K01394;K01394;K01394;K01394	GO:0005576//extracellular region;GO:0005615//extracellular space;GO:0031012//extracellular matrix	GO:0004175//endopeptidase activity;GO:0004222//metalloendopeptidase activity;GO:0004252//serine-type endopeptidase activity;GO:0005515//protein binding;GO:0008233//peptidase activity;GO:0008237//metallopeptidase activity;GO:0008270//zinc ion binding;GO:0016787//hydrolase activity;GO:0046872//metal ion binding	GO:0001666//response to hypoxia;GO:0006508//proteolysis;GO:0010727//negative regulation of hydrogen peroxide metabolic process;GO:0019221//cytokine-mediated signaling pathway;GO:0022617//extracellular matrix disassembly;GO:0030334//regulation of cell migration;GO:0030574//collagen catabolic process;GO:0032461//positive regulation of protein oligomerization;GO:0071732//cellular response to nitric …
ENSG00000214357	7214	7684	2915	2214	55.72	56.99	23.01	21.96	56.355	22.485	-1.32558	5.14135e-60	4.72626e-58	NEURL1B	neuralized E3 ubiquitin protein ligase 1B [Source:HGNC Symbol;Acc:HGNC:35422]	-	-	-	-	GO:0005737//cytoplasm;GO:0005769//early endosome	GO:0005515//protein binding;GO:0016740//transferase activity;GO:0016874//ligase activity;GO:0046872//metal ion binding	GO:0007219//Notch signaling pathway;GO:0016567//protein ubiquitination;GO:0070086//ubiquitin-dependent endocytosis
ENSG00000184371	4601	5286	1374	1190	70.04	77.26	21.37	23.26	73.65	22.315	-1.72267	6.83406e-60	6.24702e-58	CSF1	colony stimulating factor 1 [Source:HGNC Symbol;Acc:HGNC:2432]	Environmental Information Processing;Environmental Information Processing;Environmental Information Processing;Environmental Information Processing;Environmental Information Processing;Organismal Systems;Environmental Information Processing;Organismal Systems;Human Diseases	Signal transduction;Signal transduction;Signaling molecules and interaction;Signal transduction;Signal transduction;Development;Signal transduction;Immune system;Immune diseases	ko04151//PI3K-Akt signaling pathway;ko04010//MAPK signaling pathway;ko04060//Cytokine-cytokine receptor interaction;ko04014//Ras signaling pathway;ko04015//Rap1 signaling pathway;ko04380//Osteoclast differentiation;ko04668//TNF signaling pathway;ko04640//Hematopoietic cell lineage;ko05323//Rheumatoid arthritis	K05453;K05453;K05453;K05453;K05453;K05453;K05453;K05453;K05453	GO:0005576//extracellular region;GO:0005615//extracellular space;GO:0005788//endoplasmic reticulum lumen;GO:0005886//plasma membrane;GO:0016020//membrane;GO:0016021//integral component of membrane;GO:0048471//perinuclear region of cytoplasm;GO:1990682//CSF1-CSF1R complex	GO:0005125//cytokine activity;GO:0005157//macrophage colony-stimulating factor receptor binding;GO:0005515//protein binding;GO:0008083//growth factor activity;GO:0042802//identical protein binding;GO:0042803//protein homodimerization activity	GO:0001954//positive regulation of cell-matrix adhesion;GO:0002158//osteoclast proliferation;GO:0002376//immune system process;GO:0003006//developmental process involved in reproduction;GO:0006954//inflammatory response;GO:0007169//transmembrane receptor protein tyrosine kinase signaling pathway;GO:0008283//cell proliferation;GO:0008284//positive regulation of cell proliferation;GO:0010469//regul…
ENSG00000060718	9741	10085	4359	3578	53.78	53.46	24.59	25.36	53.62	24.975	-1.10229	1.63663e-59	1.48769e-57	COL11A1	collagen type XI alpha 1 chain [Source:HGNC Symbol;Acc:HGNC:2186]	Organismal Systems	Digestive system	ko04974//Protein digestion and absorption	K19721	GO:0005576//extracellular region;GO:0005581//collagen trimer;GO:0005592//collagen type XI trimer;GO:0005615//extracellular space;GO:0005788//endoplasmic reticulum lumen;GO:0031012//extracellular matrix	GO:0005201//extracellular matrix structural constituent;GO:0008201//heparin binding;GO:0030020//extracellular matrix structural constituent conferring tensile strength;GO:0030674//protein binding, bridging;GO:0046872//metal ion binding;GO:0050840//extracellular matrix binding;GO:1904399//heparan sulfate binding	GO:0001502//cartilage condensation;GO:0001503//ossification;GO:0002063//chondrocyte development;GO:0003007//heart morphogenesis;GO:0006029//proteoglycan metabolic process;GO:0007601//visual perception;GO:0007605//sensory perception of sound;GO:0030198//extracellular matrix organization;GO:0030199//collagen fibril organization;GO:0035987//endodermal cell differentiation;GO:0035989//tendon developm…
ENSG00000174010	706	841	2976	2533	2.54	2.91	10.96	11.72	2.725	11.34	2.05709	2.49042e-59	2.2512e-57	KLHL15	kelch like family member 15 [Source:HGNC Symbol;Acc:HGNC:29347]	-	-	-	-	GO:0005634//nucleus;GO:0031463//Cul3-RING ubiquitin ligase complex	GO:0005515//protein binding	GO:0006511//ubiquitin-dependent protein catabolic process;GO:0016567//protein ubiquitination;GO:0071630//nucleus-associated proteasomal ubiquitin-dependent protein catabolic process;GO:2000042//negative regulation of double-strand break repair via homologous recombination
ENSG00000274290	14	11	690	602	0.21	0.15	10.34	11.33	0.18	10.835	5.91156	5.20317e-59	4.67739e-57	HIST1H2BE	histone cluster 1 H2B family member e [Source:HGNC Symbol;Acc:HGNC:4753]	Human Diseases;Human Diseases;Human Diseases	Cancers;Substance dependence;Immune diseases	ko05203//Viral carcinogenesis;ko05034//Alcoholism;ko05322//Systemic lupus erythematosus	K11252;K11252;K11252	GO:0000786//nucleosome;GO:0005615//extracellular space;GO:0005634//nucleus;GO:0005654//nucleoplasm;GO:0005694//chromosome;GO:0005829//cytosol;GO:0070062//extracellular exosome	GO:0003677//DNA binding;GO:0005515//protein binding;GO:0042802//identical protein binding;GO:0046982//protein heterodimerization activity	GO:0002227//innate immune response in mucosa;GO:0006334//nucleosome assembly;GO:0016567//protein ubiquitination;GO:0019731//antibacterial humoral response;GO:0042742//defense response to bacterium;GO:0050830//defense response to Gram-positive bacterium
ENSG00000080824	120235	121722	242488	211942	1347.52	1309.85	2777.17	3049.54	1328.68	2913.36	1.13268	6.65914e-59	5.95334e-57	HSP90AA1	heat shock protein 90 alpha family class A member 1 [Source:HGNC Symbol;Acc:HGNC:5253]	Human Diseases;Environmental Information Processing;Organismal Systems;Genetic Information Processing;Cellular Processes;Human Diseases;Organismal Systems;Organismal Systems;Human Diseases;Organismal Systems;Organismal Systems;Organismal Systems	Cancers;Signal transduction;Immune system;Folding, sorting and degradation;Cell growth and death;Cardiovascular diseases;Endocrine system;Immune system;Cancers;Endocrine system;Immune system;Immune system	ko05200//Pathways in cancer;ko04151//PI3K-Akt signaling pathway;ko04621//NOD-like receptor signaling pathway;ko04141//Protein processing in endoplasmic reticulum;ko04217//Necroptosis;ko05418//Fluid shear stress and atherosclerosis;ko04915//Estrogen signaling pathway;ko04659//Th17 cell differentiation;ko05215//Prostate cancer;ko04914//Progesterone-mediated oocyte maturation;ko04657//IL-17 signalin…	K04079;K04079;K04079;K04079;K04079;K04079;K04079;K04079;K04079;K04079;K04079;K04079	GO:0005576//extracellular region;GO:0005634//nucleus;GO:0005654//nucleoplasm;GO:0005737//cytoplasm;GO:0005829//cytosol;GO:0005886//plasma membrane;GO:0009986//cell surface;GO:0016020//membrane;GO:0032991//macromolecular complex;GO:0034774//secretory granule lumen;GO:0042470//melanosome;GO:0043025//neuronal cell body;GO:0043202//lysosomal lumen;GO:0043209//myelin sheath;GO:0044294//dendritic growt…	GO:0000166//nucleotide binding;GO:0003723//RNA binding;GO:0004713//protein tyrosine kinase activity;GO:0005515//protein binding;GO:0005524//ATP binding;GO:0016887//ATPase activity;GO:0023026//MHC class II protein complex binding;GO:0030235//nitric-oxide synthase regulator activity;GO:0030911//TPR domain binding;GO:0031625//ubiquitin protein ligase binding;GO:0042623//ATPase activity, coupled;GO:0…	GO:0000086//G2/M transition of mitotic cell cycle;GO:0001934//positive regulation of protein phosphorylation;GO:0006457//protein folding;GO:0006839//mitochondrial transport;GO:0006898//receptor-mediated endocytosis;GO:0006986//response to unfolded protein;GO:0007004//telomere maintenance via telomerase;GO:0007165//signal transduction;GO:0009408//response to heat;GO:0009409//response to cold;GO:00…
ENSG00000123505	4073	4420	1296	938	33.04	34.43	10.74	9.77	33.735	10.255	-1.71792	2.50986e-58	2.23158e-56	AMD1	adenosylmethionine decarboxylase 1 [Source:HGNC Symbol;Acc:HGNC:457]	Metabolism;Metabolism;Metabolism	Global and overview maps;Amino acid metabolism;Amino acid metabolism	ko01100//Metabolic pathways;ko00330//Arginine and proline metabolism;ko00270//Cysteine and methionine metabolism	K01611;K01611;K01611	GO:0005829//cytosol	GO:0004014//adenosylmethionine decarboxylase activity;GO:0016829//lyase activity;GO:0016831//carboxy-lyase activity;GO:0019810//putrescine binding	GO:0006557//S-adenosylmethioninamine biosynthetic process;GO:0006595//polyamine metabolic process;GO:0006596//polyamine biosynthetic process;GO:0006597//spermine biosynthetic process;GO:0008295//spermidine biosynthetic process;GO:0046500//S-adenosylmethionine metabolic process
ENSG00000151014	874	966	2985	2370	10.12	10.74	35.31	35.22	10.43	35.265	1.7575	4.22558e-58	3.73666e-56	NOCT	nocturnin [Source:HGNC Symbol;Acc:HGNC:14254]	-	-	-	-	GO:0000932//cytoplasmic mRNA processing body;GO:0005634//nucleus;GO:0005654//nucleoplasm;GO:0005737//cytoplasm;GO:0048471//perinuclear region of cytoplasm	GO:0003700//transcription factor activity, sequence-specific DNA binding;GO:0003723//RNA binding;GO:0003729//mRNA binding;GO:0004518//nuclease activity;GO:0004527//exonuclease activity;GO:0004535//poly(A)-specific ribonuclease activity;GO:0016787//hydrolase activity;GO:0046872//metal ion binding	GO:0000290//deadenylation-dependent decapping of nuclear-transcribed mRNA;GO:0006355//regulation of transcription, DNA-templated;GO:0006366//transcription from RNA polymerase II promoter;GO:0006397//mRNA processing;GO:0007623//circadian rhythm;GO:0009991//response to extracellular stimulus;GO:0010629//negative regulation of gene expression;GO:0032496//response to lipopolysaccharide;GO:0032922//ci…
ENSG00000187678	2449	2835	7803	5923	21.1	23.45	68.69	65.5	22.275	67.095	1.59078	4.69745e-58	4.13147e-56	SPRY4	sprouty RTK signaling antagonist 4 [Source:HGNC Symbol;Acc:HGNC:15533]	-	-	-	-	GO:0005737//cytoplasm;GO:0005829//cytosol;GO:0005886//plasma membrane;GO:0005925//focal adhesion;GO:0016020//membrane;GO:0032587//ruffle membrane;GO:0042995//cell projection	GO:0005515//protein binding	GO:0007275//multicellular organism development;GO:0009966//regulation of signal transduction;GO:0040037//negative regulation of fibroblast growth factor receptor signaling pathway;GO:0043407//negative regulation of MAP kinase activity;GO:0046580//negative regulation of Ras protein signal transduction;GO:0070373//negative regulation of ERK1 and ERK2 cascade;GO:1990830//cellular response to leukemi…
ENSG00000166106	3046	3501	733	500	12.13	13.39	2.98	2.56	12.76	2.77	-2.20367	5.11225e-58	4.47212e-56	ADAMTS15	ADAM metallopeptidase with thrombospondin type 1 motif 15 [Source:HGNC Symbol;Acc:HGNC:16305]	-	-	-	-	GO:0005576//extracellular region;GO:0005615//extracellular space;GO:0009986//cell surface	GO:0004175//endopeptidase activity;GO:0004222//metalloendopeptidase activity;GO:0008201//heparin binding;GO:0008233//peptidase activity;GO:0008237//metallopeptidase activity;GO:0008270//zinc ion binding;GO:0016787//hydrolase activity;GO:0046872//metal ion binding;GO:0050840//extracellular matrix binding	GO:0006508//proteolysis
ENSG00000086061	19347	19815	35936	28759	183.61	180.56	348.52	350.41	182.085	349.465	0.940536	5.4235e-58	4.71903e-56	DNAJA1	DnaJ heat shock protein family (Hsp40) member A1 [Source:HGNC Symbol;Acc:HGNC:5229]	Genetic Information Processing	Folding, sorting and degradation	ko04141//Protein processing in endoplasmic reticulum	K09502	GO:0000151//ubiquitin ligase complex;GO:0005634//nucleus;GO:0005737//cytoplasm;GO:0005739//mitochondrion;GO:0005783//endoplasmic reticulum;GO:0005829//cytosol;GO:0015630//microtubule cytoskeleton;GO:0016020//membrane;GO:0043231//intracellular membrane-bounded organelle;GO:0048471//perinuclear region of cytoplasm;GO:0070062//extracellular exosome;GO:0098554//cytoplasmic side of endoplasmic reticul…	GO:0001664//G-protein coupled receptor binding;GO:0001671//ATPase activator activity;GO:0005515//protein binding;GO:0005524//ATP binding;GO:0030544//Hsp70 protein binding;GO:0030957//Tat protein binding;GO:0031072//heat shock protein binding;GO:0031625//ubiquitin protein ligase binding;GO:0046872//metal ion binding;GO:0050750//low-density lipoprotein particle receptor binding;GO:0051082//unfolded…	GO:0006457//protein folding;GO:0006986//response to unfolded protein;GO:0007283//spermatogenesis;GO:0009408//response to heat;GO:0030317//sperm motility;GO:0030521//androgen receptor signaling pathway;GO:0031397//negative regulation of protein ubiquitination;GO:0032781//positive regulation of ATPase activity;GO:0042769//DNA damage response, detection of DNA damage;GO:0043065//positive regulation …
ENSG00000186174	11251	11555	5212	4090	47.29	46.63	22.38	22.07	46.96	22.225	-1.07925	7.25054e-58	6.27519e-56	BCL9L	B cell CLL/lymphoma 9 like [Source:HGNC Symbol;Acc:HGNC:23688]	-	-	-	-	GO:0005634//nucleus;GO:0005654//nucleoplasm;GO:0005730//nucleolus;GO:1990907//beta-catenin-TCF complex	GO:0003713//transcription coactivator activity;GO:0008013//beta-catenin binding	GO:0010718//positive regulation of epithelial to mesenchymal transition;GO:0022604//regulation of cell morphogenesis;GO:0030512//negative regulation of transforming growth factor beta receptor signaling pathway;GO:0035019//somatic stem cell population maintenance;GO:0035914//skeletal muscle cell differentiation;GO:0045944//positive regulation of transcription from RNA polymerase II promoter;GO:00…
ENSG00000116761	150	99	1532	1345	2.02	1.28	21.04	23.2	1.65	22.12	3.74481	1.30345e-57	1.12214e-55	CTH	cystathionine gamma-lyase [Source:HGNC Symbol;Acc:HGNC:2501]	Metabolism;Metabolism;Metabolism;Metabolism;Metabolism	Global and overview maps;Global and overview maps;Amino acid metabolism;Amino acid metabolism;Metabolism of other amino acids	ko01100//Metabolic pathways;ko01230//Biosynthesis of amino acids;ko00270//Cysteine and methionine metabolism;ko00260//Glycine, serine and threonine metabolism;ko00450//Selenocompound metabolism	K01758;K01758;K01758;K01758;K01758	GO:0005737//cytoplasm;GO:0005829//cytosol;GO:0070062//extracellular exosome	GO:0003824//catalytic activity;GO:0003962//cystathionine gamma-synthase activity;GO:0004123//cystathionine gamma-lyase activity;GO:0005515//protein binding;GO:0005516//calmodulin binding;GO:0016829//lyase activity;GO:0016846//carbon-sulfur lyase activity;GO:0030170//pyridoxal phosphate binding;GO:0042802//identical protein binding;GO:0044540//L-cystine L-cysteine-lyase (deaminating);GO:0047982//h…	GO:0000098//sulfur amino acid catabolic process;GO:0006534//cysteine metabolic process;GO:0008652//cellular amino acid biosynthetic process;GO:0018272//protein-pyridoxal-5-phosphate linkage via peptidyl-N6-pyridoxal phosphate-L-lysine;GO:0019343//cysteine biosynthetic process via cystathionine;GO:0019344//cysteine biosynthetic process;GO:0019346//transsulfuration;GO:0030968//endoplasmic reticulum…
ENSG00000104856	471	501	2144	1584	5.64	5.76	26.22	24.34	5.7	25.28	2.14896	2.83679e-57	2.42934e-55	RELB	RELB proto-oncogene, NF-kB subunit [Source:HGNC Symbol;Acc:HGNC:9956]	Environmental Information Processing;Human Diseases;Human Diseases;Organismal Systems;Organismal Systems;Environmental Information Processing	Signal transduction;Infectious diseases;Infectious diseases;Development;Immune system;Signal transduction	ko04010//MAPK signaling pathway;ko05166//HTLV-I infection;ko05169//Epstein-Barr virus infection;ko04380//Osteoclast differentiation;ko04625//C-type lectin receptor signaling pathway;ko04064//NF-kappa B signaling pathway	K09253;K09253;K09253;K09253;K09253;K09253	GO:0005634//nucleus;GO:0005654//nucleoplasm;GO:0005737//cytoplasm;GO:0005813//centrosome;GO:0005815//microtubule organizing center;GO:0005829//cytosol;GO:0005856//cytoskeleton;GO:0017053//transcriptional repressor complex;GO:0032991//macromolecular complex	GO:0000977//RNA polymerase II regulatory region sequence-specific DNA binding;GO:0000980//RNA polymerase II distal enhancer sequence-specific DNA binding;GO:0000981//RNA polymerase II transcription factor activity, sequence-specific DNA binding;GO:0003677//DNA binding;GO:0003682//chromatin binding;GO:0003700//transcription factor activity, sequence-specific DNA binding;GO:0003714//transcription c…	GO:0000122//negative regulation of transcription from RNA polymerase II promoter;GO:0002223//stimulatory C-type lectin receptor signaling pathway;GO:0006355//regulation of transcription, DNA-templated;GO:0006357//regulation of transcription from RNA polymerase II promoter;GO:0006954//inflammatory response;GO:0007249//I-kappaB kinase/NF-kappaB signaling;GO:0010628//positive regulation of gene expr…
ENSG00000146411	4826	5096	1633	1428	24.41	24.75	8.44	9.27	24.58	8.855	-1.47292	5.21755e-57	4.44475e-55	SLC2A12	solute carrier family 2 member 12 [Source:HGNC Symbol;Acc:HGNC:18067]	-	-	-	-	GO:0005737//cytoplasm;GO:0005886//plasma membrane;GO:0005887//integral component of plasma membrane;GO:0012505//endomembrane system;GO:0016020//membrane;GO:0016021//integral component of membrane;GO:0048471//perinuclear region of cytoplasm	GO:0005215//transporter activity;GO:0005351//sugar:proton symporter activity;GO:0022857//transmembrane transporter activity;GO:0055056//D-glucose transmembrane transporter activity	GO:0008643//carbohydrate transport;GO:0008645//hexose transport;GO:0055085//transmembrane transport;GO:1902600//hydrogen ion transmembrane transport;GO:1904659//glucose transmembrane transport
ENSG00000142867	279	287	1414	1145	2.82	2.78	14.59	14.84	2.8	14.715	2.39379	7.22856e-57	6.12583e-55	BCL10	B cell CLL/lymphoma 10 [Source:HGNC Symbol;Acc:HGNC:989]	Human Diseases;Organismal Systems;Organismal Systems;Environmental Information Processing;Organismal Systems	Infectious diseases;Immune system;Immune system;Signal transduction;Immune system	ko05152//Tuberculosis;ko04625//C-type lectin receptor signaling pathway;ko04660//T cell receptor signaling pathway;ko04064//NF-kappa B signaling pathway;ko04662//B cell receptor signaling pathway	K07368;K07368;K07368;K07368;K07368	GO:0001772//immunological synapse;GO:0005634//nucleus;GO:0005737//cytoplasm;GO:0005764//lysosome;GO:0005829//cytosol;GO:0005881//cytoplasmic microtubule;GO:0016020//membrane;GO:0032449//CBM complex;GO:0032991//macromolecular complex;GO:0045121//membrane raft;GO:0048471//perinuclear region of cytoplasm	GO:0002020//protease binding;GO:0003713//transcription coactivator activity;GO:0005515//protein binding;GO:0008022//protein C-terminus binding;GO:0008134//transcription factor binding;GO:0019209//kinase activator activity;GO:0019899//enzyme binding;GO:0019900//kinase binding;GO:0019901//protein kinase binding;GO:0031625//ubiquitin protein ligase binding;GO:0042802//identical protein binding;GO:00…	GO:0001783//B cell apoptotic process;GO:0001843//neural tube closure;GO:0002223//stimulatory C-type lectin receptor signaling pathway;GO:0002224//toll-like receptor signaling pathway;GO:0002237//response to molecule of bacterial origin;GO:0002250//adaptive immune response;GO:0002376//immune system process;GO:0002906//negative regulation of mature B cell apoptotic process;GO:0006915//apoptotic pro…
ENSG00000087245	5920	6032	2024	1447	69.47	67.96	24.27	21.8	68.715	23.035	-1.5768	1.03761e-56	8.74762e-55	MMP2	matrix metallopeptidase 2 [Source:HGNC Symbol;Acc:HGNC:7166]	Human Diseases;Human Diseases;Human Diseases;Organismal Systems;Organismal Systems;Organismal Systems;Human Diseases;Human Diseases;Organismal Systems;Human Diseases	Cancers;Cancers;Cardiovascular diseases;Endocrine system;Endocrine system;Immune system;Endocrine and metabolic diseases;Drug resistance;Endocrine system;Cancers	ko05200//Pathways in cancer;ko05205//Proteoglycans in cancer;ko05418//Fluid shear stress and atherosclerosis;ko04915//Estrogen signaling pathway;ko04926//Relaxin signaling pathway;ko04670//Leukocyte transendothelial migration;ko04933//AGE-RAGE signaling pathway in diabetic complications;ko01522//Endocrine resistance;ko04912//GnRH signaling pathway;ko05219//Bladder cancer	K01398;K01398;K01398;K01398;K01398;K01398;K01398;K01398;K01398;K01398	GO:0005576//extracellular region;GO:0005615//extracellular space;GO:0005634//nucleus;GO:0005737//cytoplasm;GO:0005739//mitochondrion;GO:0005886//plasma membrane;GO:0016020//membrane;GO:0030017//sarcomere;GO:0031012//extracellular matrix	GO:0004222//metalloendopeptidase activity;GO:0004252//serine-type endopeptidase activity;GO:0005515//protein binding;GO:0008233//peptidase activity;GO:0008237//metallopeptidase activity;GO:0008270//zinc ion binding;GO:0016787//hydrolase activity;GO:0046872//metal ion binding	GO:0001525//angiogenesis;GO:0001666//response to hypoxia;GO:0001955//blood vessel maturation;GO:0001957//intramembranous ossification;GO:0006508//proteolysis;GO:0007566//embryo implantation;GO:0019221//cytokine-mediated signaling pathway;GO:0022617//extracellular matrix disassembly;GO:0030574//collagen catabolic process;GO:0035987//endodermal cell differentiation;GO:0044267//cellular protein meta…
ENSG00000176907	78	86	832	691	0.95	1.01	10.36	10.81	0.98	10.585	3.4331	1.28279e-56	1.07589e-54	TCIM	transcriptional and immune response regulator [Source:HGNC Symbol;Acc:HGNC:1357]	-	-	-	-	GO:0005622//intracellular;GO:0005634//nucleus;GO:0005654//nucleoplasm;GO:0005730//nucleolus;GO:0005737//cytoplasm;GO:0005829//cytosol;GO:0005886//plasma membrane;GO:0016607//nuclear speck	GO:0005112//Notch binding;GO:0005515//protein binding	GO:0002264//endothelial cell activation involved in immune response;GO:0006915//apoptotic process;GO:0010739//positive regulation of protein kinase A signaling;GO:0034605//cellular response to heat;GO:0043066//negative regulation of apoptotic process;GO:0043620//regulation of DNA-templated transcription in response to stress;GO:0045746//negative regulation of Notch signaling pathway;GO:1900020//p…
ENSG00000117450	35306	35611	17341	13372	935.29	905.8	469.44	454.79	920.545	462.115	-0.994236	1.2939e-56	1.07965e-54	PRDX1	peroxiredoxin 1 [Source:HGNC Symbol;Acc:HGNC:9352]	Cellular Processes	Transport and catabolism	ko04146//Peroxisome	K13279	GO:0005615//extracellular space;GO:0005623//cell;GO:0005634//nucleus;GO:0005737//cytoplasm;GO:0005829//cytosol;GO:0042470//melanosome;GO:0043209//myelin sheath;GO:0070062//extracellular exosome	GO:0003723//RNA binding;GO:0004601//peroxidase activity;GO:0005515//protein binding;GO:0008379//thioredoxin peroxidase activity;GO:0016209//antioxidant activity;GO:0016491//oxidoreductase activity;GO:0042802//identical protein binding;GO:0045296//cadherin binding;GO:0051920//peroxiredoxin activity	GO:0000302//response to reactive oxygen species;GO:0001501//skeletal system development;GO:0001895//retina homeostasis;GO:0006979//response to oxidative stress;GO:0008283//cell proliferation;GO:0019430//removal of superoxide radicals;GO:0030101//natural killer cell activation;GO:0032872//regulation of stress-activated MAPK cascade;GO:0034101//erythrocyte homeostasis;GO:0034599//cellular response …
ENSG00000146278	417	362	1959	1683	6.69	5.58	32.11	34.66	6.135	33.385	2.44406	1.41608e-56	1.17556e-54	PNRC1	proline rich nuclear receptor coactivator 1 [Source:HGNC Symbol;Acc:HGNC:17278]	-	-	-	-	GO:0005634//nucleus	GO:0005515//protein binding	-
ENSG00000100941	10024	10107	19408	16163	140.6	136.12	278.19	291.06	138.36	284.625	1.04064	1.48063e-55	1.22291e-53	PNN	pinin, desmosome associated protein [Source:HGNC Symbol;Acc:HGNC:9162]	Genetic Information Processing;Genetic Information Processing	Translation;Translation	ko03013//RNA transport;ko03015//mRNA surveillance pathway	K13114;K13114	GO:0005634//nucleus;GO:0005681//spliceosomal complex;GO:0005882//intermediate filament;GO:0005886//plasma membrane;GO:0005911//cell-cell junction;GO:0016020//membrane;GO:0016607//nuclear speck;GO:0030054//cell junction;GO:0030057//desmosome;GO:0035145//exon-exon junction complex;GO:0071013//catalytic step 2 spliceosome	GO:0003677//DNA binding;GO:0003723//RNA binding;GO:0005198//structural molecule activity;GO:0005515//protein binding	GO:0000398//mRNA splicing, via spliceosome;GO:0006397//mRNA processing;GO:0007155//cell adhesion;GO:0008380//RNA splicing
ENSG00000171621	526	507	2488	1754	7.44	6.89	35.98	31.86	7.165	33.92	2.2431	2.67006e-55	2.19417e-53	SPSB1	splA/ryanodine receptor domain and SOCS box containing 1 [Source:HGNC Symbol;Acc:HGNC:30628]	-	-	-	-	GO:0005737//cytoplasm;GO:0005829//cytosol;GO:0019005//SCF ubiquitin ligase complex	GO:0004842//ubiquitin-protein transferase activity;GO:0005515//protein binding;GO:1990756//protein binding, bridging involved in substrate recognition for ubiquitination	GO:0000209//protein polyubiquitination;GO:0006511//ubiquitin-dependent protein catabolic process;GO:0016567//protein ubiquitination;GO:0043161//proteasome-mediated ubiquitin-dependent protein catabolic process;GO:0043687//post-translational protein modification
ENSG00000110619	2590	2643	6895	5135	27.33	26.78	74.36	69.57	27.055	71.965	1.4114	7.98941e-55	6.53245e-53	CARS	cysteinyl-tRNA synthetase [Source:HGNC Symbol;Acc:HGNC:1493]	Genetic Information Processing	Translation	ko00970//Aminoacyl-tRNA biosynthesis	K01883	GO:0005737//cytoplasm;GO:0005829//cytosol	GO:0000049//tRNA binding;GO:0000166//nucleotide binding;GO:0004812//aminoacyl-tRNA ligase activity;GO:0004817//cysteine-tRNA ligase activity;GO:0005515//protein binding;GO:0005524//ATP binding;GO:0016874//ligase activity;GO:0042803//protein homodimerization activity;GO:0046872//metal ion binding	GO:0006412//translation;GO:0006418//tRNA aminoacylation for protein translation;GO:0006423//cysteinyl-tRNA aminoacylation
ENSG00000204387	3547	3659	7735	6164	110.48	109.43	246.2	246.48	109.955	246.34	1.16374	1.24999e-54	1.01693e-52	C6orf48	chromosome 6 open reading frame 48 [Source:HGNC Symbol;Acc:HGNC:19078]	-	-	-	-	-	-	-
ENSG00000112110	3830	3942	8904	6809	88.49	87.45	210.23	201.98	87.97	206.105	1.2283	1.31026e-54	1.06066e-52	MRPL18	mitochondrial ribosomal protein L18 [Source:HGNC Symbol;Acc:HGNC:14477]	Genetic Information Processing	Translation	ko03010//Ribosome	K02881	GO:0005615//extracellular space;GO:0005739//mitochondrion;GO:0005743//mitochondrial inner membrane;GO:0005761//mitochondrial ribosome;GO:0005762//mitochondrial large ribosomal subunit;GO:0005840//ribosome	GO:0003723//RNA binding;GO:0003735//structural constituent of ribosome;GO:0008097//5S rRNA binding	GO:0006412//translation;GO:0035928//rRNA import into mitochondrion;GO:0070125//mitochondrial translational elongation;GO:0070126//mitochondrial translational termination
ENSG00000198899	34600	36375	70865	62429	1148.09	1158.91	2402.93	2659.51	1153.5	2531.22	1.13381	1.40031e-54	1.12795e-52	MT-ATP6	mitochondrially encoded ATP synthase membrane subunit 6 [Source:HGNC Symbol;Acc:HGNC:7414]	Metabolism;Organismal Systems;Human Diseases;Human Diseases;Human Diseases;Metabolism	Global and overview maps;Environmental adaptation;Neurodegenerative diseases;Neurodegenerative diseases;Neurodegenerative diseases;Energy metabolism	ko01100//Metabolic pathways;ko04714//Thermogenesis;ko05016//Huntington disease;ko05010//Alzheimer disease;ko05012//Parkinson disease;ko00190//Oxidative phosphorylation	K02126;K02126;K02126;K02126;K02126;K02126	GO:0005739//mitochondrion;GO:0005743//mitochondrial inner membrane;GO:0005753//mitochondrial proton-transporting ATP synthase complex;GO:0016020//membrane;GO:0016021//integral component of membrane;GO:0045259//proton-transporting ATP synthase complex;GO:0045263//proton-transporting ATP synthase complex, coupling factor F(o)	GO:0005515//protein binding;GO:0015078//hydrogen ion transmembrane transporter activity;GO:0016887//ATPase activity;GO:0022857//transmembrane transporter activity;GO:0046933//proton-transporting ATP synthase activity, rotational mechanism	GO:0006754//ATP biosynthetic process;GO:0006811//ion transport;GO:0007568//aging;GO:0015986//ATP synthesis coupled proton transport;GO:0042407//cristae formation;GO:0042776//mitochondrial ATP synthesis coupled proton transport;GO:0055093//response to hyperoxia
ENSG00000149503	10992	11968	5094	4157	90.52	94.63	42.87	43.95	92.575	43.41	-1.0926	2.12095e-54	1.7e-52	INCENP	inner centromere protein [Source:HGNC Symbol;Acc:HGNC:6058]	-	-	-	-	GO:0000775//chromosome, centromeric region;GO:0000776//kinetochore;GO:0000777//condensed chromosome kinetochore;GO:0000795//synaptonemal complex;GO:0000800//lateral element;GO:0000801//central element;GO:0005634//nucleus;GO:0005654//nucleoplasm;GO:0005694//chromosome;GO:0005721//pericentric heterochromatin;GO:0005737//cytoplasm;GO:0005819//spindle;GO:0005829//cytosol;GO:0005856//cytoskeleton;GO:0…	GO:0005515//protein binding	GO:0000070//mitotic sister chromatid segregation;GO:0000281//mitotic cytokinesis;GO:0007049//cell cycle;GO:0007059//chromosome segregation;GO:0051301//cell division;GO:1902412//regulation of mitotic cytokinesis
ENSG00000120885	6335	5943	14366	11780	134.32	120.99	311.28	320.68	127.655	315.98	1.30758	2.76129e-54	2.2024e-52	CLU	clusterin [Source:HGNC Symbol;Acc:HGNC:2095]	Organismal Systems	Immune system	ko04610//Complement and coagulation cascades	K17252	GO:0005576//extracellular region;GO:0005615//extracellular space;GO:0005634//nucleus;GO:0005737//cytoplasm;GO:0005739//mitochondrion;GO:0005743//mitochondrial inner membrane;GO:0005783//endoplasmic reticulum;GO:0005794//Golgi apparatus;GO:0005829//cytosol;GO:0005856//cytoskeleton;GO:0009986//cell surface;GO:0016020//membrane;GO:0031093//platelet alpha granule lumen;GO:0031410//cytoplasmic vesicle…	GO:0001540//beta-amyloid binding;GO:0005515//protein binding;GO:0031625//ubiquitin protein ligase binding;GO:0044877//macromolecular complex binding;GO:0048156//tau protein binding;GO:0050750//low-density lipoprotein particle receptor binding;GO:0051087//chaperone binding;GO:0051787//misfolded protein binding	GO:0000902//cell morphogenesis;GO:0001774//microglial cell activation;GO:0001836//release of cytochrome c from mitochondria;GO:0002376//immune system process;GO:0002576//platelet degranulation;GO:0006629//lipid metabolic process;GO:0006915//apoptotic process;GO:0006956//complement activation;GO:0006958//complement activation, classical pathway;GO:0009615//response to virus;GO:0010628//positive re…
ENSG00000136485	9729	9876	4482	3545	79.36	77.35	37.36	37.12	78.355	37.24	-1.07317	5.77994e-54	4.58758e-52	DCAF7	DDB1 and CUL4 associated factor 7 [Source:HGNC Symbol;Acc:HGNC:30915]	-	-	-	-	GO:0005634//nucleus;GO:0005654//nucleoplasm;GO:0005737//cytoplasm;GO:0005829//cytosol;GO:0016363//nuclear matrix;GO:0016604//nuclear body;GO:0032991//macromolecular complex;GO:0080008//Cul4-RING E3 ubiquitin ligase complex	GO:0005515//protein binding	GO:0007275//multicellular organism development;GO:0016567//protein ubiquitination;GO:0043687//post-translational protein modification
ENSG00000047315	18359	18807	8498	7248	146.61	144.2	69.35	74.31	145.405	71.83	-1.01742	3.66319e-53	2.89339e-51	POLR2B	RNA polymerase II subunit B [Source:HGNC Symbol;Acc:HGNC:9188]	Metabolism;Human Diseases;Human Diseases;Metabolism;Metabolism;Genetic Information Processing	Global and overview maps;Infectious diseases;Neurodegenerative diseases;Nucleotide metabolism;Nucleotide metabolism;Transcription	ko01100//Metabolic pathways;ko05169//Epstein-Barr virus infection;ko05016//Huntington disease;ko00230//Purine metabolism;ko00240//Pyrimidine metabolism;ko03020//RNA polymerase	K03010;K03010;K03010;K03010;K03010;K03010	GO:0000784//nuclear chromosome, telomeric region;GO:0005634//nucleus;GO:0005654//nucleoplasm;GO:0005665//DNA-directed RNA polymerase II, core complex;GO:0016020//membrane	GO:0001055//RNA polymerase II activity;GO:0003677//DNA binding;GO:0003682//chromatin binding;GO:0003723//RNA binding;GO:0003899//DNA-directed RNA polymerase activity;GO:0005515//protein binding;GO:0016740//transferase activity;GO:0016779//nucleotidyltransferase activity;GO:0032549//ribonucleoside binding;GO:0046872//metal ion binding	GO:0000398//mRNA splicing, via spliceosome;GO:0006283//transcription-coupled nucleotide-excision repair;GO:0006351//transcription, DNA-templated;GO:0006366//transcription from RNA polymerase II promoter;GO:0006367//transcription initiation from RNA polymerase II promoter;GO:0006368//transcription elongation from RNA polymerase II promoter;GO:0006370//7-methylguanosine mRNA capping;GO:0008543//fib…
ENSG00000185950	6395	6410	13107	10310	17.76	17.09	37.19	36.75	17.425	36.97	1.0852	3.75605e-53	2.9524e-51	IRS2	insulin receptor substrate 2 [Source:HGNC Symbol;Acc:HGNC:6126]	Environmental Information Processing;Human Diseases;Human Diseases;Organismal Systems;Environmental Information Processing;Cellular Processes;Environmental Information Processing;Human Diseases;Organismal Systems;Organismal Systems;Organismal Systems;Organismal Systems;Human Diseases	Signal transduction;Endocrine and metabolic diseases;Cancers;Endocrine system;Signal transduction;Transport and catabolism;Signal transduction;Endocrine and metabolic diseases;Aging;Endocrine system;Aging;Endocrine system;Endocrine and metabolic diseases	ko04022//cGMP - PKG signaling pathway;ko04932//Non-alcoholic fatty liver disease (NAFLD);ko05206//MicroRNAs in cancer;ko04910//Insulin signaling pathway;ko04068//FoxO signaling pathway;ko04140//Autophagy - animal;ko04152//AMPK signaling pathway;ko04931//Insulin resistance;ko04211//Longevity regulating pathway - mammal;ko04920//Adipocytokine signaling pathway;ko04213//Longevity regulating pathway …	K07187;K07187;K07187;K07187;K07187;K07187;K07187;K07187;K07187;K07187;K07187;K07187;K07187	GO:0005737//cytoplasm;GO:0005829//cytosol;GO:0005886//plasma membrane;GO:0032991//macromolecular complex	GO:0005088//Ras guanyl-nucleotide exchange factor activity;GO:0005158//insulin receptor binding;GO:0005515//protein binding;GO:0016303//1-phosphatidylinositol-3-kinase activity;GO:0019901//protein kinase binding;GO:0019903//protein phosphatase binding;GO:0019904//protein domain specific binding;GO:0043548//phosphatidylinositol 3-kinase binding;GO:0046934//phosphatidylinositol-4,5-bisphosphate 3-k…	GO:0000165//MAPK cascade;GO:0002053//positive regulation of mesenchymal cell proliferation;GO:0002903//negative regulation of B cell apoptotic process;GO:0006006//glucose metabolic process;GO:0007165//signal transduction;GO:0007411//axon guidance;GO:0007420//brain development;GO:0008283//cell proliferation;GO:0008284//positive regulation of cell proliferation;GO:0008286//insulin receptor signalin…
ENSG00000233822	41	36	692	522	0.44	0.37	7.62	7.22	0.405	7.42	4.19543	7.1694e-53	5.60833e-51	HIST1H2BN	histone cluster 1 H2B family member n [Source:HGNC Symbol;Acc:HGNC:4749]	Human Diseases;Human Diseases;Human Diseases	Cancers;Substance dependence;Immune diseases	ko05203//Viral carcinogenesis;ko05034//Alcoholism;ko05322//Systemic lupus erythematosus	K11252;K11252;K11252	GO:0000786//nucleosome;GO:0005634//nucleus;GO:0005654//nucleoplasm;GO:0005694//chromosome;GO:0005829//cytosol;GO:0070062//extracellular exosome	GO:0003677//DNA binding;GO:0046982//protein heterodimerization activity	GO:0006334//nucleosome assembly;GO:0016567//protein ubiquitination
ENSG00000111335	769	890	31	12	6.12	6.8	0.25	0.12	6.46	0.185	-5.12594	2.46813e-52	1.92148e-50	OAS2	2'-5'-oligoadenylate synthetase 2 [Source:HGNC Symbol;Acc:HGNC:8087]	Human Diseases;Human Diseases;Organismal Systems;Human Diseases;Human Diseases	Infectious diseases;Infectious diseases;Immune system;Infectious diseases;Infectious diseases	ko05168//Herpes simplex infection;ko05164//Influenza A;ko04621//NOD-like receptor signaling pathway;ko05160//Hepatitis C;ko05162//Measles	K14216;K14216;K14216;K14216;K14216	GO:0005634//nucleus;GO:0005654//nucleoplasm;GO:0005737//cytoplasm;GO:0005829//cytosol;GO:0016020//membrane;GO:0043231//intracellular membrane-bounded organelle;GO:0048471//perinuclear region of cytoplasm	GO:0000166//nucleotide binding;GO:0001730//2'-5'-oligoadenylate synthetase activity;GO:0003723//RNA binding;GO:0003725//double-stranded RNA binding;GO:0005515//protein binding;GO:0005524//ATP binding;GO:0016740//transferase activity;GO:0016779//nucleotidyltransferase activity;GO:0046872//metal ion binding	GO:0002376//immune system process;GO:0006139//nucleobase-containing compound metabolic process;GO:0006401//RNA catabolic process;GO:0006955//immune response;GO:0009615//response to virus;GO:0009617//response to bacterium;GO:0045087//innate immune response;GO:0051607//defense response to virus;GO:0060333//interferon-gamma-mediated signaling pathway;GO:0060337//type I interferon signaling pathway;G…
ENSG00000143322	3701	4019	8306	6951	17.67	18.42	40.52	42.61	18.045	41.565	1.20377	2.81801e-52	2.18342e-50	ABL2	ABL proto-oncogene 2, non-receptor tyrosine kinase [Source:HGNC Symbol;Acc:HGNC:77]	Environmental Information Processing;Environmental Information Processing;Human Diseases	Signal transduction;Signal transduction;Cardiovascular diseases	ko04014//Ras signaling pathway;ko04012//ErbB signaling pathway;ko05416//Viral myocarditis	K08887;K08887;K08887	GO:0005737//cytoplasm;GO:0005829//cytosol;GO:0005856//cytoskeleton;GO:0015629//actin cytoskeleton	GO:0000166//nucleotide binding;GO:0000287//magnesium ion binding;GO:0001784//phosphotyrosine binding;GO:0003785//actin monomer binding;GO:0004672//protein kinase activity;GO:0004713//protein tyrosine kinase activity;GO:0004715//non-membrane spanning protein tyrosine kinase activity;GO:0005515//protein binding;GO:0005524//ATP binding;GO:0016301//kinase activity;GO:0016740//transferase activity;GO:…	GO:0006464//cellular protein modification process;GO:0006468//protein phosphorylation;GO:0007155//cell adhesion;GO:0007165//signal transduction;GO:0007204//positive regulation of cytosolic calcium ion concentration;GO:0010506//regulation of autophagy;GO:0010863//positive regulation of phospholipase C activity;GO:0010976//positive regulation of neuron projection development;GO:0016310//phosphoryla…
ENSG00000184254	1134	1212	179	126	11.06	11.35	1.78	1.58	11.205	1.68	-2.73761	1.14635e-51	8.83994e-50	ALDH1A3	aldehyde dehydrogenase 1 family member A3 [Source:HGNC Symbol;Acc:HGNC:409]	Metabolism;Human Diseases;Metabolism;Metabolism;Metabolism;Metabolism;Metabolism;Metabolism;Metabolism	Global and overview maps;Cancers;Xenobiotics biodegradation and metabolism;Xenobiotics biodegradation and metabolism;Carbohydrate metabolism;Amino acid metabolism;Metabolism of other amino acids;Amino acid metabolism;Amino acid metabolism	ko01100//Metabolic pathways;ko05204//Chemical carcinogenesis;ko00980//Metabolism of xenobiotics by cytochrome P450;ko00982//Drug metabolism - cytochrome P450;ko00010//Glycolysis / Gluconeogenesis;ko00350//Tyrosine metabolism;ko00410//beta-Alanine metabolism;ko00340//Histidine metabolism;ko00360//Phenylalanine metabolism	K00129;K00129;K00129;K00129;K00129;K00129;K00129;K00129;K00129	GO:0005634//nucleus;GO:0005737//cytoplasm;GO:0005829//cytosol;GO:0005886//plasma membrane;GO:0070062//extracellular exosome	GO:0001758//retinal dehydrogenase activity;GO:0004029//aldehyde dehydrogenase (NAD) activity;GO:0004030//aldehyde dehydrogenase [NAD(P)+] activity;GO:0016491//oxidoreductase activity;GO:0016620//oxidoreductase activity, acting on the aldehyde or oxo group of donors, NAD or NADP as acceptor;GO:0042803//protein homodimerization activity;GO:0070324//thyroid hormone binding;GO:0070403//NAD+ binding	GO:0002072//optic cup morphogenesis involved in camera-type eye development;GO:0002138//retinoic acid biosynthetic process;GO:0007626//locomotory behavior;GO:0021768//nucleus accumbens development;GO:0031076//embryonic camera-type eye development;GO:0042472//inner ear morphogenesis;GO:0042572//retinol metabolic process;GO:0042573//retinoic acid metabolic process;GO:0042574//retinal metabolic proc…
ENSG00000127418	11582	13535	4452	3256	132.64	148.83	52.1	47.87	140.735	49.985	-1.49341	1.96193e-51	1.50578e-49	FGFRL1	fibroblast growth factor receptor like 1 [Source:HGNC Symbol;Acc:HGNC:3693]	-	-	-	-	GO:0005794//Golgi apparatus;GO:0005886//plasma membrane;GO:0016020//membrane;GO:0016021//integral component of membrane;GO:0030133//transport vesicle;GO:0044291//cell-cell contact zone	GO:0005007//fibroblast growth factor-activated receptor activity;GO:0008201//heparin binding;GO:0017134//fibroblast growth factor binding	GO:0001501//skeletal system development;GO:0003179//heart valve morphogenesis;GO:0008285//negative regulation of cell proliferation;GO:0008543//fibroblast growth factor receptor signaling pathway;GO:0051260//protein homooligomerization;GO:0060412//ventricular septum morphogenesis;GO:0060539//diaphragm development;GO:0098742//cell-cell adhesion via plasma-membrane adhesion molecules
ENSG00000055332	6548	6937	2632	2267	43.25	44	17.77	19.22	43.625	18.495	-1.23802	2.02261e-51	1.54506e-49	EIF2AK2	eukaryotic translation initiation factor 2 alpha kinase 2 [Source:HGNC Symbol;Acc:HGNC:9437]	Human Diseases;Human Diseases;Human Diseases;Human Diseases;Human Diseases;Human Diseases;Genetic Information Processing;Cellular Processes;Human Diseases;Human Diseases	Infectious diseases;Cancers;Infectious diseases;Infectious diseases;Infectious diseases;Infectious diseases;Folding, sorting and degradation;Cell growth and death;Infectious diseases;Infectious diseases	ko05165//Human papillomavirus infection;ko05203//Viral carcinogenesis;ko05169//Epstein-Barr virus infection;ko05167//Kaposi sarcoma-associated herpesvirus infection;ko05168//Herpes simplex infection;ko05164//Influenza A;ko04141//Protein processing in endoplasmic reticulum;ko04217//Necroptosis;ko05160//Hepatitis C;ko05162//Measles	K16195;K16195;K16195;K16195;K16195;K16195;K16195;K16195;K16195;K16195	GO:0005634//nucleus;GO:0005737//cytoplasm;GO:0005829//cytosol;GO:0005840//ribosome;GO:0016020//membrane;GO:0022626//cytosolic ribosome;GO:0048471//perinuclear region of cytoplasm	GO:0000166//nucleotide binding;GO:0003723//RNA binding;GO:0003725//double-stranded RNA binding;GO:0004672//protein kinase activity;GO:0004674//protein serine/threonine kinase activity;GO:0004694//eukaryotic translation initiation factor 2alpha kinase activity;GO:0004713//protein tyrosine kinase activity;GO:0004715//non-membrane spanning protein tyrosine kinase activity;GO:0005515//protein binding…	GO:0000186//activation of MAPKK activity;GO:0001819//positive regulation of cytokine production;GO:0002376//immune system process;GO:0006412//translation;GO:0006468//protein phosphorylation;GO:0008285//negative regulation of cell proliferation;GO:0009615//response to virus;GO:0009636//response to toxic substance;GO:0010998//regulation of translational initiation by eIF2 alpha phosphorylation;GO:0…
ENSG00000171606	1207	1131	3518	2819	13.62	12.26	40.58	40.85	12.94	40.715	1.65372	2.35343e-51	1.78938e-49	ZNF274	zinc finger protein 274 [Source:HGNC Symbol;Acc:HGNC:13068]	Organismal Systems	Nervous system	ko04722//Neurotrophin signaling pathway	K12458	GO:0005634//nucleus;GO:0005730//nucleolus;GO:0005737//cytoplasm	GO:0000981//RNA polymerase II transcription factor activity, sequence-specific DNA binding;GO:0003676//nucleic acid binding;GO:0003677//DNA binding;GO:0003682//chromatin binding;GO:0003700//transcription factor activity, sequence-specific DNA binding;GO:0003714//transcription corepressor activity;GO:0005515//protein binding;GO:0043565//sequence-specific DNA binding;GO:0046872//metal ion binding	GO:0006355//regulation of transcription, DNA-templated;GO:0006357//regulation of transcription from RNA polymerase II promoter;GO:1900112//regulation of histone H3-K9 trimethylation;GO:1903507//negative regulation of nucleic acid-templated transcription
ENSG00000172059	699	663	2330	1923	6.88	6.27	23.44	24.3	6.575	23.87	1.86014	2.45591e-51	1.85861e-49	KLF11	Kruppel like factor 11 [Source:HGNC Symbol;Acc:HGNC:11811]	-	-	-	-	GO:0005634//nucleus;GO:0005654//nucleoplasm;GO:0005829//cytosol;GO:0005925//focal adhesion;GO:0016604//nuclear body	GO:0000981//RNA polymerase II transcription factor activity, sequence-specific DNA binding;GO:0003676//nucleic acid binding;GO:0003677//DNA binding;GO:0003700//transcription factor activity, sequence-specific DNA binding;GO:0005515//protein binding;GO:0044212//transcription regulatory region DNA binding;GO:0046872//metal ion binding	GO:0000083//regulation of transcription involved in G1/S transition of mitotic cell cycle;GO:0000122//negative regulation of transcription from RNA polymerase II promoter;GO:0006357//regulation of transcription from RNA polymerase II promoter;GO:0006366//transcription from RNA polymerase II promoter;GO:0006915//apoptotic process;GO:0008285//negative regulation of cell proliferation;GO:0043065//po…
ENSG00000125285	5062	5341	1336	1291	41.18	41.71	11.11	13.48	41.445	12.295	-1.75313	1.19324e-50	8.98851e-49	SOX21	SRY-box 21 [Source:HGNC Symbol;Acc:HGNC:11197]	-	-	-	-	GO:0005575//cellular_component;GO:0005634//nucleus;GO:0044798//nuclear transcription factor complex	GO:0000978//RNA polymerase II core promoter proximal region sequence-specific DNA binding;GO:0000981//RNA polymerase II transcription factor activity, sequence-specific DNA binding;GO:0001228//transcriptional activator activity, RNA polymerase II transcription regulatory region sequence-specific binding;GO:0003677//DNA binding;GO:0003700//transcription factor activity, sequence-specific DNA bindi…	GO:0000122//negative regulation of transcription from RNA polymerase II promoter;GO:0001942//hair follicle development;GO:0006355//regulation of transcription, DNA-templated;GO:0006357//regulation of transcription from RNA polymerase II promoter;GO:0007417//central nervous system development;GO:0030154//cell differentiation;GO:0030182//neuron differentiation;GO:0042633//hair cycle;GO:0043588//ski…
ENSG00000129657	4955	5170	1907	1407	58.07	58.18	22.84	21.17	58.125	22.005	-1.40133	2.76132e-50	2.07048e-48	SEC14L1	SEC14 like lipid binding 1 [Source:HGNC Symbol;Acc:HGNC:10698]	-	-	-	-	GO:0005654//nucleoplasm;GO:0005737//cytoplasm;GO:0005794//Golgi apparatus;GO:0005829//cytosol	GO:0005515//protein binding;GO:0039552//RIG-I binding;GO:0098772//molecular function regulator	GO:0002376//immune system process;GO:0009968//negative regulation of signal transduction;GO:0015871//choline transport;GO:0039536//negative regulation of RIG-I signaling pathway;GO:0045087//innate immune response
ENSG00000173575	4314	4421	8727	7091	35.45	34.89	73.29	74.82	35.17	74.055	1.07425	2.99849e-50	2.238e-48	CHD2	chromodomain helicase DNA binding protein 2 [Source:HGNC Symbol;Acc:HGNC:1917]	-	-	-	-	GO:0005634//nucleus;GO:0005654//nucleoplasm;GO:0005730//nucleolus;GO:0043231//intracellular membrane-bounded organelle	GO:0000166//nucleotide binding;GO:0000978//RNA polymerase II core promoter proximal region sequence-specific DNA binding;GO:0003677//DNA binding;GO:0003723//RNA binding;GO:0004003//ATP-dependent DNA helicase activity;GO:0004386//helicase activity;GO:0005515//protein binding;GO:0005524//ATP binding;GO:0016787//hydrolase activity;GO:0042393//histone binding	GO:0006325//chromatin organization;GO:0006357//regulation of transcription from RNA polymerase II promoter;GO:0007517//muscle organ development;GO:0032508//DNA duplex unwinding;GO:0043044//ATP-dependent chromatin remodeling
ENSG00000124762	2159	2193	6264	4511	25.82	25.19	76.57	69.27	25.505	72.92	1.51553	5.94838e-50	4.41945e-48	CDKN1A	cyclin dependent kinase inhibitor 1A [Source:HGNC Symbol;Acc:HGNC:1784]	Human Diseases;Environmental Information Processing;Human Diseases;Human Diseases;Human Diseases;Human Diseases;Human Diseases;Human Diseases;Human Diseases;Human Diseases;Human Diseases;Environmental Information Processing;Cellular Processes;Human Diseases;Organismal Systems;Human Diseases;Human Diseases;Human Diseases;Human Diseases;Environmental Information Processing;Human Diseases;Cellular P…	Cancers;Signal transduction;Infectious diseases;Infectious diseases;Infectious diseases;Cancers;Infectious diseases;Cancers;Infectious diseases;Cancers;Cancers;Signal transduction;Cell growth and death;Endocrine and metabolic diseases;Endocrine system;Cancers;Cancers;Cancers;Infectious diseases;Signal transduction;Infectious diseases;Cell growth and death;Endocrine system;Signal transduction;Canc…	ko05200//Pathways in cancer;ko04151//PI3K-Akt signaling pathway;ko05165//Human papillomavirus infection;ko05166//HTLV-I infection;ko05163//Human cytomegalovirus infection;ko05203//Viral carcinogenesis;ko05169//Epstein-Barr virus infection;ko05205//Proteoglycans in cancer;ko05167//Kaposi sarcoma-associated herpesvirus infection;ko05202//Transcriptional misregulation in cancers;ko05225//Hepatocellu…	K06625;K06625;K06625;K06625;K06625;K06625;K06625;K06625;K06625;K06625;K06625;K06625;K06625;K06625;K06625;K06625;K06625;K06625;K06625;K06625;K06625;K06625;K06625;K06625;K06625;K06625;K06625;K06625;K06625;K06625;K06625;K06625;K06625;K06625;K06625;K06625;K06625;K06625;K06625;K06625;K06625	GO:0000307//cyclin-dependent protein kinase holoenzyme complex;GO:0005634//nucleus;GO:0005654//nucleoplasm;GO:0005730//nucleolus;GO:0005737//cytoplasm;GO:0005829//cytosol;GO:0016604//nuclear body;GO:0032991//macromolecular complex;GO:0048471//perinuclear region of cytoplasm;GO:0070557//PCNA-p21 complex	GO:0004693//cyclin-dependent protein serine/threonine kinase activity;GO:0004860//protein kinase inhibitor activity;GO:0004861//cyclin-dependent protein serine/threonine kinase inhibitor activity;GO:0005515//protein binding;GO:0016301//kinase activity;GO:0019901//protein kinase binding;GO:0019912//cyclin-dependent protein kinase activating kinase activity;GO:0030332//cyclin binding;GO:0031625//ub…	GO:0000079//regulation of cyclin-dependent protein serine/threonine kinase activity;GO:0000082//G1/S transition of mitotic cell cycle;GO:0000086//G2/M transition of mitotic cell cycle;GO:0006357//regulation of transcription from RNA polymerase II promoter;GO:0006367//transcription initiation from RNA polymerase II promoter;GO:0006974//cellular response to DNA damage stimulus;GO:0006977//DNA damag…
ENSG00000181649	1391	1522	5410	3686	36.32	38.15	144.34	123.55	37.235	133.945	1.84691	7.99543e-50	5.91335e-48	PHLDA2	pleckstrin homology like domain family A member 2 [Source:HGNC Symbol;Acc:HGNC:12385]	-	-	-	-	GO:0005737//cytoplasm;GO:0016020//membrane	-	GO:0001890//placenta development;GO:0006915//apoptotic process;GO:0009887//organ morphogenesis;GO:0010468//regulation of gene expression;GO:0030334//regulation of cell migration;GO:0045995//regulation of embryonic development;GO:0060721//regulation of spongiotrophoblast cell proliferation;GO:0070873//regulation of glycogen metabolic process;GO:1903547//regulation of growth hormone activity
ENSG00000183508	346	451	2130	1612	1.36	1.7	8.55	8.13	1.53	8.34	2.44652	9.38522e-50	6.90981e-48	TENT5C	terminal nucleotidyltransferase 5C [Source:HGNC Symbol;Acc:HGNC:24712]	-	-	-	-	GO:0005634//nucleus;GO:0005737//cytoplasm	GO:0003723//RNA binding;GO:0004652//polynucleotide adenylyltransferase activity;GO:0005515//protein binding;GO:0016740//transferase activity;GO:0016779//nucleotidyltransferase activity;GO:1990817//RNA adenylyltransferase activity	GO:0048255//mRNA stabilization
ENSG00000176619	47306	48666	26453	21332	228.85	226.05	130.77	132.49	227.45	131.63	-0.789061	1.29079e-49	9.46056e-48	LMNB2	lamin B2 [Source:HGNC Symbol;Acc:HGNC:6638]	Cellular Processes	Cell growth and death	ko04210//Apoptosis	K07611	GO:0005634//nucleus;GO:0005635//nuclear envelope;GO:0005637//nuclear inner membrane;GO:0005638//lamin filament;GO:0005882//intermediate filament;GO:0016020//membrane;GO:0031965//nuclear membrane	GO:0003674//molecular_function;GO:0005198//structural molecule activity;GO:0005515//protein binding	GO:0008150//biological_process
ENSG00000153443	699	895	4220	2845	12.31	15.14	75.98	64.35	13.725	70.165	2.35395	1.70329e-49	1.24279e-47	UBALD1	UBA like domain containing 1 [Source:HGNC Symbol;Acc:HGNC:29576]	-	-	-	-	-	-	-
ENSG00000173080	15	8	610	488	0.27	0.14	11.36	11.42	0.205	11.39	5.796	2.18446e-49	1.58676e-47	RXFP4	relaxin family peptide/INSL5 receptor 4 [Source:HGNC Symbol;Acc:HGNC:14666]	Environmental Information Processing;Organismal Systems	Signaling molecules and interaction;Endocrine system	ko04080//Neuroactive ligand-receptor interaction;ko04926//Relaxin signaling pathway	K08398;K08398	GO:0005886//plasma membrane;GO:0005887//integral component of plasma membrane;GO:0016020//membrane;GO:0016021//integral component of membrane	GO:0004930//G-protein coupled receptor activity;GO:0004966//galanin receptor activity;GO:0005515//protein binding;GO:0008528//G-protein coupled peptide receptor activity	GO:0007165//signal transduction;GO:0007186//G-protein coupled receptor signaling pathway;GO:0007218//neuropeptide signaling pathway;GO:2000253//positive regulation of feeding behavior
ENSG00000136167	265	305	1393	1096	2.57	2.85	13.83	13.67	2.71	13.75	2.34307	2.45966e-49	1.77871e-47	LCP1	lymphocyte cytosolic protein 1 [Source:HGNC Symbol;Acc:HGNC:6528]	-	-	-	-	GO:0001725//stress fiber;GO:0001726//ruffle;GO:0001891//phagocytic cup;GO:0002102//podosome;GO:0005615//extracellular space;GO:0005737//cytoplasm;GO:0005829//cytosol;GO:0005856//cytoskeleton;GO:0005884//actin filament;GO:0005886//plasma membrane;GO:0005925//focal adhesion;GO:0015629//actin cytoskeleton;GO:0016020//membrane;GO:0030054//cell junction;GO:0030175//filopodium;GO:0032432//actin filamen…	GO:0003779//actin binding;GO:0005178//integrin binding;GO:0005509//calcium ion binding;GO:0042802//identical protein binding;GO:0046872//metal ion binding;GO:0051015//actin filament binding;GO:0051020//GTPase binding	GO:0002286//T cell activation involved in immune response;GO:0010737//protein kinase A signaling;GO:0016477//cell migration;GO:0022617//extracellular matrix disassembly;GO:0031100//organ regeneration;GO:0033157//regulation of intracellular protein transport;GO:0035722//interleukin-12-mediated signaling pathway;GO:0051017//actin filament bundle assembly;GO:0051639//actin filament network formation…
ENSG00000173846	551	658	2328	1825	5	5.73	21.57	21.25	5.365	21.41	1.99663	3.15014e-49	2.26796e-47	PLK3	polo like kinase 3 [Source:HGNC Symbol;Acc:HGNC:2154]	Human Diseases;Environmental Information Processing;Organismal Systems	Infectious diseases;Signal transduction;Immune system	ko05152//Tuberculosis;ko04068//FoxO signaling pathway;ko04625//C-type lectin receptor signaling pathway	K08862;K08862;K08862	GO:0005634//nucleus;GO:0005654//nucleoplasm;GO:0005730//nucleolus;GO:0005737//cytoplasm;GO:0005794//Golgi apparatus;GO:0005795//Golgi stack;GO:0005813//centrosome;GO:0005815//microtubule organizing center;GO:0005856//cytoskeleton;GO:0030425//dendrite;GO:0043025//neuronal cell body	GO:0000166//nucleotide binding;GO:0002039//p53 binding;GO:0004672//protein kinase activity;GO:0004674//protein serine/threonine kinase activity;GO:0005515//protein binding;GO:0005524//ATP binding;GO:0016301//kinase activity;GO:0016740//transferase activity	GO:0000082//G1/S transition of mitotic cell cycle;GO:0000086//G2/M transition of mitotic cell cycle;GO:0000122//negative regulation of transcription from RNA polymerase II promoter;GO:0000302//response to reactive oxygen species;GO:0006468//protein phosphorylation;GO:0006915//apoptotic process;GO:0006970//response to osmotic stress;GO:0006974//cellular response to DNA damage stimulus;GO:0006977//…
ENSG00000160570	1536	1621	3853	3206	26.86	27.22	68.85	71.98	27.04	70.415	1.38079	3.64795e-49	2.61479e-47	DEDD2	death effector domain containing 2 [Source:HGNC Symbol;Acc:HGNC:24450]	-	-	-	-	GO:0005634//nucleus;GO:0005730//nucleolus	GO:0003677//DNA binding;GO:0005515//protein binding;GO:0030159//receptor signaling complex scaffold activity	GO:0006396//RNA processing;GO:0006915//apoptotic process;GO:0008625//extrinsic apoptotic signaling pathway via death domain receptors;GO:0016075//rRNA catabolic process;GO:0019725//cellular homeostasis;GO:0030262//apoptotic nuclear changes;GO:0035556//intracellular signal transduction;GO:0042981//regulation of apoptotic process;GO:0045892//negative regulation of transcription, DNA-templated;GO:20…
ENSG00000134853	7062	7380	3149	2632	84.82	85.11	38.65	40.59	84.965	39.62	-1.10064	3.88481e-49	2.77236e-47	PDGFRA	platelet derived growth factor receptor alpha [Source:HGNC Symbol;Acc:HGNC:8803]	Human Diseases;Environmental Information Processing;Environmental Information Processing;Human Diseases;Cellular Processes;Environmental Information Processing;Human Diseases;Cellular Processes;Environmental Information Processing;Cellular Processes;Environmental Information Processing;Environmental Information Processing;Human Diseases;Environmental Information Processing;Human Diseases;Human Di…	Cancers;Signal transduction;Signal transduction;Infectious diseases;Transport and catabolism;Signal transduction;Infectious diseases;Cell motility;Signal transduction;Cellular community - eukaryotes;Signal transduction;Signal transduction;Cancers;Signal transduction;Cancers;Cancers;Cellular community - eukaryotes;Drug resistance;Cancers;Cancers;Cancers	ko05200//Pathways in cancer;ko04151//PI3K-Akt signaling pathway;ko04010//MAPK signaling pathway;ko05166//HTLV-I infection;ko04144//Endocytosis;ko04014//Ras signaling pathway;ko05163//Human cytomegalovirus infection;ko04810//Regulation of actin cytoskeleton;ko04015//Rap1 signaling pathway;ko04510//Focal adhesion;ko04020//Calcium signaling pathway;ko04630//Jak-STAT signaling pathway;ko05206//MicroR…	K04363;K04363;K04363;K04363;K04363;K04363;K04363;K04363;K04363;K04363;K04363;K04363;K04363;K04363;K04363;K04363;K04363;K04363;K04363;K04363;K04363	GO:0005634//nucleus;GO:0005737//cytoplasm;GO:0005794//Golgi apparatus;GO:0005886//plasma membrane;GO:0005887//integral component of plasma membrane;GO:0005902//microvillus;GO:0005929//cilium;GO:0009897//external side of plasma membrane;GO:0009986//cell surface;GO:0016020//membrane;GO:0016021//integral component of membrane;GO:0030054//cell junction;GO:0031226//intrinsic component of plasma membra…	GO:0000166//nucleotide binding;GO:0004672//protein kinase activity;GO:0004713//protein tyrosine kinase activity;GO:0004714//transmembrane receptor protein tyrosine kinase activity;GO:0005018//platelet-derived growth factor alpha-receptor activity;GO:0005021//vascular endothelial growth factor-activated receptor activity;GO:0005088//Ras guanyl-nucleotide exchange factor activity;GO:0005161//platel…	GO:0000165//MAPK cascade;GO:0001553//luteinization;GO:0001701//in utero embryonic development;GO:0001775//cell activation;GO:0002244//hematopoietic progenitor cell differentiation;GO:0006468//protein phosphorylation;GO:0006935//chemotaxis;GO:0007169//transmembrane receptor protein tyrosine kinase signaling pathway;GO:0007204//positive regulation of cytosolic calcium ion concentration;GO:0007275//…
ENSG00000101347	4076	4169	1411	1231	36.11	35.46	12.77	14	35.785	13.385	-1.41874	4.19765e-49	2.98253e-47	SAMHD1	SAM and HD domain containing deoxynucleoside triphosphate triphosphohydrolase 1 [Source:HGNC Symbol;Acc:HGNC:15925]	-	-	-	-	GO:0005622//intracellular;GO:0005634//nucleus;GO:0005654//nucleoplasm;GO:0005694//chromosome;GO:0005886//plasma membrane;GO:0035861//site of double-strand break	GO:0000166//nucleotide binding;GO:0003676//nucleic acid binding;GO:0003697//single-stranded DNA binding;GO:0003723//RNA binding;GO:0003824//catalytic activity;GO:0004540//ribonuclease activity;GO:0005515//protein binding;GO:0005525//GTP binding;GO:0008270//zinc ion binding;GO:0008832//dGTPase activity;GO:0016787//hydrolase activity;GO:0016793//triphosphoric monoester hydrolase activity;GO:0032567…	GO:0000724//double-strand break repair via homologous recombination;GO:0002376//immune system process;GO:0006203//dGTP catabolic process;GO:0006260//DNA replication;GO:0006281//DNA repair;GO:0006955//immune response;GO:0006974//cellular response to DNA damage stimulus;GO:0008152//metabolic process;GO:0009264//deoxyribonucleotide catabolic process;GO:0016446//somatic hypermutation of immunoglobuli…
ENSG00000043143	17757	18551	9274	7210	156.68	157.16	83.62	81.67	156.92	82.645	-0.92503	8.85178e-49	6.26205e-47	JADE2	jade family PHD finger 2 [Source:HGNC Symbol;Acc:HGNC:22984]	-	-	-	-	GO:0000123//histone acetyltransferase complex;GO:0005654//nucleoplasm;GO:0070062//extracellular exosome	GO:0005515//protein binding;GO:0016740//transferase activity;GO:0046872//metal ion binding;GO:0061630//ubiquitin protein ligase activity	GO:0000209//protein polyubiquitination;GO:0016567//protein ubiquitination;GO:0043966//histone H3 acetylation;GO:0043981//histone H4-K5 acetylation;GO:0043982//histone H4-K8 acetylation;GO:0043983//histone H4-K12 acetylation;GO:0050767//regulation of neurogenesis;GO:0050769//positive regulation of neurogenesis;GO:0051865//protein autoubiquitination;GO:0060395//SMAD protein signal transduction;GO:1…
ENSG00000139211	1709	1691	349	236	11.97	11.37	2.5	2.12	11.67	2.31	-2.33684	1.01899e-48	7.17745e-47	AMIGO2	adhesion molecule with Ig like domain 2 [Source:HGNC Symbol;Acc:HGNC:24073]	-	-	-	-	GO:0005634//nucleus;GO:0005886//plasma membrane;GO:0016020//membrane;GO:0016021//integral component of membrane	GO:0005515//protein binding	GO:0007155//cell adhesion;GO:0007156//homophilic cell adhesion via plasma membrane adhesion molecules;GO:0007157//heterophilic cell-cell adhesion via plasma membrane cell adhesion molecules;GO:0007420//brain development;GO:0043066//negative regulation of apoptotic process;GO:0043069//negative regulation of programmed cell death;GO:0051965//positive regulation of synapse assembly
ENSG00000171161	4297	4478	1639	1215	72.13	72.17	28.11	26.18	72.15	27.145	-1.41031	2.01958e-48	1.41641e-46	ZNF672	zinc finger protein 672 [Source:HGNC Symbol;Acc:HGNC:26179]	-	-	-	-	GO:0005634//nucleus;GO:0005654//nucleoplasm	GO:0000981//RNA polymerase II transcription factor activity, sequence-specific DNA binding;GO:0003676//nucleic acid binding;GO:0003677//DNA binding;GO:0046872//metal ion binding	GO:0006357//regulation of transcription from RNA polymerase II promoter
ENSG00000197961	872	953	2695	2339	6.37	6.68	20.11	21.92	6.525	21.015	1.68737	3.76019e-48	2.62584e-46	ZNF121	zinc finger protein 121 [Source:HGNC Symbol;Acc:HGNC:12904]	-	-	-	-	GO:0005634//nucleus	GO:0000981//RNA polymerase II transcription factor activity, sequence-specific DNA binding;GO:0003676//nucleic acid binding;GO:0003677//DNA binding;GO:0046872//metal ion binding	GO:0006357//regulation of transcription from RNA polymerase II promoter
ENSG00000128016	450	462	2030	1439	8.81	8.68	40.59	36.15	8.745	38.37	2.13345	3.90663e-48	2.71644e-46	ZFP36	ZFP36 ring finger protein [Source:HGNC Symbol;Acc:HGNC:12862]	Human Diseases;Human Diseases	Infectious diseases;Infectious diseases	ko05166//HTLV-I infection;ko05167//Kaposi sarcoma-associated herpesvirus infection	K15308;K15308	GO:0005634//nucleus;GO:0005737//cytoplasm;GO:0005829//cytosol;GO:0030014//CCR4-NOT complex;GO:1990904//ribonucleoprotein complex	GO:0003729//mRNA binding;GO:0005515//protein binding;GO:0017091//AU-rich element binding;GO:0035925//mRNA 3'-UTR AU-rich region binding;GO:0046872//metal ion binding;GO:0070063//RNA polymerase binding;GO:0071889//14-3-3 protein binding	GO:0000122//negative regulation of transcription from RNA polymerase II promoter;GO:0000165//MAPK cascade;GO:0000288//nuclear-transcribed mRNA catabolic process, deadenylation-dependent decay;GO:0000289//nuclear-transcribed mRNA poly(A) tail shortening;GO:0006357//regulation of transcription from RNA polymerase II promoter;GO:0009611//response to wounding;GO:0035278//miRNA mediated inhibition of …
ENSG00000136026	10087	10467	4819	4029	124.35	123.9	60.71	63.77	124.125	62.24	-0.99588	5.18729e-48	3.59159e-46	CKAP4	cytoskeleton associated protein 4 [Source:HGNC Symbol;Acc:HGNC:16991]	Genetic Information Processing	Folding, sorting and degradation	ko04141//Protein processing in endoplasmic reticulum	K13999	GO:0005737//cytoplasm;GO:0005783//endoplasmic reticulum;GO:0005788//endoplasmic reticulum lumen;GO:0005789//endoplasmic reticulum membrane;GO:0005791//rough endoplasmic reticulum;GO:0005811//lipid particle;GO:0005829//cytosol;GO:0005856//cytoskeleton;GO:0005886//plasma membrane;GO:0016020//membrane;GO:0016021//integral component of membrane;GO:0016607//nuclear speck;GO:0035577//azurophil granule …	GO:0003723//RNA binding	GO:0043312//neutrophil degranulation;GO:0043687//post-translational protein modification;GO:0044267//cellular protein metabolic process
ENSG00000105974	24341	25299	12668	10618	296.72	296.11	157.81	166.17	296.415	161.99	-0.871714	7.53156e-48	5.19263e-46	CAV1	caveolin 1 [Source:HGNC Symbol;Acc:HGNC:1527]	Cellular Processes;Cellular Processes;Human Diseases;Human Diseases;Human Diseases;Human Diseases	Transport and catabolism;Cellular community - eukaryotes;Cancers;Cardiovascular diseases;Infectious diseases;Cardiovascular diseases	ko04144//Endocytosis;ko04510//Focal adhesion;ko05205//Proteoglycans in cancer;ko05418//Fluid shear stress and atherosclerosis;ko05100//Bacterial invasion of epithelial cells;ko05416//Viral myocarditis	K06278;K06278;K06278;K06278;K06278;K06278	GO:0000139//Golgi membrane;GO:0002080//acrosomal membrane;GO:0005737//cytoplasm;GO:0005768//endosome;GO:0005783//endoplasmic reticulum;GO:0005789//endoplasmic reticulum membrane;GO:0005794//Golgi apparatus;GO:0005811//lipid particle;GO:0005886//plasma membrane;GO:0005887//integral component of plasma membrane;GO:0005901//caveola;GO:0005925//focal adhesion;GO:0005929//cilium;GO:0005938//cell corte…	GO:0005102//receptor binding;GO:0005113//patched binding;GO:0005198//structural molecule activity;GO:0005515//protein binding;GO:0015485//cholesterol binding;GO:0016504//peptidase activator activity;GO:0019899//enzyme binding;GO:0019901//protein kinase binding;GO:0030674//protein binding, bridging;GO:0032947//protein complex scaffold;GO:0042802//identical protein binding;GO:0044325//ion channel b…	GO:0000122//negative regulation of transcription from RNA polymerase II promoter;GO:0000188//inactivation of MAPK activity;GO:0001525//angiogenesis;GO:0001570//vasculogenesis;GO:0001666//response to hypoxia;GO:0001937//negative regulation of endothelial cell proliferation;GO:0001960//negative regulation of cytokine-mediated signaling pathway;GO:0002026//regulation of the force of heart contractio…
ENSG00000068654	11052	11924	5250	3973	26.01	26.95	12.63	12	26.48	12.315	-1.10449	1.20896e-47	8.3e-46	POLR1A	RNA polymerase I subunit A [Source:HGNC Symbol;Acc:HGNC:17264]	Metabolism;Metabolism;Metabolism;Genetic Information Processing	Global and overview maps;Nucleotide metabolism;Nucleotide metabolism;Transcription	ko01100//Metabolic pathways;ko00230//Purine metabolism;ko00240//Pyrimidine metabolism;ko03020//RNA polymerase	K02999;K02999;K02999;K02999	GO:0005634//nucleus;GO:0005654//nucleoplasm;GO:0005730//nucleolus;GO:0005736//DNA-directed RNA polymerase I complex	GO:0001054//RNA polymerase I activity;GO:0003677//DNA binding;GO:0003682//chromatin binding;GO:0003899//DNA-directed RNA polymerase activity;GO:0005515//protein binding;GO:0008270//zinc ion binding;GO:0016740//transferase activity;GO:0016779//nucleotidyltransferase activity;GO:0046872//metal ion binding	GO:0006351//transcription, DNA-templated;GO:0006361//transcription initiation from RNA polymerase I promoter;GO:0006363//termination of RNA polymerase I transcription;GO:0045815//positive regulation of gene expression, epigenetic;GO:1904750//negative regulation of protein localization to nucleolus
ENSG00000150938	15647	16205	8290	6626	173.47	172.5	93.92	94.31	172.985	94.115	-0.87815	1.2577e-47	8.59833e-46	CRIM1	cysteine rich transmembrane BMP regulator 1 [Source:HGNC Symbol;Acc:HGNC:2359]	-	-	-	-	GO:0005576//extracellular region;GO:0005886//plasma membrane;GO:0016020//membrane;GO:0016021//integral component of membrane	GO:0004857//enzyme inhibitor activity;GO:0004867//serine-type endopeptidase inhibitor activity;GO:0005010//insulin-like growth factor-activated receptor activity;GO:0005520//insulin-like growth factor binding;GO:0030165//PDZ domain binding	GO:0001558//regulation of cell growth;GO:0007399//nervous system development;GO:0010951//negative regulation of endopeptidase activity;GO:0043086//negative regulation of catalytic activity;GO:0048009//insulin-like growth factor receptor signaling pathway
ENSG00000081041	131	98	1039	853	2.43	1.75	19.7	20.32	2.09	20.01	3.25915	1.5348e-47	1.04488e-45	CXCL2	C-X-C motif chemokine ligand 2 [Source:HGNC Symbol;Acc:HGNC:4603]	Environmental Information Processing;Human Diseases;Organismal Systems;Organismal Systems;Environmental Information Processing;Environmental Information Processing;Organismal Systems;Human Diseases;Human Diseases	Signaling molecules and interaction;Infectious diseases;Immune system;Immune system;Signal transduction;Signal transduction;Immune system;Infectious diseases;Infectious diseases	ko04060//Cytokine-cytokine receptor interaction;ko05167//Kaposi sarcoma-associated herpesvirus infection;ko04062//Chemokine signaling pathway;ko04621//NOD-like receptor signaling pathway;ko04668//TNF signaling pathway;ko04064//NF-kappa B signaling pathway;ko04657//IL-17 signaling pathway;ko05132//Salmonella infection;ko05134//Legionellosis	K05505;K05505;K05505;K05505;K05505;K05505;K05505;K05505;K05505	GO:0005576//extracellular region;GO:0005615//extracellular space	GO:0005125//cytokine activity;GO:0005515//protein binding;GO:0008009//chemokine activity	GO:0002237//response to molecule of bacterial origin;GO:0006935//chemotaxis;GO:0006952//defense response;GO:0006954//inflammatory response;GO:0006955//immune response;GO:0007186//G-protein coupled receptor signaling pathway;GO:0010469//regulation of receptor activity;GO:0019221//cytokine-mediated signaling pathway;GO:0030593//neutrophil chemotaxis;GO:0030595//leukocyte chemotaxis;GO:0060326//cell…
ENSG00000178996	3882	3995	7827	6449	25.25	24.95	52.03	53.86	25.1	52.945	1.07681	1.88946e-47	1.28097e-45	SNX18	sorting nexin 18 [Source:HGNC Symbol;Acc:HGNC:19245]	-	-	-	-	GO:0005768//endosome;GO:0005886//plasma membrane;GO:0010008//endosome membrane;GO:0012505//endomembrane system;GO:0016020//membrane;GO:0030136//clathrin-coated vesicle;GO:0030659//cytoplasmic vesicle membrane;GO:0031234//extrinsic component of cytoplasmic side of plasma membrane;GO:0031410//cytoplasmic vesicle;GO:0070062//extracellular exosome	GO:0005515//protein binding;GO:0005546//phosphatidylinositol-4,5-bisphosphate binding;GO:0008289//lipid binding;GO:0035091//phosphatidylinositol binding	GO:0000278//mitotic cell cycle;GO:0000281//mitotic cytokinesis;GO:0006897//endocytosis;GO:0007049//cell cycle;GO:0015031//protein transport;GO:0016197//endosomal transport;GO:0036089//cleavage furrow formation;GO:0043547//positive regulation of GTPase activity;GO:0051301//cell division
ENSG00000172071	1257	1417	3957	2970	7.24	7.84	23.29	21.96	7.54	22.625	1.58528	2.53498e-47	1.71148e-45	EIF2AK3	eukaryotic translation initiation factor 2 alpha kinase 3 [Source:HGNC Symbol;Acc:HGNC:3255]	Human Diseases;Human Diseases;Human Diseases;Human Diseases;Genetic Information Processing;Human Diseases;Cellular Processes;Human Diseases;Human Diseases;Cellular Processes;Cellular Processes	Infectious diseases;Infectious diseases;Neurodegenerative diseases;Infectious diseases;Folding, sorting and degradation;Endocrine and metabolic diseases;Cell growth and death;Infectious diseases;Infectious diseases;Transport and catabolism;Transport and catabolism	ko05169//Epstein-Barr virus infection;ko05168//Herpes simplex infection;ko05010//Alzheimer disease;ko05164//Influenza A;ko04141//Protein processing in endoplasmic reticulum;ko04932//Non-alcoholic fatty liver disease (NAFLD);ko04210//Apoptosis;ko05160//Hepatitis C;ko05162//Measles;ko04140//Autophagy - animal;ko04137//Mitophagy - animal	K08860;K08860;K08860;K08860;K08860;K08860;K08860;K08860;K08860;K08860;K08860	GO:0005737//cytoplasm;GO:0005783//endoplasmic reticulum;GO:0005789//endoplasmic reticulum membrane;GO:0016020//membrane;GO:0016021//integral component of membrane;GO:0022626//cytosolic ribosome;GO:0030176//integral component of endoplasmic reticulum membrane;GO:0048471//perinuclear region of cytoplasm	GO:0000166//nucleotide binding;GO:0004672//protein kinase activity;GO:0004674//protein serine/threonine kinase activity;GO:0004694//eukaryotic translation initiation factor 2alpha kinase activity;GO:0005515//protein binding;GO:0005524//ATP binding;GO:0016301//kinase activity;GO:0016740//transferase activity;GO:0019899//enzyme binding;GO:0019903//protein phosphatase binding;GO:0042802//identical p…	GO:0001501//skeletal system development;GO:0001503//ossification;GO:0001525//angiogenesis;GO:0002063//chondrocyte development;GO:0006417//regulation of translation;GO:0006468//protein phosphorylation;GO:0006919//activation of cysteine-type endopeptidase activity involved in apoptotic process;GO:0006983//ER overload response;GO:0006986//response to unfolded protein;GO:0007029//endoplasmic reticulu…
ENSG00000143816	732	718	2344	1822	4.17	3.92	13.63	13.31	4.045	13.47	1.73554	2.60796e-47	1.75348e-45	WNT9A	Wnt family member 9A [Source:HGNC Symbol;Acc:HGNC:12778]	Human Diseases;Human Diseases;Human Diseases;Human Diseases;Human Diseases;Human Diseases;Environmental Information Processing;Environmental Information Processing;Human Diseases;Human Diseases;Environmental Information Processing;Cellular Processes;Organismal Systems;Human Diseases	Cancers;Infectious diseases;Infectious diseases;Cancers;Cancers;Endocrine and metabolic diseases;Signal transduction;Signal transduction;Cancers;Cancers;Signal transduction;Cellular community - eukaryotes;Endocrine system;Cancers	ko05200//Pathways in cancer;ko05165//Human papillomavirus infection;ko05166//HTLV-I infection;ko05205//Proteoglycans in cancer;ko05225//Hepatocellular carcinoma;ko04934//Cushing syndrome;ko04390//Hippo signaling pathway;ko04150//mTOR signaling pathway;ko05226//Gastric cancer;ko05224//Breast cancer;ko04310//Wnt signaling pathway;ko04550//Signaling pathways regulating pluripotency of stem cells;ko0…	K01064;K01064;K01064;K01064;K01064;K01064;K01064;K01064;K01064;K01064;K01064;K01064;K01064;K01064	GO:0005576//extracellular region;GO:0005615//extracellular space	GO:0005102//receptor binding;GO:0005109//frizzled binding;GO:0048018//receptor agonist activity	GO:0007093//mitotic cell cycle checkpoint;GO:0007267//cell-cell signaling;GO:0007275//multicellular organism development;GO:0008285//negative regulation of cell proliferation;GO:0010469//regulation of receptor activity;GO:0016055//Wnt signaling pathway;GO:0030182//neuron differentiation;GO:0032331//negative regulation of chondrocyte differentiation;GO:0035115//embryonic forelimb morphogenesis;GO:…
ENSG00000132470	14057	14608	6825	5125	90.55	90.35	44.93	42.38	90.45	43.655	-1.05097	4.22155e-47	2.8267e-45	ITGB4	integrin subunit beta 4 [Source:HGNC Symbol;Acc:HGNC:6158]	Environmental Information Processing;Human Diseases;Cellular Processes;Cellular Processes;Human Diseases;Human Diseases;Environmental Information Processing;Human Diseases	Signal transduction;Infectious diseases;Cell motility;Cellular community - eukaryotes;Cardiovascular diseases;Cardiovascular diseases;Signaling molecules and interaction;Cardiovascular diseases	ko04151//PI3K-Akt signaling pathway;ko05165//Human papillomavirus infection;ko04810//Regulation of actin cytoskeleton;ko04510//Focal adhesion;ko05414//Dilated cardiomyopathy (DCM);ko05410//Hypertrophic cardiomyopathy (HCM);ko04512//ECM-receptor interaction;ko05412//Arrhythmogenic right ventricular cardiomyopathy (ARVC)	K06525;K06525;K06525;K06525;K06525;K06525;K06525;K06525	GO:0005886//plasma membrane;GO:0005925//focal adhesion;GO:0008305//integrin complex;GO:0009986//cell surface;GO:0016020//membrane;GO:0016021//integral component of membrane;GO:0030054//cell junction;GO:0030056//hemidesmosome;GO:0031252//cell leading edge;GO:0043235//receptor complex;GO:0070062//extracellular exosome	GO:0001664//G-protein coupled receptor binding;GO:0005178//integrin binding;GO:0005515//protein binding;GO:0031994//insulin-like growth factor I binding;GO:0038132//neuregulin binding	GO:0006914//autophagy;GO:0007154//cell communication;GO:0007155//cell adhesion;GO:0007160//cell-matrix adhesion;GO:0007229//integrin-mediated signaling pathway;GO:0009611//response to wounding;GO:0016477//cell migration;GO:0030198//extracellular matrix organization;GO:0031581//hemidesmosome assembly;GO:0033627//cell adhesion mediated by integrin;GO:0035878//nail development;GO:0043588//skin devel…
ENSG00000187498	9050	9634	3256	3000	105.53	107.87	38.8	44.91	106.7	41.855	-1.35009	1.31181e-46	8.74774e-45	COL4A1	collagen type IV alpha 1 chain [Source:HGNC Symbol;Acc:HGNC:2202]	Human Diseases;Environmental Information Processing;Human Diseases;Cellular Processes;Organismal Systems;Human Diseases;Human Diseases;Human Diseases;Organismal Systems;Environmental Information Processing	Cancers;Signal transduction;Infectious diseases;Cellular community - eukaryotes;Endocrine system;Endocrine and metabolic diseases;Infectious diseases;Cancers;Digestive system;Signaling molecules and interaction	ko05200//Pathways in cancer;ko04151//PI3K-Akt signaling pathway;ko05165//Human papillomavirus infection;ko04510//Focal adhesion;ko04926//Relaxin signaling pathway;ko04933//AGE-RAGE signaling pathway in diabetic complications;ko05146//Amoebiasis;ko05222//Small cell lung cancer;ko04974//Protein digestion and absorption;ko04512//ECM-receptor interaction	K06237;K06237;K06237;K06237;K06237;K06237;K06237;K06237;K06237;K06237	GO:0005576//extracellular region;GO:0005581//collagen trimer;GO:0005587//collagen type IV trimer;GO:0005604//basement membrane;GO:0005615//extracellular space;GO:0005788//endoplasmic reticulum lumen;GO:0031012//extracellular matrix	GO:0005201//extracellular matrix structural constituent;GO:0005515//protein binding;GO:0030020//extracellular matrix structural constituent conferring tensile strength;GO:0048407//platelet-derived growth factor binding	GO:0001525//angiogenesis;GO:0001569//patterning of blood vessels;GO:0007420//brain development;GO:0007528//neuromuscular junction development;GO:0030198//extracellular matrix organization;GO:0030855//epithelial cell differentiation;GO:0038063//collagen-activated tyrosine kinase receptor signaling pathway;GO:0048514//blood vessel morphogenesis;GO:0061304//retinal blood vessel morphogenesis;GO:0061…
ENSG00000110917	15670	16477	8398	6743	165.48	167.07	90.63	91.42	166.275	91.025	-0.869237	1.38737e-46	9.21386e-45	MLEC	malectin [Source:HGNC Symbol;Acc:HGNC:28973]	-	-	-	-	GO:0005783//endoplasmic reticulum;GO:0005789//endoplasmic reticulum membrane;GO:0005886//plasma membrane;GO:0016020//membrane;GO:0016021//integral component of membrane;GO:0035579//specific granule membrane	GO:0019899//enzyme binding;GO:0030246//carbohydrate binding	GO:0005975//carbohydrate metabolic process;GO:0006457//protein folding;GO:0043312//neutrophil degranulation
ENSG00000218336	6972	7283	3284	2673	39.08	39.19	18.81	19.23	39.135	19.02	-1.04094	1.4558e-46	9.62897e-45	TENM3	teneurin transmembrane protein 3 [Source:HGNC Symbol;Acc:HGNC:29944]	-	-	-	-	GO:0005886//plasma membrane;GO:0005887//integral component of plasma membrane;GO:0016020//membrane;GO:0016021//integral component of membrane;GO:0030424//axon;GO:0042995//cell projection;GO:0043005//neuron projection	GO:0042803//protein homodimerization activity;GO:0046982//protein heterodimerization activity;GO:0050839//cell adhesion molecule binding	GO:0007155//cell adhesion;GO:0007156//homophilic cell adhesion via plasma membrane adhesion molecules;GO:0007157//heterophilic cell-cell adhesion via plasma membrane cell adhesion molecules;GO:0007165//signal transduction;GO:0010976//positive regulation of neuron projection development;GO:0030154//cell differentiation;GO:0048593//camera-type eye morphogenesis;GO:0048666//neuron development;GO:190…
ENSG00000198727	79662	88688	41418	34296	1577.66	1686.46	838.22	872.01	1632.06	855.115	-0.932504	1.78809e-46	1.17789e-44	MT-CYB	mitochondrially encoded cytochrome b [Source:HGNC Symbol;Acc:HGNC:7427]	Metabolism;Organismal Systems;Human Diseases;Human Diseases;Human Diseases;Human Diseases;Metabolism;Organismal Systems	Global and overview maps;Environmental adaptation;Neurodegenerative diseases;Neurodegenerative diseases;Endocrine and metabolic diseases;Neurodegenerative diseases;Energy metabolism;Circulatory system	ko01100//Metabolic pathways;ko04714//Thermogenesis;ko05016//Huntington disease;ko05010//Alzheimer disease;ko04932//Non-alcoholic fatty liver disease (NAFLD);ko05012//Parkinson disease;ko00190//Oxidative phosphorylation;ko04260//Cardiac muscle contraction	K00412;K00412;K00412;K00412;K00412;K00412;K00412;K00412	GO:0005739//mitochondrion;GO:0005743//mitochondrial inner membrane;GO:0005750//mitochondrial respiratory chain complex III;GO:0016020//membrane;GO:0016021//integral component of membrane;GO:0031305//integral component of mitochondrial inner membrane;GO:0032991//macromolecular complex;GO:0045275//respiratory chain complex III;GO:0070469//respiratory chain	GO:0008121//ubiquinol-cytochrome-c reductase activity;GO:0009055//electron carrier activity;GO:0016491//oxidoreductase activity;GO:0044877//macromolecular complex binding;GO:0046872//metal ion binding	GO:0001666//response to hypoxia;GO:0006122//mitochondrial electron transport, ubiquinol to cytochrome c;GO:0007584//response to nutrient;GO:0009408//response to heat;GO:0009636//response to toxic substance;GO:0009725//response to hormone;GO:0010243//response to organonitrogen compound;GO:0014070//response to organic cyclic compound;GO:0015990//electron transport coupled proton transport;GO:002290…
ENSG00000164442	849	858	2568	1981	11.23	10.9	34.72	33.65	11.065	34.185	1.62736	2.33041e-46	1.528e-44	CITED2	Cbp/p300 interacting transactivator with Glu/Asp rich carboxy-terminal domain 2 [Source:HGNC Symbol;Acc:HGNC:1987]	Cellular Processes	Transport and catabolism	ko04137//Mitophagy - animal	K21361	GO:0000790//nuclear chromatin;GO:0005634//nucleus;GO:0005654//nucleoplasm;GO:0032991//macromolecular complex	GO:0001102//RNA polymerase II activating transcription factor binding;GO:0003682//chromatin binding;GO:0003700//transcription factor activity, sequence-specific DNA binding;GO:0003713//transcription coactivator activity;GO:0003714//transcription corepressor activity;GO:0005515//protein binding;GO:0019904//protein domain specific binding;GO:0035035//histone acetyltransferase binding;GO:0046332//SM…	GO:0000122//negative regulation of transcription from RNA polymerase II promoter;GO:0001568//blood vessel development;GO:0001570//vasculogenesis;GO:0001666//response to hypoxia;GO:0001701//in utero embryonic development;GO:0001829//trophectodermal cell differentiation;GO:0001841//neural tube formation;GO:0001843//neural tube closure;GO:0001889//liver development;GO:0001892//embryonic placenta dev…
ENSG00000006459	141	170	985	823	0.34	0.4	2.45	2.58	0.37	2.515	2.76496	2.33835e-46	1.528e-44	KDM7A	lysine demethylase 7A [Source:HGNC Symbol;Acc:HGNC:22224]	-	-	-	-	GO:0005634//nucleus;GO:0005654//nucleoplasm;GO:0005730//nucleolus	GO:0005506//iron ion binding;GO:0008270//zinc ion binding;GO:0016491//oxidoreductase activity;GO:0016706//oxidoreductase activity, acting on paired donors, with incorporation or reduction of molecular oxygen, 2-oxoglutarate as one donor, and incorporation of one atom each of oxygen into both donors;GO:0032452//histone demethylase activity;GO:0032454//histone demethylase activity (H3-K9 specific);…	GO:0006325//chromatin organization;GO:0007399//nervous system development;GO:0030901//midbrain development;GO:0033169//histone H3-K9 demethylation;GO:0035574//histone H4-K20 demethylation;GO:0045893//positive regulation of transcription, DNA-templated;GO:0055114//oxidation-reduction process;GO:0070544//histone H3-K36 demethylation;GO:0071557//histone H3-K27 demethylation
ENSG00000165891	2177	2255	7792	5174	16.81	16.72	61.48	51.29	16.765	56.385	1.74986	6.28351e-46	4.08956e-44	E2F7	E2F transcription factor 7 [Source:HGNC Symbol;Acc:HGNC:23820]	-	-	-	-	GO:0005634//nucleus;GO:0005654//nucleoplasm;GO:0005667//transcription factor complex;GO:0016607//nuclear speck;GO:0090575//RNA polymerase II transcription factor complex	GO:0000977//RNA polymerase II regulatory region sequence-specific DNA binding;GO:0000978//RNA polymerase II core promoter proximal region sequence-specific DNA binding;GO:0000981//RNA polymerase II transcription factor activity, sequence-specific DNA binding;GO:0000987//core promoter proximal region sequence-specific DNA binding;GO:0001227//transcriptional repressor activity, RNA polymerase II tr…	GO:0000122//negative regulation of transcription from RNA polymerase II promoter;GO:0001890//placenta development;GO:0002040//sprouting angiogenesis;GO:0006355//regulation of transcription, DNA-templated;GO:0006974//cellular response to DNA damage stimulus;GO:0006977//DNA damage response, signal transduction by p53 class mediator resulting in cell cycle arrest;GO:0007049//cell cycle;GO:0008285//n…
ENSG00000076706	13138	13282	6567	5092	89.61	86.98	45.77	44.59	88.295	45.18	-0.966647	8.3658e-46	5.4231e-44	MCAM	melanoma cell adhesion molecule [Source:HGNC Symbol;Acc:HGNC:6934]	-	-	-	-	GO:0005576//extracellular region;GO:0005615//extracellular space;GO:0005634//nucleus;GO:0005886//plasma membrane;GO:0005925//focal adhesion;GO:0009897//external side of plasma membrane;GO:0016020//membrane;GO:0016021//integral component of membrane	-	GO:0001525//angiogenesis;GO:0003094//glomerular filtration;GO:0007155//cell adhesion;GO:0009653//anatomical structure morphogenesis;GO:0030335//positive regulation of cell migration;GO:0061042//vascular wound healing
ENSG00000113742	448	485	1698	1502	2.9	3.01	11.22	12.47	2.955	11.845	2.00305	9.98694e-46	6.44832e-44	CPEB4	cytoplasmic polyadenylation element binding protein 4 [Source:HGNC Symbol;Acc:HGNC:21747]	Cellular Processes;Organismal Systems	Cell growth and death;Endocrine system	ko04114//Oocyte meiosis;ko04914//Progesterone-mediated oocyte maturation	K02602;K02602	GO:0005634//nucleus;GO:0005737//cytoplasm;GO:0005783//endoplasmic reticulum;GO:0005886//plasma membrane;GO:0014069//postsynaptic density;GO:0016020//membrane;GO:0030054//cell junction;GO:0030424//axon;GO:0030425//dendrite;GO:0030426//growth cone;GO:0042995//cell projection;GO:0043005//neuron projection;GO:0043197//dendritic spine;GO:0045202//synapse;GO:0045211//postsynaptic membrane;GO:0048471//p…	GO:0000900//translation repressor activity, nucleic acid binding;GO:0003676//nucleic acid binding;GO:0003723//RNA binding;GO:0003730//mRNA 3'-UTR binding;GO:0005515//protein binding;GO:0008135//translation factor activity, RNA binding;GO:0043022//ribosome binding;GO:0045182//translation regulator activity;GO:0046872//metal ion binding	GO:0002931//response to ischemia;GO:0006412//translation;GO:0006417//regulation of translation;GO:0035235//ionotropic glutamate receptor signaling pathway;GO:0036294//cellular response to decreased oxygen levels;GO:0042149//cellular response to glucose starvation;GO:0043524//negative regulation of neuron apoptotic process;GO:0071230//cellular response to amino acid stimulus;GO:2000766//negative r…
ENSG00000010292	20986	21757	11562	9188	159.4	158.67	89.74	89.6	159.035	89.67	-0.826647	1.05838e-45	6.80665e-44	NCAPD2	non-SMC condensin I complex subunit D2 [Source:HGNC Symbol;Acc:HGNC:24305]	-	-	-	-	GO:0000228//nuclear chromosome;GO:0000779//condensed chromosome, centromeric region;GO:0000793//condensed chromosome;GO:0000796//condensin complex;GO:0000797//condensin core heterodimer;GO:0000799//nuclear condensin complex;GO:0005634//nucleus;GO:0005654//nucleoplasm;GO:0005694//chromosome;GO:0005737//cytoplasm;GO:0005829//cytosol;GO:0016020//membrane	GO:0003682//chromatin binding;GO:0005515//protein binding;GO:0042393//histone binding	GO:0000278//mitotic cell cycle;GO:0007049//cell cycle;GO:0007076//mitotic chromosome condensation;GO:0010032//meiotic chromosome condensation;GO:0030261//chromosome condensation;GO:0051301//cell division;GO:0051304//chromosome separation
ENSG00000165244	1364	1418	3441	2943	8.45	8.44	21.79	23.42	8.445	22.605	1.42047	1.74115e-45	1.11537e-43	ZNF367	zinc finger protein 367 [Source:HGNC Symbol;Acc:HGNC:18320]	-	-	-	-	GO:0005634//nucleus;GO:0005654//nucleoplasm	GO:0000981//RNA polymerase II transcription factor activity, sequence-specific DNA binding;GO:0003676//nucleic acid binding;GO:0003677//DNA binding;GO:0003700//transcription factor activity, sequence-specific DNA binding;GO:0046872//metal ion binding	GO:0006357//regulation of transcription from RNA polymerase II promoter
ENSG00000125743	4414	4899	1818	1431	156.83	167.13	66.01	65.27	161.98	65.64	-1.30317	4.39295e-45	2.80305e-43	SNRPD2	small nuclear ribonucleoprotein D2 polypeptide [Source:HGNC Symbol;Acc:HGNC:11159]	Genetic Information Processing	Transcription	ko03040//Spliceosome	K11096	GO:0005634//nucleus;GO:0005654//nucleoplasm;GO:0005681//spliceosomal complex;GO:0005682//U5 snRNP;GO:0005685//U1 snRNP;GO:0005686//U2 snRNP;GO:0005687//U4 snRNP;GO:0005689//U12-type spliceosomal complex;GO:0005737//cytoplasm;GO:0005829//cytosol;GO:0030532//small nuclear ribonucleoprotein complex;GO:0034709//methylosome;GO:0034715//pICln-Sm protein complex;GO:0034719//SMN-Sm protein complex;GO:004…	GO:0003723//RNA binding;GO:0005515//protein binding	GO:0000245//spliceosomal complex assembly;GO:0000387//spliceosomal snRNP assembly;GO:0000398//mRNA splicing, via spliceosome;GO:0006397//mRNA processing;GO:0008380//RNA splicing;GO:0051170//nuclear import
ENSG00000176046	295	364	1512	1290	2.21	2.61	11.56	12.39	2.41	11.975	2.31292	4.79734e-45	3.04912e-43	NUPR1	nuclear protein 1, transcriptional regulator [Source:HGNC Symbol;Acc:HGNC:29990]	Human Diseases	Cancers	ko05202//Transcriptional misregulation in cancers	K15626	GO:0005634//nucleus;GO:0005829//cytosol;GO:0032993//protein-DNA complex	GO:0003677//DNA binding;GO:0003682//chromatin binding;GO:0005515//protein binding	GO:0002526//acute inflammatory response;GO:0006473//protein acetylation;GO:0008283//cell proliferation;GO:0008285//negative regulation of cell proliferation;GO:0008584//male gonad development;GO:0009636//response to toxic substance;GO:0031401//positive regulation of protein modification process;GO:0035914//skeletal muscle cell differentiation;GO:0042771//intrinsic apoptotic signaling pathway in r…
ENSG00000196890	27	37	568	455	0.26	0.34	5.55	5.58	0.3	5.565	4.21335	8.51081e-45	5.3883e-43	HIST3H2BB	histone cluster 3 H2B family member b [Source:HGNC Symbol;Acc:HGNC:20514]	Human Diseases;Human Diseases;Human Diseases	Cancers;Substance dependence;Immune diseases	ko05203//Viral carcinogenesis;ko05034//Alcoholism;ko05322//Systemic lupus erythematosus	K11252;K11252;K11252	GO:0000786//nucleosome;GO:0005634//nucleus;GO:0005654//nucleoplasm;GO:0005694//chromosome;GO:0005829//cytosol	GO:0003674//molecular_function;GO:0003677//DNA binding;GO:0046982//protein heterodimerization activity	GO:0006334//nucleosome assembly
ENSG00000146453	7	3	688	569	0.08	0.03	8.46	8.79	0.055	8.625	7.29295	9.05006e-45	5.7075e-43	PNLDC1	PARN like, ribonuclease domain containing 1 [Source:HGNC Symbol;Acc:HGNC:21185]	Genetic Information Processing	Folding, sorting and degradation	ko03018//RNA degradation	K01148	GO:0005737//cytoplasm;GO:0005783//endoplasmic reticulum;GO:0005789//endoplasmic reticulum membrane;GO:0016020//membrane;GO:0016021//integral component of membrane	GO:0000175//3'-5'-exoribonuclease activity;GO:0003676//nucleic acid binding;GO:0003723//RNA binding;GO:0004518//nuclease activity;GO:0004527//exonuclease activity;GO:0004535//poly(A)-specific ribonuclease activity;GO:0016787//hydrolase activity;GO:0046872//metal ion binding	GO:0000184//nuclear-transcribed mRNA catabolic process, nonsense-mediated decay;GO:0000289//nuclear-transcribed mRNA poly(A) tail shortening;GO:0001825//blastocyst formation;GO:0090305//nucleic acid phosphodiester bond hydrolysis;GO:0090503//RNA phosphodiester bond hydrolysis, exonucleolytic
ENSG00000164171	3782	3922	1049	1001	10.86	10.81	3.08	3.69	10.835	3.385	-1.67847	1.01176e-44	6.35613e-43	ITGA2	integrin subunit alpha 2 [Source:HGNC Symbol;Acc:HGNC:6137]	Human Diseases;Environmental Information Processing;Human Diseases;Cellular Processes;Cellular Processes;Human Diseases;Cellular Processes;Organismal Systems;Organismal Systems;Human Diseases;Human Diseases;Human Diseases;Environmental Information Processing;Human Diseases	Cancers;Signal transduction;Infectious diseases;Cell motility;Cellular community - eukaryotes;Cancers;Transport and catabolism;Immune system;Immune system;Cancers;Cardiovascular diseases;Cardiovascular diseases;Signaling molecules and interaction;Cardiovascular diseases	ko05200//Pathways in cancer;ko04151//PI3K-Akt signaling pathway;ko05165//Human papillomavirus infection;ko04810//Regulation of actin cytoskeleton;ko04510//Focal adhesion;ko05205//Proteoglycans in cancer;ko04145//Phagosome;ko04611//Platelet activation;ko04640//Hematopoietic cell lineage;ko05222//Small cell lung cancer;ko05414//Dilated cardiomyopathy (DCM);ko05410//Hypertrophic cardiomyopathy (HCM)…	K06481;K06481;K06481;K06481;K06481;K06481;K06481;K06481;K06481;K06481;K06481;K06481;K06481;K06481	GO:0005634//nucleus;GO:0005886//plasma membrane;GO:0005925//focal adhesion;GO:0008305//integrin complex;GO:0009897//external side of plasma membrane;GO:0009986//cell surface;GO:0016020//membrane;GO:0016021//integral component of membrane;GO:0030424//axon;GO:0034666//integrin alpha2-beta1 complex;GO:0042995//cell projection;GO:0043679//axon terminus;GO:0045178//basal part of cell;GO:0048471//perin…	GO:0001540//beta-amyloid binding;GO:0001618//virus receptor activity;GO:0005178//integrin binding;GO:0005515//protein binding;GO:0005518//collagen binding;GO:0038064//collagen receptor activity;GO:0043236//laminin binding;GO:0043395//heparan sulfate proteoglycan binding;GO:0044877//macromolecular complex binding;GO:0046872//metal ion binding;GO:0046982//protein heterodimerization activity;GO:0098…	GO:0001666//response to hypoxia;GO:0002687//positive regulation of leukocyte migration;GO:0006929//substrate-dependent cell migration;GO:0006971//hypotonic response;GO:0007155//cell adhesion;GO:0007160//cell-matrix adhesion;GO:0007229//integrin-mediated signaling pathway;GO:0007565//female pregnancy;GO:0007596//blood coagulation;GO:0008283//cell proliferation;GO:0009887//organ morphogenesis;GO:00…
ENSG00000117724	22015	22660	9461	8480	91.83	90.75	40.33	45.41	91.29	42.87	-1.09049	1.47348e-44	9.22113e-43	CENPF	centromere protein F [Source:HGNC Symbol;Acc:HGNC:1857]	-	-	-	-	GO:0000775//chromosome, centromeric region;GO:0000776//kinetochore;GO:0000777//condensed chromosome kinetochore;GO:0000785//chromatin;GO:0000922//spindle pole;GO:0000940//condensed chromosome outer kinetochore;GO:0005634//nucleus;GO:0005635//nuclear envelope;GO:0005654//nucleoplasm;GO:0005694//chromosome;GO:0005737//cytoplasm;GO:0005813//centrosome;GO:0005819//spindle;GO:0005829//cytosol;GO:00058…	GO:0003682//chromatin binding;GO:0005515//protein binding;GO:0008022//protein C-terminus binding;GO:0008134//transcription factor binding;GO:0042803//protein homodimerization activity;GO:0070840//dynein complex binding	GO:0000278//mitotic cell cycle;GO:0001822//kidney development;GO:0007049//cell cycle;GO:0007059//chromosome segregation;GO:0007094//mitotic spindle assembly checkpoint;GO:0007275//multicellular organism development;GO:0007517//muscle organ development;GO:0008283//cell proliferation;GO:0010389//regulation of G2/M transition of mitotic cell cycle;GO:0015031//protein transport;GO:0016202//regulation…
ENSG00000075218	6266	6350	2869	2271	45.5	44.27	21.29	21.17	44.885	21.23	-1.08013	1.53211e-44	9.55132e-43	GTSE1	G2 and S-phase expressed 1 [Source:HGNC Symbol;Acc:HGNC:13698]	Cellular Processes	Cell growth and death	ko04115//p53 signaling pathway	K10129	GO:0005654//nucleoplasm;GO:0005737//cytoplasm;GO:0005829//cytosol;GO:0005856//cytoskeleton;GO:0005874//microtubule;GO:0005881//cytoplasmic microtubule;GO:0016020//membrane	GO:0003674//molecular_function;GO:0005515//protein binding	GO:0006977//DNA damage response, signal transduction by p53 class mediator resulting in cell cycle arrest;GO:0007017//microtubule-based process;GO:0030335//positive regulation of cell migration;GO:0046827//positive regulation of protein export from nucleus;GO:0050821//protein stabilization;GO:1900182//positive regulation of protein localization to nucleus;GO:1902749//regulation of cell cycle G2/M…
ENSG00000143507	211	191	1082	922	1.78	1.55	9.34	10	1.665	9.67	2.53799	2.26501e-44	1.40664e-42	DUSP10	dual specificity phosphatase 10 [Source:HGNC Symbol;Acc:HGNC:3065]	Environmental Information Processing	Signal transduction	ko04010//MAPK signaling pathway	K20216	GO:0005634//nucleus;GO:0005654//nucleoplasm;GO:0005737//cytoplasm;GO:0005794//Golgi apparatus;GO:0005829//cytosol;GO:0016607//nuclear speck	GO:0004721//phosphoprotein phosphatase activity;GO:0004725//protein tyrosine phosphatase activity;GO:0005515//protein binding;GO:0008138//protein tyrosine/serine/threonine phosphatase activity;GO:0008330//protein tyrosine/threonine phosphatase activity;GO:0008432//JUN kinase binding;GO:0016787//hydrolase activity;GO:0016791//phosphatase activity;GO:0017017//MAP kinase tyrosine/serine/threonine ph…	GO:0000188//inactivation of MAPK activity;GO:0002819//regulation of adaptive immune response;GO:0006470//protein dephosphorylation;GO:0010033//response to organic substance;GO:0010633//negative regulation of epithelial cell migration;GO:0016311//dephosphorylation;GO:0030336//negative regulation of cell migration;GO:0032496//response to lipopolysaccharide;GO:0032873//negative regulation of stress-…
ENSG00000144802	417	450	1574	1367	4.64	4.8	17.89	19.52	4.72	18.705	1.98657	3.03876e-44	1.87999e-42	NFKBIZ	NFKB inhibitor zeta [Source:HGNC Symbol;Acc:HGNC:29805]	Human Diseases	Cancers	ko05202//Transcriptional misregulation in cancers	K14242	GO:0005634//nucleus;GO:0016607//nuclear speck;GO:0036464//cytoplasmic ribonucleoprotein granule	GO:0005515//protein binding	GO:0006954//inflammatory response;GO:0050729//positive regulation of inflammatory response;GO:0050852//T cell receptor signaling pathway;GO:2000321//positive regulation of T-helper 17 cell differentiation
ENSG00000167548	12606	13853	6187	4703	53.18	56.11	26.67	25.47	54.645	26.07	-1.0677	3.77483e-44	2.32653e-42	KMT2D	lysine methyltransferase 2D [Source:HGNC Symbol;Acc:HGNC:7133]	Human Diseases;Metabolism	Endocrine and metabolic diseases;Amino acid metabolism	ko04934//Cushing syndrome;ko00310//Lysine degradation	K09187;K09187	GO:0005634//nucleus;GO:0005654//nucleoplasm;GO:0035097//histone methyltransferase complex;GO:0044666//MLL3/4 complex	GO:0000981//RNA polymerase II transcription factor activity, sequence-specific DNA binding;GO:0003677//DNA binding;GO:0003713//transcription coactivator activity;GO:0005515//protein binding;GO:0008168//methyltransferase activity;GO:0016740//transferase activity;GO:0018024//histone-lysine N-methyltransferase activity;GO:0042393//histone binding;GO:0042800//histone methyltransferase activity (H3-K4…	GO:0001555//oocyte growth;GO:0006325//chromatin organization;GO:0006342//chromatin silencing;GO:0006355//regulation of transcription, DNA-templated;GO:0008284//positive regulation of cell proliferation;GO:0032259//methylation;GO:0033148//positive regulation of intracellular estrogen receptor signaling pathway;GO:0043627//response to estrogen;GO:0045652//regulation of megakaryocyte differentiation…
ENSG00000178913	5400	5563	10147	8393	83.09	82.19	159.56	165.81	82.64	162.685	0.977169	7.82403e-44	4.80395e-42	TAF7	TATA-box binding protein associated factor 7 [Source:HGNC Symbol;Acc:HGNC:11541]	Genetic Information Processing	Transcription	ko03022//Basal transcription factors	K03132	GO:0005634//nucleus;GO:0005654//nucleoplasm;GO:0005667//transcription factor complex;GO:0005669//transcription factor TFIID complex;GO:0005737//cytoplasm;GO:0005794//Golgi apparatus;GO:0033276//transcription factor TFTC complex;GO:0071339//MLL1 complex	GO:0001097//TFIIH-class transcription factor binding;GO:0003700//transcription factor activity, sequence-specific DNA binding;GO:0003713//transcription coactivator activity;GO:0005515//protein binding;GO:0008134//transcription factor binding;GO:0035035//histone acetyltransferase binding;GO:0042809//vitamin D receptor binding;GO:0044212//transcription regulatory region DNA binding;GO:0046966//thyr…	GO:0000122//negative regulation of transcription from RNA polymerase II promoter;GO:0000296//spermine transport;GO:0006352//DNA-templated transcription, initiation;GO:0006357//regulation of transcription from RNA polymerase II promoter;GO:0006366//transcription from RNA polymerase II promoter;GO:0006367//transcription initiation from RNA polymerase II promoter;GO:0006469//negative regulation of p…
ENSG00000145934	26913	29150	14824	11646	70.14	72.95	39.48	38.97	71.545	39.225	-0.867077	9.16289e-44	5.60487e-42	TENM2	teneurin transmembrane protein 2 [Source:HGNC Symbol;Acc:HGNC:29943]	-	-	-	-	GO:0005634//nucleus;GO:0005783//endoplasmic reticulum;GO:0005794//Golgi apparatus;GO:0005886//plasma membrane;GO:0005887//integral component of plasma membrane;GO:0016020//membrane;GO:0016021//integral component of membrane;GO:0016605//PML body;GO:0030054//cell junction;GO:0030175//filopodium;GO:0030425//dendrite;GO:0030426//growth cone;GO:0042995//cell projection;GO:0043005//neuron projection;GO…	GO:0005509//calcium ion binding;GO:0042803//protein homodimerization activity;GO:0046982//protein heterodimerization activity;GO:0050839//cell adhesion molecule binding	GO:0000122//negative regulation of transcription from RNA polymerase II promoter;GO:0007155//cell adhesion;GO:0007157//heterophilic cell-cell adhesion via plasma membrane cell adhesion molecules;GO:0007165//signal transduction;GO:0048666//neuron development;GO:0051491//positive regulation of filopodium assembly;GO:0098609//cell-cell adhesion
ENSG00000150457	1402	1455	3484	2747	5.75	5.73	14.6	14.46	5.74	14.53	1.33991	1.0713e-43	6.5285e-42	LATS2	large tumor suppressor kinase 2 [Source:HGNC Symbol;Acc:HGNC:6515]	Environmental Information Processing;Environmental Information Processing	Signal transduction;Signal transduction	ko04390//Hippo signaling pathway;ko04392//Hippo signaling pathway - multiple species	K08791;K08791	GO:0000922//spindle pole;GO:0005634//nucleus;GO:0005737//cytoplasm;GO:0005815//microtubule organizing center;GO:0005829//cytosol;GO:0005856//cytoskeleton	GO:0000166//nucleotide binding;GO:0004672//protein kinase activity;GO:0004674//protein serine/threonine kinase activity;GO:0005515//protein binding;GO:0005524//ATP binding;GO:0016301//kinase activity;GO:0016740//transferase activity;GO:0046872//metal ion binding	GO:0000082//G1/S transition of mitotic cell cycle;GO:0006468//protein phosphorylation;GO:0007049//cell cycle;GO:0009755//hormone-mediated signaling pathway;GO:0016310//phosphorylation;GO:0018105//peptidyl-serine phosphorylation;GO:0035329//hippo signaling;GO:0035556//intracellular signal transduction;GO:0043065//positive regulation of apoptotic process;GO:0045736//negative regulation of cyclin-de…
ENSG00000146223	11610	12759	5579	4703	87.96	92.81	43.19	45.74	90.385	44.465	-1.02341	1.69205e-43	1.02729e-41	RPL7L1	ribosomal protein L7 like 1 [Source:HGNC Symbol;Acc:HGNC:21370]	-	-	-	-	GO:0005730//nucleolus;GO:0005840//ribosome;GO:0022625//cytosolic large ribosomal subunit	GO:0003723//RNA binding;GO:0003735//structural constituent of ribosome	GO:0000463//maturation of LSU-rRNA from tricistronic rRNA transcript (SSU-rRNA, 5.8S rRNA, LSU-rRNA);GO:0001825//blastocyst formation
ENSG00000164877	3009	3192	7928	5709	21.79	22.19	58.66	53.07	21.99	55.865	1.3451	2.06484e-43	1.24896e-41	MICALL2	MICAL like 2 [Source:HGNC Symbol;Acc:HGNC:29672]	Cellular Processes	Cellular community - eukaryotes	ko04530//Tight junction	K21068	GO:0001725//stress fiber;GO:0005737//cytoplasm;GO:0005768//endosome;GO:0005829//cytosol;GO:0005856//cytoskeleton;GO:0005886//plasma membrane;GO:0005911//cell-cell junction;GO:0005923//bicellular tight junction;GO:0016020//membrane;GO:0030054//cell junction;GO:0032432//actin filament bundle;GO:0042995//cell projection;GO:0043005//neuron projection;GO:0055037//recycling endosome	GO:0005515//protein binding;GO:0017137//Rab GTPase binding;GO:0031005//filamin binding;GO:0042805//actinin binding;GO:0046872//metal ion binding;GO:0051015//actin filament binding	GO:0030041//actin filament polymerization;GO:0031175//neuron projection development;GO:0031532//actin cytoskeleton reorganization;GO:0032456//endocytic recycling;GO:0034446//substrate adhesion-dependent cell spreading;GO:0070830//bicellular tight junction assembly;GO:1903955//positive regulation of protein targeting to mitochondrion
ENSG00000159167	12088	12579	6105	5124	97.02	96.94	50.07	52.8	96.98	51.435	-0.914937	2.43994e-43	1.47038e-41	STC1	stanniocalcin 1 [Source:HGNC Symbol;Acc:HGNC:11373]	-	-	-	-	GO:0005576//extracellular region;GO:0005615//extracellular space;GO:0005634//nucleus;GO:0005737//cytoplasm;GO:0016324//apical plasma membrane	GO:0005179//hormone activity	GO:0001503//ossification;GO:0001886//endothelial cell morphogenesis;GO:0003421//growth plate cartilage axis specification;GO:0006874//cellular calcium ion homeostasis;GO:0007566//embryo implantation;GO:0010469//regulation of receptor activity;GO:0010596//negative regulation of endothelial cell migration;GO:0014070//response to organic cyclic compound;GO:0030336//negative regulation of cell migrat…
ENSG00000148773	55188	56257	25363	22538	103.51	101.32	48.61	54.27	102.415	51.44	-0.993464	6.5808e-43	3.95115e-41	MKI67	marker of proliferation Ki-67 [Source:HGNC Symbol;Acc:HGNC:7107]	-	-	-	-	GO:0000793//condensed chromosome;GO:0005634//nucleus;GO:0005694//chromosome;GO:0005730//nucleolus;GO:0016020//membrane;GO:0016604//nuclear body	GO:0000166//nucleotide binding;GO:0003677//DNA binding;GO:0003723//RNA binding;GO:0005515//protein binding;GO:0005524//ATP binding;GO:0008022//protein C-terminus binding	GO:0007049//cell cycle;GO:0007088//regulation of mitotic nuclear division;GO:0008283//cell proliferation;GO:0051983//regulation of chromosome segregation;GO:1902275//regulation of chromatin organization
ENSG00000088826	1438	1522	3964	2938	16.63	16.9	46.86	43.63	16.765	45.245	1.43231	1.31937e-42	7.89245e-41	SMOX	spermine oxidase [Source:HGNC Symbol;Acc:HGNC:15862]	Metabolism;Metabolism	Amino acid metabolism;Metabolism of other amino acids	ko00330//Arginine and proline metabolism;ko00410//beta-Alanine metabolism	K12259;K12259	GO:0005634//nucleus;GO:0005654//nucleoplasm;GO:0005737//cytoplasm;GO:0005829//cytosol;GO:0031965//nuclear membrane;GO:0043231//intracellular membrane-bounded organelle	GO:0016491//oxidoreductase activity;GO:0046592//polyamine oxidase activity;GO:0052894//norspermine:oxygen oxidoreductase activity;GO:0052895//N1-acetylspermine:oxygen oxidoreductase (N1-acetylspermidine-forming) activity;GO:0052901//spermine:oxygen oxidoreductase (spermidine-forming) activity	GO:0006596//polyamine biosynthetic process;GO:0006598//polyamine catabolic process;GO:0046208//spermine catabolic process;GO:0055114//oxidation-reduction process
ENSG00000065618	4201	4357	1786	1471	27.71	27.59	12.04	12.46	27.65	12.25	-1.1745	1.71042e-42	1.01942e-40	COL17A1	collagen type XVII alpha 1 chain [Source:HGNC Symbol;Acc:HGNC:2194]	Organismal Systems	Digestive system	ko04974//Protein digestion and absorption	K07603	GO:0005576//extracellular region;GO:0005581//collagen trimer;GO:0005604//basement membrane;GO:0005615//extracellular space;GO:0005788//endoplasmic reticulum lumen;GO:0005886//plasma membrane;GO:0005887//integral component of plasma membrane;GO:0005911//cell-cell junction;GO:0016020//membrane;GO:0016021//integral component of membrane;GO:0030054//cell junction;GO:0030056//hemidesmosome;GO:0031012/…	GO:0005201//extracellular matrix structural constituent;GO:0005515//protein binding;GO:0030020//extracellular matrix structural constituent conferring tensile strength	GO:0007160//cell-matrix adhesion;GO:0008544//epidermis development;GO:0030198//extracellular matrix organization;GO:0031581//hemidesmosome assembly;GO:0050776//regulation of immune response
ENSG00000087253	1014	1061	170	152	7.63	7.66	1.31	1.47	7.645	1.39	-2.45943	2.09122e-42	1.23801e-40	LPCAT2	lysophosphatidylcholine acyltransferase 2 [Source:HGNC Symbol;Acc:HGNC:26032]	Metabolism;Metabolism;Metabolism	Global and overview maps;Lipid metabolism;Lipid metabolism	ko01100//Metabolic pathways;ko00564//Glycerophospholipid metabolism;ko00565//Ether lipid metabolism	K13510;K13510;K13510	GO:0000139//Golgi membrane;GO:0005783//endoplasmic reticulum;GO:0005789//endoplasmic reticulum membrane;GO:0005794//Golgi apparatus;GO:0005795//Golgi stack;GO:0005811//lipid particle;GO:0016020//membrane;GO:0016021//integral component of membrane	GO:0003841//1-acylglycerol-3-phosphate O-acyltransferase activity;GO:0005509//calcium ion binding;GO:0016740//transferase activity;GO:0016746//transferase activity, transferring acyl groups;GO:0046872//metal ion binding;GO:0047144//2-acylglycerol-3-phosphate O-acyltransferase activity;GO:0047184//1-acylglycerophosphocholine O-acyltransferase activity;GO:0047192//1-alkylglycerophosphocholine O-ace…	GO:0006629//lipid metabolic process;GO:0006644//phospholipid metabolic process;GO:0006663//platelet activating factor biosynthetic process;GO:0008654//phospholipid biosynthetic process;GO:0036151//phosphatidylcholine acyl-chain remodeling;GO:0061024//membrane organization
ENSG00000131747	41616	42146	17256	15767	417.52	405.99	176.92	203.09	411.755	190.005	-1.11575	2.0924e-42	1.23801e-40	TOP2A	DNA topoisomerase II alpha [Source:HGNC Symbol;Acc:HGNC:11989]	Human Diseases	Drug resistance	ko01524//Platinum drug resistance	K03164	GO:0000228//nuclear chromosome;GO:0000793//condensed chromosome;GO:0005634//nucleus;GO:0005654//nucleoplasm;GO:0005730//nucleolus;GO:0005737//cytoplasm;GO:0005814//centriole;GO:0009330//DNA topoisomerase complex (ATP-hydrolyzing);GO:0019035//viral integration complex;GO:0032991//macromolecular complex;GO:1990904//ribonucleoprotein complex	GO:0000166//nucleotide binding;GO:0000287//magnesium ion binding;GO:0003677//DNA binding;GO:0003682//chromatin binding;GO:0003723//RNA binding;GO:0003916//DNA topoisomerase activity;GO:0003918//DNA topoisomerase type II (ATP-hydrolyzing) activity;GO:0005080//protein kinase C binding;GO:0005515//protein binding;GO:0005524//ATP binding;GO:0008022//protein C-terminus binding;GO:0008094//DNA-dependen…	GO:0000712//resolution of meiotic recombination intermediates;GO:0000819//sister chromatid segregation;GO:0002244//hematopoietic progenitor cell differentiation;GO:0006259//DNA metabolic process;GO:0006265//DNA topological change;GO:0006266//DNA ligation;GO:0006974//cellular response to DNA damage stimulus;GO:0007059//chromosome segregation;GO:0007143//female meiotic division;GO:0030261//chromoso…
ENSG00000135074	5459	5952	1646	1588	31.79	33.28	9.8	11.87	32.535	10.835	-1.58629	2.31127e-42	1.36256e-40	ADAM19	ADAM metallopeptidase domain 19 [Source:HGNC Symbol;Acc:HGNC:197]	-	-	-	-	GO:0005634//nucleus;GO:0005794//Golgi apparatus;GO:0005886//plasma membrane;GO:0016020//membrane;GO:0016021//integral component of membrane	GO:0004222//metalloendopeptidase activity;GO:0005515//protein binding;GO:0008233//peptidase activity;GO:0008237//metallopeptidase activity;GO:0016787//hydrolase activity;GO:0017124//SH3 domain binding;GO:0046872//metal ion binding	GO:0001890//placenta development;GO:0006508//proteolysis;GO:0006509//membrane protein ectodomain proteolysis;GO:0010628//positive regulation of gene expression;GO:0030198//extracellular matrix organization;GO:2000049//positive regulation of cell-cell adhesion mediated by cadherin
ENSG00000137124	3553	3660	1452	1159	43.99	43.51	18.37	18.42	43.75	18.395	-1.24997	2.77052e-42	1.62741e-40	ALDH1B1	aldehyde dehydrogenase 1 family member B1 [Source:HGNC Symbol;Acc:HGNC:407]	Metabolism;Metabolism;Metabolism;Metabolism;Metabolism;Metabolism;Metabolism;Metabolism;Metabolism;Metabolism;Metabolism;Metabolism	Global and overview maps;Carbohydrate metabolism;Lipid metabolism;Amino acid metabolism;Amino acid metabolism;Amino acid metabolism;Lipid metabolism;Amino acid metabolism;Carbohydrate metabolism;Metabolism of other amino acids;Carbohydrate metabolism;Amino acid metabolism	ko01100//Metabolic pathways;ko00010//Glycolysis / Gluconeogenesis;ko00561//Glycerolipid metabolism;ko00310//Lysine degradation;ko00330//Arginine and proline metabolism;ko00280//Valine, leucine and isoleucine degradation;ko00071//Fatty acid degradation;ko00380//Tryptophan metabolism;ko00620//Pyruvate metabolism;ko00410//beta-Alanine metabolism;ko00053//Ascorbate and aldarate metabolism;ko00340//Hi…	K00128;K00128;K00128;K00128;K00128;K00128;K00128;K00128;K00128;K00128;K00128;K00128	GO:0005654//nucleoplasm;GO:0005739//mitochondrion;GO:0005759//mitochondrial matrix;GO:0043231//intracellular membrane-bounded organelle	GO:0004029//aldehyde dehydrogenase (NAD) activity;GO:0016491//oxidoreductase activity;GO:0016620//oxidoreductase activity, acting on the aldehyde or oxo group of donors, NAD or NADP as acceptor;GO:0043878//glyceraldehyde-3-phosphate dehydrogenase (NAD+) (non-phosphorylating) activity;GO:0051287//NAD binding	GO:0005975//carbohydrate metabolic process;GO:0006068//ethanol catabolic process;GO:0006069//ethanol oxidation;GO:0055114//oxidation-reduction process
ENSG00000187908	205	211	1332	888	0.64	0.64	4.28	3.58	0.64	3.93	2.61839	3.62073e-42	2.11917e-40	DMBT1	deleted in malignant brain tumors 1 [Source:HGNC Symbol;Acc:HGNC:2926]	Organismal Systems	Digestive system	ko04970//Salivary secretion	K13912	GO:0005576//extracellular region;GO:0005615//extracellular space;GO:0005737//cytoplasm;GO:0009897//external side of plasma membrane;GO:0016020//membrane;GO:0019898//extrinsic component of membrane;GO:0030670//phagocytic vesicle membrane;GO:0031012//extracellular matrix;GO:0042589//zymogen granule membrane;GO:0070062//extracellular exosome	GO:0005044//scavenger receptor activity;GO:0005515//protein binding;GO:0008329//signaling pattern recognition receptor activity;GO:0035375//zymogen binding;GO:0048306//calcium-dependent protein binding	GO:0002221//pattern recognition receptor signaling pathway;GO:0006898//receptor-mediated endocytosis;GO:0007275//multicellular organism development;GO:0015031//protein transport;GO:0016032//viral process;GO:0030154//cell differentiation;GO:0030855//epithelial cell differentiation;GO:0043152//induction of bacterial agglutination;GO:0044267//cellular protein metabolic process;GO:0045087//innate imm…
ENSG00000184557	1797	1803	4193	3277	26.24	25.28	62.57	61.43	25.76	62	1.26714	3.70026e-42	2.15796e-40	SOCS3	suppressor of cytokine signaling 3 [Source:HGNC Symbol;Acc:HGNC:19391]	Human Diseases;Human Diseases;Environmental Information Processing;Human Diseases;Organismal Systems;Genetic Information Processing;Human Diseases;Organismal Systems;Environmental Information Processing;Human Diseases;Organismal Systems;Organismal Systems;Human Diseases	Infectious diseases;Infectious diseases;Signal transduction;Endocrine and metabolic diseases;Endocrine system;Folding, sorting and degradation;Infectious diseases;Development;Signal transduction;Endocrine and metabolic diseases;Endocrine system;Endocrine system;Endocrine and metabolic diseases	ko05168//Herpes simplex infection;ko05164//Influenza A;ko04630//Jak-STAT signaling pathway;ko04932//Non-alcoholic fatty liver disease (NAFLD);ko04910//Insulin signaling pathway;ko04120//Ubiquitin mediated proteolysis;ko05160//Hepatitis C;ko04380//Osteoclast differentiation;ko04668//TNF signaling pathway;ko04931//Insulin resistance;ko04917//Prolactin signaling pathway;ko04920//Adipocytokine signal…	K04696;K04696;K04696;K04696;K04696;K04696;K04696;K04696;K04696;K04696;K04696;K04696;K04696	GO:0005829//cytosol;GO:0005942//phosphatidylinositol 3-kinase complex	GO:0001784//phosphotyrosine binding;GO:0004860//protein kinase inhibitor activity;GO:0005515//protein binding;GO:0046935//1-phosphatidylinositol-3-kinase regulator activity	GO:0001932//regulation of protein phosphorylation;GO:0006469//negative regulation of protein kinase activity;GO:0007259//JAK-STAT cascade;GO:0009968//negative regulation of signal transduction;GO:0016567//protein ubiquitination;GO:0019221//cytokine-mediated signaling pathway;GO:0035556//intracellular signal transduction;GO:0040008//regulation of growth;GO:0042531//positive regulation of tyrosine …
ENSG00000197261	970	1003	3003	2191	15.12	15.01	47.82	43.84	15.065	45.83	1.60509	3.94614e-42	2.29313e-40	C6orf141	chromosome 6 open reading frame 141 [Source:HGNC Symbol;Acc:HGNC:21351]	-	-	-	-	-	-	-
ENSG00000164091	12525	13063	6465	5411	155.68	155.9	82.12	86.35	155.79	84.235	-0.887111	5.47826e-42	3.17213e-40	WDR82	WD repeat domain 82 [Source:HGNC Symbol;Acc:HGNC:28826]	Genetic Information Processing	Translation	ko03015//mRNA surveillance pathway	K14962	GO:0000784//nuclear chromosome, telomeric region;GO:0000785//chromatin;GO:0005634//nucleus;GO:0005730//nucleolus;GO:0016021//integral component of membrane;GO:0035097//histone methyltransferase complex;GO:0048188//Set1C/COMPASS complex;GO:0072357//PTW/PP1 phosphatase complex	GO:0003682//chromatin binding;GO:0005515//protein binding;GO:0042800//histone methyltransferase activity (H3-K4 specific)	GO:0051568//histone H3-K4 methylation;GO:0080182//histone H3-K4 trimethylation
ENSG00000146232	519	611	1949	1702	6.15	6.95	23.59	25.88	6.55	24.735	1.91699	1.64998e-41	9.52014e-40	NFKBIE	NFKB inhibitor epsilon [Source:HGNC Symbol;Acc:HGNC:7799]	Human Diseases;Organismal Systems;Organismal Systems;Organismal Systems;Organismal Systems;Organismal Systems;Organismal Systems	Infectious diseases;Nervous system;Immune system;Immune system;Immune system;Endocrine system;Immune system	ko05169//Epstein-Barr virus infection;ko04722//Neurotrophin signaling pathway;ko04659//Th17 cell differentiation;ko04660//T cell receptor signaling pathway;ko04658//Th1 and Th2 cell differentiation;ko04920//Adipocytokine signaling pathway;ko04662//B cell receptor signaling pathway	K05872;K05872;K05872;K05872;K05872;K05872;K05872	GO:0001650//fibrillar center;GO:0005634//nucleus;GO:0005737//cytoplasm;GO:0005794//Golgi apparatus;GO:0005829//cytosol;GO:0048471//perinuclear region of cytoplasm	GO:0005515//protein binding	GO:0042942//D-serine transport;GO:0042994//cytoplasmic sequestering of transcription factor
ENSG00000134250	36678	39853	20229	15535	128.24	133.79	72.28	69.73	131.015	71.005	-0.883739	1.74764e-41	1.0048e-39	NOTCH2	notch 2 [Source:HGNC Symbol;Acc:HGNC:7882]	Human Diseases;Human Diseases;Human Diseases;Human Diseases;Organismal Systems;Human Diseases;Organismal Systems;Environmental Information Processing	Cancers;Infectious diseases;Cancers;Cancers;Endocrine system;Drug resistance;Immune system;Signal transduction	ko05200//Pathways in cancer;ko05165//Human papillomavirus infection;ko05206//MicroRNAs in cancer;ko05224//Breast cancer;ko04919//Thyroid hormone signaling pathway;ko01522//Endocrine resistance;ko04658//Th1 and Th2 cell differentiation;ko04330//Notch signaling pathway	K20994;K20994;K20994;K20994;K20994;K20994;K20994;K20994	GO:0000139//Golgi membrane;GO:0005576//extracellular region;GO:0005634//nucleus;GO:0005654//nucleoplasm;GO:0005737//cytoplasm;GO:0005789//endoplasmic reticulum membrane;GO:0005886//plasma membrane;GO:0005887//integral component of plasma membrane;GO:0009986//cell surface;GO:0016020//membrane;GO:0016021//integral component of membrane;GO:0043235//receptor complex	GO:0005509//calcium ion binding;GO:0005515//protein binding;GO:0038023//signaling receptor activity	GO:0001709//cell fate determination;GO:0002315//marginal zone B cell differentiation;GO:0003184//pulmonary valve morphogenesis;GO:0006355//regulation of transcription, DNA-templated;GO:0006367//transcription initiation from RNA polymerase II promoter;GO:0006915//apoptotic process;GO:0007050//cell cycle arrest;GO:0007219//Notch signaling pathway;GO:0007275//multicellular organism development;GO:00…
ENSG00000077616	19	16	453	421	0.24	0.2	5.91	6.91	0.22	6.41	4.86475	1.79655e-41	1.02928e-39	NAALAD2	N-acetylated alpha-linked acidic dipeptidase 2 [Source:HGNC Symbol;Acc:HGNC:14526]	-	-	-	-	GO:0005886//plasma membrane;GO:0016020//membrane;GO:0016021//integral component of membrane	GO:0003824//catalytic activity;GO:0004180//carboxypeptidase activity;GO:0008233//peptidase activity;GO:0008236//serine-type peptidase activity;GO:0008237//metallopeptidase activity;GO:0008239//dipeptidyl-peptidase activity;GO:0016787//hydrolase activity;GO:0016805//dipeptidase activity;GO:0046872//metal ion binding;GO:0050129//N-formylglutamate deformylase activity	GO:0006508//proteolysis;GO:0008152//metabolic process;GO:0008652//cellular amino acid biosynthetic process;GO:0042135//neurotransmitter catabolic process
ENSG00000076716	4556	4956	2025	1618	20.76	21.68	9.43	9.46	21.22	9.445	-1.1678	1.87163e-41	1.06853e-39	GPC4	glypican 4 [Source:HGNC Symbol;Acc:HGNC:4452]	Environmental Information Processing	Signal transduction	ko04310//Wnt signaling pathway	K08110	GO:0005576//extracellular region;GO:0005615//extracellular space;GO:0005634//nucleus;GO:0005796//Golgi lumen;GO:0005886//plasma membrane;GO:0009897//external side of plasma membrane;GO:0016020//membrane;GO:0031225//anchored component of membrane;GO:0043202//lysosomal lumen;GO:0046658//anchored component of plasma membrane;GO:0070062//extracellular exosome	GO:1904929//coreceptor activity involved in Wnt signaling pathway, planar cell polarity pathway	GO:0001523//retinoid metabolic process;GO:0006024//glycosaminoglycan biosynthetic process;GO:0006027//glycosaminoglycan catabolic process;GO:0009966//regulation of signal transduction;GO:0060071//Wnt signaling pathway, planar cell polarity pathway
ENSG00000140350	8257	8577	4185	3418	117.94	117.63	61.09	62.68	117.785	61.885	-0.928494	2.31667e-41	1.31799e-39	ANP32A	acidic nuclear phosphoprotein 32 family member A [Source:HGNC Symbol;Acc:HGNC:13233]	-	-	-	-	GO:0005634//nucleus;GO:0005654//nucleoplasm;GO:0005737//cytoplasm;GO:0005783//endoplasmic reticulum;GO:0048471//perinuclear region of cytoplasm	GO:0003723//RNA binding;GO:0005515//protein binding;GO:0042393//histone binding	GO:0006913//nucleocytoplasmic transport;GO:0035556//intracellular signal transduction;GO:0043488//regulation of mRNA stability
ENSG00000217128	1280	1209	3385	3022	5.81	5.27	15.69	17.6	5.54	16.645	1.58713	6.93567e-41	3.93207e-39	FNIP1	folliculin interacting protein 1 [Source:HGNC Symbol;Acc:HGNC:29418]	Environmental Information Processing	Signal transduction	ko04150//mTOR signaling pathway	K20400	GO:0005737//cytoplasm	GO:0005085//guanyl-nucleotide exchange factor activity;GO:0005515//protein binding;GO:0042030//ATPase inhibitor activity;GO:0051087//chaperone binding	GO:0000122//negative regulation of transcription from RNA polymerase II promoter;GO:0001932//regulation of protein phosphorylation;GO:0001934//positive regulation of protein phosphorylation;GO:0002327//immature B cell differentiation;GO:0002904//positive regulation of B cell apoptotic process;GO:0007005//mitochondrion organization;GO:0009267//cellular response to starvation;GO:0031334//positive r…
ENSG00000168564	1193	1067	3393	2676	12.99	11.15	37.75	37.4	12.07	37.575	1.63835	1.01137e-40	5.71386e-39	CDKN2AIP	CDKN2A interacting protein [Source:HGNC Symbol;Acc:HGNC:24325]	-	-	-	-	GO:0001652//granular component;GO:0005634//nucleus;GO:0005654//nucleoplasm;GO:0005730//nucleolus	GO:0002039//p53 binding;GO:0003723//RNA binding;GO:0005515//protein binding	GO:0006974//cellular response to DNA damage stimulus;GO:0009967//positive regulation of signal transduction;GO:0030307//positive regulation of cell growth;GO:0030308//negative regulation of cell growth;GO:0031647//regulation of protein stability
ENSG00000089127	832	921	94	51	15.32	16.29	1.77	1.21	15.805	1.49	-3.407	1.28503e-40	7.23485e-39	OAS1	2'-5'-oligoadenylate synthetase 1 [Source:HGNC Symbol;Acc:HGNC:8086]	Human Diseases;Human Diseases;Organismal Systems;Human Diseases;Human Diseases	Infectious diseases;Infectious diseases;Immune system;Infectious diseases;Infectious diseases	ko05168//Herpes simplex infection;ko05164//Influenza A;ko04621//NOD-like receptor signaling pathway;ko05160//Hepatitis C;ko05162//Measles	K14216;K14216;K14216;K14216;K14216	GO:0005576//extracellular region;GO:0005634//nucleus;GO:0005654//nucleoplasm;GO:0005737//cytoplasm;GO:0005739//mitochondrion;GO:0005783//endoplasmic reticulum;GO:0005829//cytosol;GO:0043231//intracellular membrane-bounded organelle	GO:0000166//nucleotide binding;GO:0001730//2'-5'-oligoadenylate synthetase activity;GO:0003723//RNA binding;GO:0003725//double-stranded RNA binding;GO:0005515//protein binding;GO:0005524//ATP binding;GO:0016740//transferase activity;GO:0016779//nucleotidyltransferase activity;GO:0046872//metal ion binding	GO:0002376//immune system process;GO:0006006//glucose metabolic process;GO:0006955//immune response;GO:0009615//response to virus;GO:0042593//glucose homeostasis;GO:0045071//negative regulation of viral genome replication;GO:0045087//innate immune response;GO:0051607//defense response to virus;GO:0060333//interferon-gamma-mediated signaling pathway;GO:0060337//type I interferon signaling pathway;…
ENSG00000130164	2921	3210	7305	5393	22.47	23.71	57.43	53.27	23.09	55.35	1.26132	3.01813e-40	1.69338e-38	LDLR	low density lipoprotein receptor [Source:HGNC Symbol;Acc:HGNC:6547]	Cellular Processes;Human Diseases;Human Diseases;Human Diseases;Organismal Systems;Organismal Systems;Organismal Systems;Organismal Systems;Organismal Systems	Transport and catabolism;Endocrine and metabolic diseases;Infectious diseases;Infectious diseases;Endocrine system;Digestive system;Endocrine system;Digestive system;Endocrine system	ko04144//Endocytosis;ko04934//Cushing syndrome;ko05160//Hepatitis C;ko05145//Toxoplasmosis;ko04925//Aldosterone synthesis and secretion;ko04976//Bile secretion;ko04927//Cortisol synthesis and secretion;ko04979//Cholesterol metabolism;ko04913//Ovarian Steroidogenesis	K12473;K12473;K12473;K12473;K12473;K12473;K12473;K12473;K12473	GO:0005622//intracellular;GO:0005764//lysosome;GO:0005768//endosome;GO:0005769//early endosome;GO:0005770//late endosome;GO:0005794//Golgi apparatus;GO:0005886//plasma membrane;GO:0005887//integral component of plasma membrane;GO:0005905//coated pit;GO:0009897//external side of plasma membrane;GO:0009986//cell surface;GO:0010008//endosome membrane;GO:0016020//membrane;GO:0016021//integral compone…	GO:0001540//beta-amyloid binding;GO:0001618//virus receptor activity;GO:0002020//protease binding;GO:0005041//low-density lipoprotein receptor activity;GO:0005509//calcium ion binding;GO:0005515//protein binding;GO:0030169//low-density lipoprotein particle binding;GO:0030229//very-low-density lipoprotein particle receptor activity;GO:0032050//clathrin heavy chain binding;GO:0042802//identical pro…	GO:0006629//lipid metabolic process;GO:0006869//lipid transport;GO:0006897//endocytosis;GO:0006898//receptor-mediated endocytosis;GO:0006909//phagocytosis;GO:0007616//long-term memory;GO:0008202//steroid metabolic process;GO:0008203//cholesterol metabolic process;GO:0010628//positive regulation of gene expression;GO:0010629//negative regulation of gene expression;GO:0010867//positive regulation o…
ENSG00000118263	859	767	3823	4501	6.58	5.64	29.92	44.26	6.11	37.09	2.60179	3.44077e-40	1.92387e-38	KLF7	Kruppel like factor 7 [Source:HGNC Symbol;Acc:HGNC:6350]	-	-	-	-	GO:0005634//nucleus	GO:0000978//RNA polymerase II core promoter proximal region sequence-specific DNA binding;GO:0000981//RNA polymerase II transcription factor activity, sequence-specific DNA binding;GO:0001228//transcriptional activator activity, RNA polymerase II transcription regulatory region sequence-specific binding;GO:0003676//nucleic acid binding;GO:0003677//DNA binding;GO:0003700//transcription factor acti…	GO:0006357//regulation of transcription from RNA polymerase II promoter;GO:0007409//axonogenesis;GO:0007411//axon guidance;GO:0045604//regulation of epidermal cell differentiation;GO:0045893//positive regulation of transcription, DNA-templated;GO:0045944//positive regulation of transcription from RNA polymerase II promoter;GO:0048813//dendrite morphogenesis;GO:0050796//regulation of insulin secre…
ENSG00000101224	12320	13053	6718	5447	94.49	96.12	52.65	53.63	95.305	53.14	-0.842754	3.68881e-40	2.0555e-38	CDC25B	cell division cycle 25B [Source:HGNC Symbol;Acc:HGNC:1726]	Environmental Information Processing;Human Diseases;Cellular Processes;Organismal Systems	Signal transduction;Cancers;Cell growth and death;Endocrine system	ko04010//MAPK signaling pathway;ko05206//MicroRNAs in cancer;ko04110//Cell cycle;ko04914//Progesterone-mediated oocyte maturation	K05866;K05866;K05866;K05866	GO:0000922//spindle pole;GO:0005634//nucleus;GO:0005654//nucleoplasm;GO:0005737//cytoplasm;GO:0005813//centrosome;GO:0005815//microtubule organizing center;GO:0005829//cytosol;GO:0005856//cytoskeleton	GO:0004721//phosphoprotein phosphatase activity;GO:0004725//protein tyrosine phosphatase activity;GO:0005515//protein binding;GO:0016787//hydrolase activity;GO:0019901//protein kinase binding	GO:0000086//G2/M transition of mitotic cell cycle;GO:0000278//mitotic cell cycle;GO:0001556//oocyte maturation;GO:0006468//protein phosphorylation;GO:0006470//protein dephosphorylation;GO:0007049//cell cycle;GO:0007144//female meiosis I;GO:0008284//positive regulation of cell proliferation;GO:0010971//positive regulation of G2/M transition of mitotic cell cycle;GO:0032467//positive regulation of …
ENSG00000198355	4631	4844	11844	8352	44.17	44.36	115.45	102.28	44.265	108.865	1.2983	3.82332e-40	2.12318e-38	PIM3	Pim-3 proto-oncogene, serine/threonine kinase [Source:HGNC Symbol;Acc:HGNC:19310]	-	-	-	-	GO:0005737//cytoplasm;GO:0005829//cytosol	GO:0000166//nucleotide binding;GO:0004672//protein kinase activity;GO:0004674//protein serine/threonine kinase activity;GO:0005515//protein binding;GO:0005524//ATP binding;GO:0016301//kinase activity;GO:0016740//transferase activity	GO:0006468//protein phosphorylation;GO:0006915//apoptotic process;GO:0007049//cell cycle;GO:0007346//regulation of mitotic cell cycle;GO:0016310//phosphorylation;GO:0043066//negative regulation of apoptotic process;GO:0046777//protein autophosphorylation;GO:0061179//negative regulation of insulin secretion involved in cellular response to glucose stimulus
ENSG00000068028	1790	1626	5069	3717	22.36	19.51	64.72	59.62	20.935	62.17	1.5703	4.46912e-40	2.47337e-38	RASSF1	Ras association domain family member 1 [Source:HGNC Symbol;Acc:HGNC:9882]	Human Diseases;Environmental Information Processing;Environmental Information Processing;Human Diseases;Human Diseases;Human Diseases;Environmental Information Processing	Cancers;Signal transduction;Signal transduction;Cancers;Cancers;Cancers;Signal transduction	ko05200//Pathways in cancer;ko04014//Ras signaling pathway;ko04390//Hippo signaling pathway;ko05206//MicroRNAs in cancer;ko05223//Non-small cell lung cancer;ko05219//Bladder cancer;ko04392//Hippo signaling pathway - multiple species	K09850;K09850;K09850;K09850;K09850;K09850;K09850	GO:0000922//spindle pole;GO:0005634//nucleus;GO:0005737//cytoplasm;GO:0005815//microtubule organizing center;GO:0005819//spindle;GO:0005856//cytoskeleton;GO:0005874//microtubule;GO:0015630//microtubule cytoskeleton	GO:0005515//protein binding;GO:0008270//zinc ion binding;GO:0046872//metal ion binding	GO:0007049//cell cycle;GO:0007050//cell cycle arrest;GO:0007165//signal transduction;GO:0007265//Ras protein signal transduction;GO:0035556//intracellular signal transduction;GO:0070507//regulation of microtubule cytoskeleton organization
ENSG00000166670	40	39	578	408	0.77	0.72	11.41	10.12	0.745	10.765	3.85296	6.12675e-40	3.37926e-38	MMP10	matrix metallopeptidase 10 [Source:HGNC Symbol;Acc:HGNC:7156]	-	-	-	-	GO:0005576//extracellular region;GO:0005615//extracellular space;GO:0031012//extracellular matrix	GO:0004222//metalloendopeptidase activity;GO:0004252//serine-type endopeptidase activity;GO:0008233//peptidase activity;GO:0008237//metallopeptidase activity;GO:0008270//zinc ion binding;GO:0016787//hydrolase activity;GO:0046872//metal ion binding	GO:0001666//response to hypoxia;GO:0006508//proteolysis;GO:0022617//extracellular matrix disassembly;GO:0030334//regulation of cell migration;GO:0030574//collagen catabolic process
ENSG00000057657	1371	1375	303	205	10.81	10.41	2.44	2.08	10.61	2.26	-2.23103	6.89912e-40	3.79242e-38	PRDM1	PR/SET domain 1 [Source:HGNC Symbol;Acc:HGNC:9346]	-	-	-	-	GO:0005634//nucleus;GO:0005654//nucleoplasm;GO:0005737//cytoplasm	GO:0000977//RNA polymerase II regulatory region sequence-specific DNA binding;GO:0000978//RNA polymerase II core promoter proximal region sequence-specific DNA binding;GO:0000981//RNA polymerase II transcription factor activity, sequence-specific DNA binding;GO:0001227//transcriptional repressor activity, RNA polymerase II transcription regulatory region sequence-specific binding;GO:0003676//nucl…	GO:0000122//negative regulation of transcription from RNA polymerase II promoter;GO:0001701//in utero embryonic development;GO:0001763//morphogenesis of a branching structure;GO:0001892//embryonic placenta development;GO:0001893//maternal placenta development;GO:0002250//adaptive immune response;GO:0002376//immune system process;GO:0003170//heart valve development;GO:0003279//cardiac septum devel…
ENSG00000100592	556	642	1917	1620	3.55	3.94	12.51	13.28	3.745	12.895	1.78377	8.77e-40	4.8046e-38	DAAM1	dishevelled associated activator of morphogenesis 1 [Source:HGNC Symbol;Acc:HGNC:18142]	Environmental Information Processing	Signal transduction	ko04310//Wnt signaling pathway	K04512	GO:0001725//stress fiber;GO:0005737//cytoplasm;GO:0005829//cytosol;GO:0005856//cytoskeleton;GO:0005886//plasma membrane;GO:0016020//membrane;GO:0031514//motile cilium;GO:0036064//ciliary basal body;GO:0042995//cell projection	GO:0003779//actin binding;GO:0005515//protein binding;GO:0017048//Rho GTPase binding;GO:0042802//identical protein binding	GO:0016043//cellular component organization;GO:0016055//Wnt signaling pathway;GO:0030036//actin cytoskeleton organization;GO:0060071//Wnt signaling pathway, planar cell polarity pathway
ENSG00000068001	3096	3099	1144	848	48.11	46.24	18.17	16.92	47.175	17.545	-1.42696	1.17818e-39	6.43294e-38	HYAL2	hyaluronidase 2 [Source:HGNC Symbol;Acc:HGNC:5321]	Metabolism;Metabolism	Global and overview maps;Glycan biosynthesis and metabolism	ko01100//Metabolic pathways;ko00531//Glycosaminoglycan degradation	K01197;K01197	GO:0000139//Golgi membrane;GO:0005737//cytoplasm;GO:0005764//lysosome;GO:0005783//endoplasmic reticulum;GO:0005829//cytosol;GO:0005886//plasma membrane;GO:0005902//microvillus;GO:0009986//cell surface;GO:0016020//membrane;GO:0016324//apical plasma membrane;GO:0030139//endocytic vesicle;GO:0031225//anchored component of membrane;GO:0031362//anchored component of external side of plasma membrane;GO…	GO:0001618//virus receptor activity;GO:0003713//transcription coactivator activity;GO:0003824//catalytic activity;GO:0004415//hyalurononglucosaminidase activity;GO:0005515//protein binding;GO:0005540//hyaluronic acid binding;GO:0016787//hydrolase activity;GO:0016798//hydrolase activity, acting on glycosyl bonds;GO:0019899//enzyme binding;GO:0030294//receptor signaling protein tyrosine kinase inhi…	GO:0000302//response to reactive oxygen species;GO:0001822//kidney development;GO:0002244//hematopoietic progenitor cell differentiation;GO:0005975//carbohydrate metabolic process;GO:0006027//glycosaminoglycan catabolic process;GO:0008152//metabolic process;GO:0009615//response to virus;GO:0010259//multicellular organism aging;GO:0010764//negative regulation of fibroblast migration;GO:0019064//fu…
ENSG00000096384	135544	140499	219935	174130	1169.93	1164.39	1939.91	1929.6	1167.16	1934.76	0.729149	1.29351e-39	7.03903e-38	HSP90AB1	heat shock protein 90 alpha family class B member 1 [Source:HGNC Symbol;Acc:HGNC:5258]	Human Diseases;Environmental Information Processing;Organismal Systems;Genetic Information Processing;Cellular Processes;Human Diseases;Organismal Systems;Organismal Systems;Human Diseases;Organismal Systems;Organismal Systems;Organismal Systems	Cancers;Signal transduction;Immune system;Folding, sorting and degradation;Cell growth and death;Cardiovascular diseases;Endocrine system;Immune system;Cancers;Endocrine system;Immune system;Immune system	ko05200//Pathways in cancer;ko04151//PI3K-Akt signaling pathway;ko04621//NOD-like receptor signaling pathway;ko04141//Protein processing in endoplasmic reticulum;ko04217//Necroptosis;ko05418//Fluid shear stress and atherosclerosis;ko04915//Estrogen signaling pathway;ko04659//Th17 cell differentiation;ko05215//Prostate cancer;ko04914//Progesterone-mediated oocyte maturation;ko04657//IL-17 signalin…	K04079;K04079;K04079;K04079;K04079;K04079;K04079;K04079;K04079;K04079;K04079;K04079	GO:0005576//extracellular region;GO:0005634//nucleus;GO:0005654//nucleoplasm;GO:0005737//cytoplasm;GO:0005739//mitochondrion;GO:0005829//cytosol;GO:0005886//plasma membrane;GO:0008180//COP9 signalosome;GO:0016020//membrane;GO:0032991//macromolecular complex;GO:0034751//aryl hydrocarbon receptor complex;GO:0034774//secretory granule lumen;GO:0042470//melanosome;GO:0043025//neuronal cell body;GO:00…	GO:0000166//nucleotide binding;GO:0003723//RNA binding;GO:0003725//double-stranded RNA binding;GO:0005515//protein binding;GO:0005524//ATP binding;GO:0019887//protein kinase regulator activity;GO:0019900//kinase binding;GO:0019901//protein kinase binding;GO:0023026//MHC class II protein complex binding;GO:0030235//nitric-oxide synthase regulator activity;GO:0030911//TPR domain binding;GO:0031072/…	GO:0001890//placenta development;GO:0006457//protein folding;GO:0006805//xenobiotic metabolic process;GO:0006986//response to unfolded protein;GO:0007004//telomere maintenance via telomerase;GO:0010033//response to organic substance;GO:0019062//virion attachment to host cell;GO:0021955//central nervous system neuron axonogenesis;GO:0030010//establishment of cell polarity;GO:0030511//positive regu…
ENSG00000072501	18707	20361	10397	8390	78.94	82.5	44.83	45.45	80.72	45.14	-0.83852	2.01702e-39	1.09397e-37	SMC1A	structural maintenance of chromosomes 1A [Source:HGNC Symbol;Acc:HGNC:11111]	Cellular Processes;Cellular Processes	Cell growth and death;Cell growth and death	ko04110//Cell cycle;ko04114//Oocyte meiosis	K06636;K06636	GO:0000775//chromosome, centromeric region;GO:0000776//kinetochore;GO:0000777//condensed chromosome kinetochore;GO:0000794//condensed nuclear chromosome;GO:0005634//nucleus;GO:0005654//nucleoplasm;GO:0005694//chromosome;GO:0005829//cytosol;GO:0008278//cohesin complex;GO:0016363//nuclear matrix;GO:0030893//meiotic cohesin complex;GO:0097431//mitotic spindle pole	GO:0000166//nucleotide binding;GO:0003682//chromatin binding;GO:0003723//RNA binding;GO:0005515//protein binding;GO:0005524//ATP binding;GO:0036033//mediator complex binding;GO:0046982//protein heterodimerization activity	GO:0000070//mitotic sister chromatid segregation;GO:0006281//DNA repair;GO:0006974//cellular response to DNA damage stimulus;GO:0007049//cell cycle;GO:0007062//sister chromatid cohesion;GO:0007064//mitotic sister chromatid cohesion;GO:0009314//response to radiation;GO:0019827//stem cell population maintenance;GO:0032876//negative regulation of DNA endoreduplication;GO:0051276//chromosome organiza…
ENSG00000109971	137541	144287	222225	177321	2394.67	2412.06	3953.81	3963.58	2403.36	3958.7	0.719969	2.09712e-39	1.13363e-37	HSPA8	heat shock protein family A (Hsp70) member 8 [Source:HGNC Symbol;Acc:HGNC:5241]	Environmental Information Processing;Cellular Processes;Human Diseases;Human Diseases;Genetic Information Processing;Organismal Systems;Genetic Information Processing;Human Diseases;Human Diseases;Organismal Systems;Organismal Systems;Human Diseases	Signal transduction;Transport and catabolism;Infectious diseases;Infectious diseases;Folding, sorting and degradation;Endocrine system;Transcription;Infectious diseases;Infectious diseases;Immune system;Aging;Infectious diseases	ko04010//MAPK signaling pathway;ko04144//Endocytosis;ko05169//Epstein-Barr virus infection;ko05164//Influenza A;ko04141//Protein processing in endoplasmic reticulum;ko04915//Estrogen signaling pathway;ko03040//Spliceosome;ko05162//Measles;ko05145//Toxoplasmosis;ko04612//Antigen processing and presentation;ko04213//Longevity regulating pathway - multiple species;ko05134//Legionellosis	K03283;K03283;K03283;K03283;K03283;K03283;K03283;K03283;K03283;K03283;K03283;K03283	GO:0000151//ubiquitin ligase complex;GO:0000974//Prp19 complex;GO:0005576//extracellular region;GO:0005615//extracellular space;GO:0005622//intracellular;GO:0005634//nucleus;GO:0005654//nucleoplasm;GO:0005681//spliceosomal complex;GO:0005730//nucleolus;GO:0005737//cytoplasm;GO:0005764//lysosome;GO:0005765//lysosomal membrane;GO:0005776//autophagosome;GO:0005829//cytosol;GO:0005886//plasma membran…	GO:0000166//nucleotide binding;GO:0001664//G-protein coupled receptor binding;GO:0003723//RNA binding;GO:0005515//protein binding;GO:0005524//ATP binding;GO:0016887//ATPase activity;GO:0019899//enzyme binding;GO:0023026//MHC class II protein complex binding;GO:0030674//protein binding, bridging;GO:0031072//heat shock protein binding;GO:0031625//ubiquitin protein ligase binding;GO:0042623//ATPase …	GO:0000398//mRNA splicing, via spliceosome;GO:0006397//mRNA processing;GO:0006457//protein folding;GO:0006986//response to unfolded protein;GO:0008088//axo-dendritic transport;GO:0008380//RNA splicing;GO:0009267//cellular response to starvation;GO:0016032//viral process;GO:0016192//vesicle-mediated transport;GO:0019221//cytokine-mediated signaling pathway;GO:0031647//regulation of protein stabili…
ENSG00000103064	7540	7531	3527	2669	70.02	67.15	33.47	31.82	68.585	32.645	-1.07103	2.24348e-39	1.20873e-37	SLC7A6	solute carrier family 7 member 6 [Source:HGNC Symbol;Acc:HGNC:11064]	-	-	-	-	GO:0005886//plasma membrane;GO:0005887//integral component of plasma membrane;GO:0016020//membrane;GO:0016021//integral component of membrane;GO:0016323//basolateral plasma membrane;GO:0043231//intracellular membrane-bounded organelle	GO:0015171//amino acid transmembrane transporter activity;GO:0015179//L-amino acid transmembrane transporter activity;GO:0015297//antiporter activity;GO:0022857//transmembrane transporter activity	GO:0003333//amino acid transmembrane transport;GO:0006520//cellular amino acid metabolic process;GO:0006865//amino acid transport;GO:0050900//leukocyte migration;GO:0055085//transmembrane transport;GO:0065003//macromolecular complex assembly;GO:1902475//L-alpha-amino acid transmembrane transport
ENSG00000171314	28092	29264	15702	11970	346.88	346.96	198.13	189.76	346.92	193.945	-0.838955	2.38032e-39	1.27823e-37	PGAM1	phosphoglycerate mutase 1 [Source:HGNC Symbol;Acc:HGNC:8888]	Metabolism;Metabolism;Organismal Systems;Metabolism;Metabolism;Human Diseases;Metabolism	Global and overview maps;Global and overview maps;Endocrine system;Global and overview maps;Carbohydrate metabolism;Cancers;Amino acid metabolism	ko01100//Metabolic pathways;ko01200//Carbon metabolism;ko04922//Glucagon signaling pathway;ko01230//Biosynthesis of amino acids;ko00010//Glycolysis / Gluconeogenesis;ko05230//Central carbon metabolism in cancer;ko00260//Glycine, serine and threonine metabolism	K01834;K01834;K01834;K01834;K01834;K01834;K01834	GO:0005576//extracellular region;GO:0005737//cytoplasm;GO:0005829//cytosol;GO:0016020//membrane;GO:0034774//secretory granule lumen;GO:0070062//extracellular exosome;GO:1904813//ficolin-1-rich granule lumen	GO:0003824//catalytic activity;GO:0004082//bisphosphoglycerate mutase activity;GO:0004619//phosphoglycerate mutase activity;GO:0005515//protein binding;GO:0016787//hydrolase activity;GO:0016853//isomerase activity;GO:0016868//intramolecular transferase activity, phosphotransferases;GO:0019901//protein kinase binding	GO:0006094//gluconeogenesis;GO:0006096//glycolytic process;GO:0006110//regulation of glycolytic process;GO:0043312//neutrophil degranulation;GO:0043456//regulation of pentose-phosphate shunt;GO:0045730//respiratory burst;GO:0061621//canonical glycolysis
ENSG00000169203	659	681	2012	1553	10.11	10.03	31.54	30.59	10.07	31.065	1.62523	2.67539e-39	1.43195e-37	NPIPB12	nuclear pore complex interacting protein family, member B12 [Source:HGNC Symbol;Acc:HGNC:37491]	-	-	-	-	GO:0005654//nucleoplasm;GO:0016020//membrane;GO:0016021//integral component of membrane	-	-
ENSG00000147162	9934	10590	17675	14117	72.2	73.9	131.28	131.73	73.05	131.505	0.848161	4.56891e-39	2.4374e-37	OGT	O-linked N-acetylglucosamine (GlcNAc) transferase [Source:HGNC Symbol;Acc:HGNC:8127]	Human Diseases;Metabolism	Endocrine and metabolic diseases;Glycan biosynthesis and metabolism	ko04931//Insulin resistance;ko00514//Other types of O-glycan biosynthesis	K09667;K09667	GO:0000123//histone acetyltransferase complex;GO:0005634//nucleus;GO:0005654//nucleoplasm;GO:0005737//cytoplasm;GO:0005739//mitochondrion;GO:0005829//cytosol;GO:0005886//plasma membrane;GO:0016020//membrane;GO:0031966//mitochondrial membrane;GO:0032991//macromolecular complex;GO:0042995//cell projection	GO:0005515//protein binding;GO:0005547//phosphatidylinositol-3,4,5-trisphosphate binding;GO:0008289//lipid binding;GO:0008375//acetylglucosaminyltransferase activity;GO:0016262//protein N-acetylglucosaminyltransferase activity;GO:0016740//transferase activity;GO:0016757//transferase activity, transferring glycosyl groups;GO:0043995//histone acetyltransferase activity (H4-K5 specific);GO:0043996//…	GO:0006110//regulation of glycolytic process;GO:0006111//regulation of gluconeogenesis;GO:0006325//chromatin organization;GO:0006357//regulation of transcription from RNA polymerase II promoter;GO:0006486//protein glycosylation;GO:0006493//protein O-linked glycosylation;GO:0006915//apoptotic process;GO:0007165//signal transduction;GO:0007584//response to nutrient;GO:0016032//viral process;GO:0016…
ENSG00000006062	2441	1836	8937	6700	15.63	11.29	58.47	55.08	13.46	56.775	2.07658	4.74768e-39	2.52449e-37	MAP3K14	mitogen-activated protein kinase kinase kinase 14 [Source:HGNC Symbol;Acc:HGNC:6853]	Environmental Information Processing;Human Diseases;Human Diseases;Cellular Processes;Organismal Systems;Environmental Information Processing;Organismal Systems;Organismal Systems;Environmental Information Processing;Human Diseases;Organismal Systems	Signal transduction;Infectious diseases;Infectious diseases;Cell growth and death;Development;Signal transduction;Immune system;Immune system;Signal transduction;Infectious diseases;Immune system	ko04010//MAPK signaling pathway;ko05166//HTLV-I infection;ko05169//Epstein-Barr virus infection;ko04210//Apoptosis;ko04380//Osteoclast differentiation;ko04668//TNF signaling pathway;ko04625//C-type lectin receptor signaling pathway;ko04660//T cell receptor signaling pathway;ko04064//NF-kappa B signaling pathway;ko05120//Epithelial cell signaling in Helicobacter pylori infection;ko04672//Intestina…	K04466;K04466;K04466;K04466;K04466;K04466;K04466;K04466;K04466;K04466;K04466	GO:0001650//fibrillar center;GO:0005634//nucleus;GO:0005737//cytoplasm;GO:0005829//cytosol;GO:0043231//intracellular membrane-bounded organelle	GO:0000166//nucleotide binding;GO:0004672//protein kinase activity;GO:0004674//protein serine/threonine kinase activity;GO:0004704//NF-kappaB-inducing kinase activity;GO:0004709//MAP kinase kinase kinase activity;GO:0005515//protein binding;GO:0005524//ATP binding;GO:0016301//kinase activity;GO:0016740//transferase activity	GO:0000165//MAPK cascade;GO:0000186//activation of MAPKK activity;GO:0006468//protein phosphorylation;GO:0006955//immune response;GO:0007249//I-kappaB kinase/NF-kappaB signaling;GO:0016310//phosphorylation;GO:0023014//signal transduction by protein phosphorylation;GO:0031098//stress-activated protein kinase signaling cascade;GO:0032147//activation of protein kinase activity;GO:0033209//tumor necr…
ENSG00000185551	2792	2648	923	737	24.11	21.96	8.14	8.17	23.035	8.155	-1.49807	5.64047e-39	2.98945e-37	NR2F2	nuclear receptor subfamily 2 group F member 2 [Source:HGNC Symbol;Acc:HGNC:7976]	-	-	-	-	GO:0005634//nucleus;GO:0005654//nucleoplasm;GO:0005829//cytosol	GO:0000981//RNA polymerase II transcription factor activity, sequence-specific DNA binding;GO:0001972//retinoic acid binding;GO:0003677//DNA binding;GO:0003700//transcription factor activity, sequence-specific DNA binding;GO:0003707//steroid hormone receptor activity;GO:0003714//transcription corepressor activity;GO:0004879//RNA polymerase II transcription factor activity, ligand-activated sequen…	GO:0000122//negative regulation of transcription from RNA polymerase II promoter;GO:0001701//in utero embryonic development;GO:0001764//neuron migration;GO:0001893//maternal placenta development;GO:0001937//negative regulation of endothelial cell proliferation;GO:0001945//lymph vessel development;GO:0003084//positive regulation of systemic arterial blood pressure;GO:0006355//regulation of transcr…
ENSG00000197329	675	719	1996	1737	4.07	4.16	12.29	13.44	4.115	12.865	1.64449	7.62581e-39	4.02856e-37	PELI1	pellino E3 ubiquitin protein ligase 1 [Source:HGNC Symbol;Acc:HGNC:8827]	-	-	-	-	GO:0005634//nucleus;GO:0005829//cytosol	GO:0004674//protein serine/threonine kinase activity;GO:0004842//ubiquitin-protein transferase activity;GO:0005515//protein binding;GO:0016740//transferase activity;GO:0034450//ubiquitin-ubiquitin ligase activity;GO:0061630//ubiquitin protein ligase activity	GO:0000209//protein polyubiquitination;GO:0001819//positive regulation of cytokine production;GO:0006468//protein phosphorylation;GO:0008063//Toll signaling pathway;GO:0016567//protein ubiquitination;GO:0030890//positive regulation of B cell proliferation;GO:0031398//positive regulation of protein ubiquitination;GO:0032088//negative regulation of NF-kappaB transcription factor activity;GO:0032496…
ENSG00000179761	4465	4628	2042	1664	77.73	77.36	36.33	37.19	77.545	36.76	-1.0769	1.78064e-38	9.3763e-37	PIPOX	pipecolic acid and sarcosine oxidase [Source:HGNC Symbol;Acc:HGNC:17804]	Metabolism;Cellular Processes;Metabolism;Metabolism	Global and overview maps;Transport and catabolism;Amino acid metabolism;Amino acid metabolism	ko01100//Metabolic pathways;ko04146//Peroxisome;ko00310//Lysine degradation;ko00260//Glycine, serine and threonine metabolism	K00306;K00306;K00306;K00306	GO:0005777//peroxisome;GO:0005782//peroxisomal matrix;GO:0005829//cytosol	GO:0005102//receptor binding;GO:0005515//protein binding;GO:0008115//sarcosine oxidase activity;GO:0016491//oxidoreductase activity;GO:0050031//L-pipecolate oxidase activity	GO:0006554//lysine catabolic process;GO:0006625//protein targeting to peroxisome;GO:0033514//L-lysine catabolic process to acetyl-CoA via L-pipecolate;GO:0046653//tetrahydrofolate metabolic process;GO:0055114//oxidation-reduction process
ENSG00000184205	1018	1127	3160	2299	12.49	13.27	39.61	36.21	12.88	37.91	1.55745	2.99874e-38	1.57395e-36	TSPYL2	TSPY like 2 [Source:HGNC Symbol;Acc:HGNC:24358]	-	-	-	-	GO:0005634//nucleus;GO:0005654//nucleoplasm;GO:0005730//nucleolus;GO:0005737//cytoplasm	GO:0000182//rDNA binding;GO:0005515//protein binding	GO:0006325//chromatin organization;GO:0006334//nucleosome assembly;GO:0007049//cell cycle;GO:0008156//negative regulation of DNA replication;GO:0009966//regulation of signal transduction;GO:0030308//negative regulation of cell growth;GO:0036498//IRE1-mediated unfolded protein response;GO:0045786//negative regulation of cell cycle;GO:0045859//regulation of protein kinase activity
ENSG00000066279	7270	7903	2580	2442	23.73	24.77	8.61	10.23	24.25	9.42	-1.36419	4.48815e-38	2.34812e-36	ASPM	abnormal spindle microtubule assembly [Source:HGNC Symbol;Acc:HGNC:19048]	-	-	-	-	GO:0000922//spindle pole;GO:0005634//nucleus;GO:0005737//cytoplasm;GO:0005813//centrosome;GO:0005819//spindle;GO:0005856//cytoskeleton;GO:0005874//microtubule;GO:0016324//apical plasma membrane;GO:0030496//midbody;GO:0036449//microtubule minus-end;GO:0072687//meiotic spindle;GO:0097431//mitotic spindle pole	GO:0005516//calmodulin binding;GO:0019901//protein kinase binding	GO:0001764//neuron migration;GO:0002052//positive regulation of neuroblast proliferation;GO:0007049//cell cycle;GO:0007051//spindle organization;GO:0007283//spermatogenesis;GO:0007420//brain development;GO:0008584//male gonad development;GO:0021873//forebrain neuroblast division;GO:0021987//cerebral cortex development;GO:0045665//negative regulation of neuron differentiation;GO:0045769//negative …
ENSG00000117399	13636	14009	7295	5563	178.52	176.1	97.6	93.5	177.31	95.55	-0.891946	5.14572e-38	2.68352e-36	CDC20	cell division cycle 20 [Source:HGNC Symbol;Acc:HGNC:1723]	Human Diseases;Human Diseases;Genetic Information Processing;Cellular Processes;Cellular Processes	Infectious diseases;Cancers;Folding, sorting and degradation;Cell growth and death;Cell growth and death	ko05166//HTLV-I infection;ko05203//Viral carcinogenesis;ko04120//Ubiquitin mediated proteolysis;ko04110//Cell cycle;ko04114//Oocyte meiosis	K03363;K03363;K03363;K03363;K03363	GO:0000922//spindle pole;GO:0005634//nucleus;GO:0005654//nucleoplasm;GO:0005680//anaphase-promoting complex;GO:0005737//cytoplasm;GO:0005813//centrosome;GO:0005815//microtubule organizing center;GO:0005819//spindle;GO:0005829//cytosol;GO:0005856//cytoskeleton;GO:0032991//macromolecular complex;GO:0048471//perinuclear region of cytoplasm	GO:0005515//protein binding;GO:0008022//protein C-terminus binding;GO:0010997//anaphase-promoting complex binding;GO:0019899//enzyme binding;GO:0042826//histone deacetylase binding;GO:0097027//ubiquitin-protein transferase activator activity	GO:0007049//cell cycle;GO:0007064//mitotic sister chromatid cohesion;GO:0007094//mitotic spindle assembly checkpoint;GO:0007399//nervous system development;GO:0008284//positive regulation of cell proliferation;GO:0016567//protein ubiquitination;GO:0016579//protein deubiquitination;GO:0030154//cell differentiation;GO:0031145//anaphase-promoting complex-dependent proteasomal ubiquitin-dependent pro…
ENSG00000169246	1428	1637	3822	3005	32.87	36.17	89.89	88.79	34.52	89.34	1.37187	5.45217e-38	2.83426e-36	NPIPB3	nuclear pore complex interacting protein family member B3 [Source:HGNC Symbol;Acc:HGNC:28989]	-	-	-	-	GO:0005575//cellular_component;GO:0005654//nucleoplasm;GO:0016020//membrane;GO:0016021//integral component of membrane	GO:0003674//molecular_function	GO:0008150//biological_process
ENSG00000172534	15309	16050	8735	6938	49.73	50.06	29	28.94	49.895	28.97	-0.784336	6.0383e-38	3.12895e-36	HCFC1	host cell factor C1 [Source:HGNC Symbol;Acc:HGNC:4839]	Human Diseases	Infectious diseases	ko05168//Herpes simplex infection	K14966	GO:0000123//histone acetyltransferase complex;GO:0005634//nucleus;GO:0005654//nucleoplasm;GO:0005671//Ada2/Gcn5/Ada3 transcription activator complex;GO:0005737//cytoplasm;GO:0016020//membrane;GO:0030424//axon;GO:0030425//dendrite;GO:0032991//macromolecular complex;GO:0043025//neuronal cell body;GO:0048188//Set1C/COMPASS complex;GO:0070461//SAGA-type complex;GO:0071339//MLL1 complex	GO:0001228//transcriptional activator activity, RNA polymerase II transcription regulatory region sequence-specific binding;GO:0003682//chromatin binding;GO:0003713//transcription coactivator activity;GO:0005515//protein binding;GO:0030674//protein binding, bridging;GO:0033613//activating transcription factor binding;GO:0042802//identical protein binding;GO:0043995//histone acetyltransferase acti…	GO:0000122//negative regulation of transcription from RNA polymerase II promoter;GO:0001835//blastocyst hatching;GO:0006325//chromatin organization;GO:0006355//regulation of transcription, DNA-templated;GO:0007005//mitochondrion organization;GO:0007049//cell cycle;GO:0010628//positive regulation of gene expression;GO:0016032//viral process;GO:0016579//protein deubiquitination;GO:0019046//release …
ENSG00000168702	1994	1903	4405	3660	7.57	6.94	17.09	17.84	7.255	17.465	1.26742	6.0976e-38	3.14965e-36	LRP1B	LDL receptor related protein 1B [Source:HGNC Symbol;Acc:HGNC:6693]	-	-	-	-	GO:0016020//membrane;GO:0016021//integral component of membrane;GO:0043235//receptor complex	GO:0005509//calcium ion binding	GO:0006897//endocytosis;GO:0006898//receptor-mediated endocytosis;GO:0015031//protein transport
ENSG00000132680	3453	3921	7846	6178	27.22	29.67	63.19	62.51	28.445	62.85	1.14374	6.20314e-38	3.19403e-36	KHDC4	KH domain containing 4, pre-mRNA splicing factor [Source:HGNC Symbol;Acc:HGNC:29145]	-	-	-	-	GO:0005634//nucleus;GO:0005681//spliceosomal complex;GO:0005737//cytoplasm	GO:0003723//RNA binding;GO:0005515//protein binding	GO:0006376//mRNA splice site selection;GO:0006397//mRNA processing;GO:0008380//RNA splicing
ENSG00000134910	11214	11742	6202	4931	130.01	130.71	73.48	73.39	130.36	73.435	-0.827962	8.09273e-38	4.15384e-36	STT3A	STT3A, catalytic subunit of the oligosaccharyltransferase complex [Source:HGNC Symbol;Acc:HGNC:6172]	Metabolism;Genetic Information Processing;Metabolism	Global and overview maps;Folding, sorting and degradation;Glycan biosynthesis and metabolism	ko01100//Metabolic pathways;ko04141//Protein processing in endoplasmic reticulum;ko00510//N-Glycan biosynthesis	K07151;K07151;K07151	GO:0005783//endoplasmic reticulum;GO:0005789//endoplasmic reticulum membrane;GO:0008250//oligosaccharyltransferase complex;GO:0016020//membrane;GO:0016021//integral component of membrane;GO:0035000//oligosaccharyltransferase III complex	GO:0004576//oligosaccharyl transferase activity;GO:0004579//dolichyl-diphosphooligosaccharide-protein glycotransferase activity;GO:0005515//protein binding;GO:0016740//transferase activity;GO:0016757//transferase activity, transferring glycosyl groups;GO:0046872//metal ion binding	GO:0006486//protein glycosylation;GO:0018279//protein N-linked glycosylation via asparagine;GO:0043686//co-translational protein modification
ENSG00000157593	3639	3704	1031	636	42.38	41.42	12.27	9.51	41.9	10.89	-1.94395	1.01315e-37	5.18395e-36	SLC35B2	solute carrier family 35 member B2 [Source:HGNC Symbol;Acc:HGNC:16872]	-	-	-	-	GO:0000139//Golgi membrane;GO:0005794//Golgi apparatus;GO:0016020//membrane;GO:0016021//integral component of membrane;GO:0030173//integral component of Golgi membrane;GO:0030176//integral component of endoplasmic reticulum membrane	GO:0022857//transmembrane transporter activity;GO:0046964//3'-phosphoadenosine 5'-phosphosulfate transmembrane transporter activity	GO:0043123//positive regulation of I-kappaB kinase/NF-kappaB signaling;GO:0046963//3'-phosphoadenosine 5'-phosphosulfate transport;GO:0050428//3'-phosphoadenosine 5'-phosphosulfate biosynthetic process;GO:0055085//transmembrane transport;GO:1902559//3'-phospho-5'-adenylyl sulfate transmembrane transport
ENSG00000071243	958	937	2646	2438	10.6	9.95	29.92	34.63	10.275	32.275	1.65128	1.01883e-37	5.19666e-36	ING3	inhibitor of growth family member 3 [Source:HGNC Symbol;Acc:HGNC:14587]	-	-	-	-	GO:0000812//Swr1 complex;GO:0005634//nucleus;GO:0005654//nucleoplasm;GO:0032777//Piccolo NuA4 histone acetyltransferase complex;GO:0035267//NuA4 histone acetyltransferase complex	GO:0004402//histone acetyltransferase activity;GO:0005515//protein binding;GO:0035064//methylated histone binding;GO:0046872//metal ion binding	GO:0006325//chromatin organization;GO:0040008//regulation of growth;GO:0043065//positive regulation of apoptotic process;GO:0043967//histone H4 acetylation;GO:0043968//histone H2A acetylation
ENSG00000179094	689	615	2622	1819	7.49	6.42	29.11	25.37	6.955	27.24	1.9696	1.17878e-37	5.99371e-36	PER1	period circadian regulator 1 [Source:HGNC Symbol;Acc:HGNC:8845]	Human Diseases;Organismal Systems;Organismal Systems	Infectious diseases;Environmental adaptation;Environmental adaptation	ko05168//Herpes simplex infection;ko04713//Circadian entrainment;ko04710//Circadian rhythm	K21944;K21944;K21944	GO:0005634//nucleus;GO:0005654//nucleoplasm;GO:0005737//cytoplasm;GO:0005829//cytosol	GO:0000976//transcription regulatory region sequence-specific DNA binding;GO:0000978//RNA polymerase II core promoter proximal region sequence-specific DNA binding;GO:0001222//transcription corepressor binding;GO:0005515//protein binding;GO:0008134//transcription factor binding;GO:0019900//kinase binding;GO:0031490//chromatin DNA binding;GO:0031625//ubiquitin protein ligase binding;GO:0070888//E-…	GO:0000122//negative regulation of transcription from RNA polymerase II promoter;GO:0002028//regulation of sodium ion transport;GO:0007623//circadian rhythm;GO:0009416//response to light stimulus;GO:0009649//entrainment of circadian clock;GO:0010608//posttranscriptional regulation of gene expression;GO:0032922//circadian regulation of gene expression;GO:0042634//regulation of hair cycle;GO:004275…
ENSG00000188042	6863	7102	3516	2809	41.93	41.66	21.95	22.03	41.795	21.99	-0.926483	1.37401e-37	6.96463e-36	ARL4C	ADP ribosylation factor like GTPase 4C [Source:HGNC Symbol;Acc:HGNC:698]	-	-	-	-	GO:0005634//nucleus;GO:0005737//cytoplasm;GO:0005829//cytosol;GO:0005886//plasma membrane;GO:0016020//membrane;GO:0030175//filopodium;GO:0042995//cell projection	GO:0000166//nucleotide binding;GO:0003924//GTPase activity;GO:0005515//protein binding;GO:0005525//GTP binding;GO:0043014//alpha-tubulin binding	GO:0006886//intracellular protein transport;GO:0016192//vesicle-mediated transport;GO:0032456//endocytic recycling
ENSG00000134259	46	50	721	439	0.99	1.04	15.9	12.16	1.015	14.03	3.78896	1.99747e-37	1.00934e-35	NGF	nerve growth factor [Source:HGNC Symbol;Acc:HGNC:7808]	Environmental Information Processing;Environmental Information Processing;Environmental Information Processing;Environmental Information Processing;Environmental Information Processing;Cellular Processes;Organismal Systems;Organismal Systems	Signal transduction;Signal transduction;Signaling molecules and interaction;Signal transduction;Signal transduction;Cell growth and death;Nervous system;Sensory system	ko04151//PI3K-Akt signaling pathway;ko04010//MAPK signaling pathway;ko04060//Cytokine-cytokine receptor interaction;ko04014//Ras signaling pathway;ko04015//Rap1 signaling pathway;ko04210//Apoptosis;ko04722//Neurotrophin signaling pathway;ko04750//Inflammatory mediator regulation of TRP channels	K02582;K02582;K02582;K02582;K02582;K02582;K02582;K02582	GO:0005576//extracellular region;GO:0005615//extracellular space;GO:0005796//Golgi lumen;GO:0005829//cytosol;GO:0008021//synaptic vesicle;GO:0030424//axon;GO:0030425//dendrite;GO:0031410//cytoplasmic vesicle	GO:0004857//enzyme inhibitor activity;GO:0005102//receptor binding;GO:0005163//nerve growth factor receptor binding;GO:0005515//protein binding;GO:0008083//growth factor activity;GO:0008191//metalloendopeptidase inhibitor activity;GO:0030414//peptidase inhibitor activity	GO:0000186//activation of MAPKK activity;GO:0006919//activation of cysteine-type endopeptidase activity involved in apoptotic process;GO:0007169//transmembrane receptor protein tyrosine kinase signaling pathway;GO:0007422//peripheral nervous system development;GO:0007613//memory;GO:0008285//negative regulation of cell proliferation;GO:0008625//extrinsic apoptotic signaling pathway via death domai…
ENSG00000145990	825	933	2434	2148	3.44	3.73	10.37	11.5	3.585	10.935	1.60891	2.07116e-37	1.04334e-35	GFOD1	glucose-fructose oxidoreductase domain containing 1 [Source:HGNC Symbol;Acc:HGNC:21096]	-	-	-	-	GO:0005576//extracellular region	GO:0005515//protein binding;GO:0016491//oxidoreductase activity	GO:0055114//oxidation-reduction process
ENSG00000071575	10746	11101	4504	4100	91.07	90.33	39.01	44.61	90.7	41.81	-1.11725	2.64858e-37	1.33009e-35	TRIB2	tribbles pseudokinase 2 [Source:HGNC Symbol;Acc:HGNC:30809]	-	-	-	-	GO:0005634//nucleus;GO:0005737//cytoplasm;GO:0005856//cytoskeleton	GO:0004672//protein kinase activity;GO:0004860//protein kinase inhibitor activity;GO:0005524//ATP binding;GO:0008134//transcription factor binding;GO:0031434//mitogen-activated protein kinase kinase binding;GO:0031625//ubiquitin protein ligase binding;GO:0055106//ubiquitin-protein transferase regulator activity	GO:0006468//protein phosphorylation;GO:0006469//negative regulation of protein kinase activity;GO:0032436//positive regulation of proteasomal ubiquitin-dependent protein catabolic process;GO:0043405//regulation of MAP kinase activity;GO:0045081//negative regulation of interleukin-10 biosynthetic process;GO:0045599//negative regulation of fat cell differentiation
ENSG00000090863	11424	12477	5993	4983	78.05	81.85	41.84	43.71	79.95	42.775	-0.90233	2.81695e-37	1.4103e-35	GLG1	golgi glycoprotein 1 [Source:HGNC Symbol;Acc:HGNC:4316]	Environmental Information Processing	Signaling molecules and interaction	ko04514//Cell adhesion molecules (CAMs)	K06816	GO:0000139//Golgi membrane;GO:0005794//Golgi apparatus;GO:0005886//plasma membrane;GO:0016020//membrane;GO:0016021//integral component of membrane;GO:0031012//extracellular matrix;GO:0070062//extracellular exosome	GO:0005102//receptor binding;GO:0017134//fibroblast growth factor binding	GO:0010955//negative regulation of protein processing;GO:0030512//negative regulation of transforming growth factor beta receptor signaling pathway;GO:0032330//regulation of chondrocyte differentiation;GO:0050900//leukocyte migration;GO:0060349//bone morphogenesis
ENSG00000126787	4188	4092	1722	1418	51.32	48.15	21.56	22.31	49.735	21.935	-1.18103	3.96574e-37	1.97934e-35	DLGAP5	DLG associated protein 5 [Source:HGNC Symbol;Acc:HGNC:16864]	-	-	-	-	GO:0005634//nucleus;GO:0005737//cytoplasm;GO:0005739//mitochondrion;GO:0005815//microtubule organizing center;GO:0005819//spindle;GO:0005829//cytosol;GO:0005856//cytoskeleton;GO:0031616//spindle pole centrosome	GO:0004721//phosphoprotein phosphatase activity;GO:0005515//protein binding	GO:0006470//protein dephosphorylation;GO:0007049//cell cycle;GO:0007079//mitotic chromosome movement towards spindle pole;GO:0007221//positive regulation of transcription of Notch receptor target;GO:0008283//cell proliferation;GO:0023052//signaling;GO:0045842//positive regulation of mitotic metaphase/anaphase transition
ENSG00000141682	1939	1819	4374	3699	27.3	24.59	62.93	66.86	25.945	64.895	1.32265	5.64883e-37	2.81077e-35	PMAIP1	phorbol-12-myristate-13-acetate-induced protein 1 [Source:HGNC Symbol;Acc:HGNC:9108]	Human Diseases;Human Diseases;Cellular Processes;Human Diseases;Human Diseases;Cellular Processes;Cellular Processes	Cancers;Cancers;Cell growth and death;Cancers;Drug resistance;Cell growth and death;Cell growth and death	ko05200//Pathways in cancer;ko05203//Viral carcinogenesis;ko04210//Apoptosis;ko05210//Colorectal cancer;ko01524//Platinum drug resistance;ko04115//p53 signaling pathway;ko04215//Apoptosis - multiple species	K10131;K10131;K10131;K10131;K10131;K10131;K10131	GO:0005634//nucleus;GO:0005739//mitochondrion;GO:0005741//mitochondrial outer membrane;GO:0005829//cytosol	GO:0005515//protein binding	GO:0001836//release of cytochrome c from mitochondria;GO:0001844//protein insertion into mitochondrial membrane involved in apoptotic signaling pathway;GO:0006915//apoptotic process;GO:0006919//activation of cysteine-type endopeptidase activity involved in apoptotic process;GO:0006974//cellular response to DNA damage stimulus;GO:0010498//proteasomal protein catabolic process;GO:0010907//positive …
ENSG00000130402	110712	116519	67670	52729	1172.88	1185.23	732.59	717.17	1179.06	724.88	-0.701817	6.48915e-37	3.21905e-35	ACTN4	actinin alpha 4 [Source:HGNC Symbol;Acc:HGNC:166]	Cellular Processes;Human Diseases;Cellular Processes;Cellular Processes;Human Diseases;Organismal Systems;Human Diseases;Cellular Processes	Cell motility;Cancers;Cellular community - eukaryotes;Cellular community - eukaryotes;Immune diseases;Immune system;Infectious diseases;Cellular community - eukaryotes	ko04810//Regulation of actin cytoskeleton;ko05203//Viral carcinogenesis;ko04510//Focal adhesion;ko04530//Tight junction;ko05322//Systemic lupus erythematosus;ko04670//Leukocyte transendothelial migration;ko05146//Amoebiasis;ko04520//Adherens junction	K05699;K05699;K05699;K05699;K05699;K05699;K05699;K05699	GO:0001725//stress fiber;GO:0005576//extracellular region;GO:0005615//extracellular space;GO:0005622//intracellular;GO:0005634//nucleus;GO:0005737//cytoplasm;GO:0005829//cytosol;GO:0005856//cytoskeleton;GO:0005903//brush border;GO:0005911//cell-cell junction;GO:0005925//focal adhesion;GO:0015629//actin cytoskeleton;GO:0016604//nuclear body;GO:0030018//Z disc;GO:0030054//cell junction;GO:0030863//…	GO:0000977//RNA polymerase II regulatory region sequence-specific DNA binding;GO:0001882//nucleoside binding;GO:0003713//transcription coactivator activity;GO:0003723//RNA binding;GO:0003779//actin binding;GO:0005178//integrin binding;GO:0005509//calcium ion binding;GO:0005515//protein binding;GO:0030374//ligand-dependent nuclear receptor transcription coactivator activity;GO:0031490//chromatin D…	GO:0001666//response to hypoxia;GO:0002576//platelet degranulation;GO:0015031//protein transport;GO:0030050//vesicle transport along actin filament;GO:0030335//positive regulation of cell migration;GO:0032417//positive regulation of sodium:proton antiporter activity;GO:0033209//tumor necrosis factor-mediated signaling pathway;GO:0035357//peroxisome proliferator activated receptor signaling pathwa…
ENSG00000135926	2416	2467	875	734	56.65	55.54	20.97	22.1	56.095	21.535	-1.38119	7.15452e-37	3.53834e-35	TMBIM1	transmembrane BAX inhibitor motif containing 1 [Source:HGNC Symbol;Acc:HGNC:23410]	-	-	-	-	GO:0005764//lysosome;GO:0005765//lysosomal membrane;GO:0005768//endosome;GO:0005794//Golgi apparatus;GO:0005886//plasma membrane;GO:0010008//endosome membrane;GO:0016020//membrane;GO:0016021//integral component of membrane;GO:0035579//specific granule membrane;GO:0043231//intracellular membrane-bounded organelle;GO:0070062//extracellular exosome	GO:0005123//death receptor binding	GO:0043086//negative regulation of catalytic activity;GO:0043312//neutrophil degranulation;GO:1902042//negative regulation of extrinsic apoptotic signaling pathway via death domain receptors;GO:1902045//negative regulation of Fas signaling pathway;GO:1903077//negative regulation of protein localization to plasma membrane;GO:2000504//positive regulation of blood vessel remodeling
ENSG00000122863	10775	11223	5568	4164	34.93	34.94	18.45	17.33	34.935	17.89	-0.96552	7.99652e-37	3.94277e-35	CHST3	carbohydrate sulfotransferase 3 [Source:HGNC Symbol;Acc:HGNC:1971]	Metabolism	Glycan biosynthesis and metabolism	ko00532//Glycosaminoglycan biosynthesis - chondroitin sulfate / dermatan sulfate	K01020	GO:0000139//Golgi membrane;GO:0005794//Golgi apparatus;GO:0005802//trans-Golgi network;GO:0016020//membrane;GO:0016021//integral component of membrane	GO:0001517//N-acetylglucosamine 6-O-sulfotransferase activity;GO:0008146//sulfotransferase activity;GO:0008459//chondroitin 6-sulfotransferase activity;GO:0016740//transferase activity	GO:0005975//carbohydrate metabolic process;GO:0006044//N-acetylglucosamine metabolic process;GO:0006790//sulfur compound metabolic process;GO:0030206//chondroitin sulfate biosynthetic process
ENSG00000112658	3791	4201	8762	6540	20.39	21.69	48.15	45.15	21.04	46.65	1.14874	9.03985e-37	4.44373e-35	SRF	serum response factor [Source:HGNC Symbol;Acc:HGNC:11291]	Environmental Information Processing;Human Diseases;Human Diseases;Environmental Information Processing	Signal transduction;Infectious diseases;Cancers;Signal transduction	ko04010//MAPK signaling pathway;ko05166//HTLV-I infection;ko05203//Viral carcinogenesis;ko04022//cGMP - PKG signaling pathway	K04378;K04378;K04378;K04378	GO:0000790//nuclear chromatin;GO:0005634//nucleus;GO:0005654//nucleoplasm;GO:0005737//cytoplasm	GO:0000978//RNA polymerase II core promoter proximal region sequence-specific DNA binding;GO:0000981//RNA polymerase II transcription factor activity, sequence-specific DNA binding;GO:0000987//core promoter proximal region sequence-specific DNA binding;GO:0001228//transcriptional activator activity, RNA polymerase II transcription regulatory region sequence-specific binding;GO:0003677//DNA bindin…	GO:0001569//patterning of blood vessels;GO:0001666//response to hypoxia;GO:0001701//in utero embryonic development;GO:0001707//mesoderm formation;GO:0001764//neuron migration;GO:0001829//trophectodermal cell differentiation;GO:0001947//heart looping;GO:0002011//morphogenesis of an epithelial sheet;GO:0002042//cell migration involved in sprouting angiogenesis;GO:0002521//leukocyte differentiation;…
ENSG00000164463	169	197	927	735	1.23	1.37	6.87	6.84	1.3	6.855	2.39865	9.54996e-37	4.68034e-35	CREBRF	CREB3 regulatory factor [Source:HGNC Symbol;Acc:HGNC:24050]	-	-	-	-	GO:0005634//nucleus;GO:0005654//nucleoplasm;GO:0016604//nuclear body	GO:0000977//RNA polymerase II regulatory region sequence-specific DNA binding;GO:0000981//RNA polymerase II transcription factor activity, sequence-specific DNA binding;GO:0001228//transcriptional activator activity, RNA polymerase II transcription regulatory region sequence-specific binding;GO:0003700//transcription factor activity, sequence-specific DNA binding;GO:0005515//protein binding	GO:0006355//regulation of transcription, DNA-templated;GO:0006986//response to unfolded protein;GO:0030968//endoplasmic reticulum unfolded protein response;GO:0042711//maternal behavior;GO:0045944//positive regulation of transcription from RNA polymerase II promoter;GO:1900170//negative regulation of glucocorticoid mediated signaling pathway;GO:1902213//positive regulation of prolactin signaling …
ENSG00000107731	344	402	1431	1103	1.17	1.31	4.97	4.81	1.24	4.89	1.97949	1.33859e-36	6.54058e-35	UNC5B	unc-5 netrin receptor B [Source:HGNC Symbol;Acc:HGNC:12568]	Organismal Systems	Development	ko04360//Axon guidance	K07521	GO:0005886//plasma membrane;GO:0016020//membrane;GO:0016021//integral component of membrane;GO:0045121//membrane raft	GO:0005042//netrin receptor activity;GO:0005515//protein binding	GO:0001525//angiogenesis;GO:0006915//apoptotic process;GO:0007165//signal transduction;GO:0007275//multicellular organism development;GO:0014068//positive regulation of phosphatidylinositol 3-kinase signaling;GO:0033564//anterior/posterior axon guidance;GO:0038007//netrin-activated signaling pathway;GO:0043524//negative regulation of neuron apoptotic process;GO:2001240//negative regulation of ext…
ENSG00000134070	315	289	1326	981	2.04	1.8	8.79	8.17	1.92	8.48	2.14296	1.4928e-36	7.27225e-35	IRAK2	interleukin 1 receptor associated kinase 2 [Source:HGNC Symbol;Acc:HGNC:6113]	Human Diseases;Organismal Systems	Infectious diseases;Nervous system	ko05152//Tuberculosis;ko04722//Neurotrophin signaling pathway	K04731;K04731	GO:0005634//nucleus;GO:0005737//cytoplasm;GO:0005829//cytosol;GO:0005886//plasma membrane;GO:0010008//endosome membrane	GO:0000166//nucleotide binding;GO:0004672//protein kinase activity;GO:0004674//protein serine/threonine kinase activity;GO:0005515//protein binding;GO:0005524//ATP binding;GO:0042803//protein homodimerization activity;GO:0046982//protein heterodimerization activity	GO:0000187//activation of MAPK activity;GO:0001959//regulation of cytokine-mediated signaling pathway;GO:0002224//toll-like receptor signaling pathway;GO:0002755//MyD88-dependent toll-like receptor signaling pathway;GO:0006468//protein phosphorylation;GO:0006954//inflammatory response;GO:0007165//signal transduction;GO:0007249//I-kappaB kinase/NF-kappaB signaling;GO:0007254//JNK cascade;GO:001922…
ENSG00000118705	15893	16123	8517	6449	279.84	272.59	153.25	145.79	276.215	149.52	-0.885453	2.27308e-36	1.10404e-34	RPN2	ribophorin II [Source:HGNC Symbol;Acc:HGNC:10382]	Metabolism;Genetic Information Processing;Metabolism	Global and overview maps;Folding, sorting and degradation;Glycan biosynthesis and metabolism	ko01100//Metabolic pathways;ko04141//Protein processing in endoplasmic reticulum;ko00510//N-Glycan biosynthesis	K12667;K12667;K12667	GO:0000421//autophagosome membrane;GO:0005783//endoplasmic reticulum;GO:0005789//endoplasmic reticulum membrane;GO:0005791//rough endoplasmic reticulum;GO:0008250//oligosaccharyltransferase complex;GO:0016020//membrane;GO:0016021//integral component of membrane	GO:0004579//dolichyl-diphosphooligosaccharide-protein glycotransferase activity;GO:0005515//protein binding;GO:0043022//ribosome binding	GO:0006464//cellular protein modification process;GO:0006486//protein glycosylation;GO:0006487//protein N-linked glycosylation;GO:0007568//aging;GO:0018279//protein N-linked glycosylation via asparagine;GO:0042493//response to drug
ENSG00000173456	6629	6930	3339	2773	53.75	53.95	27.67	28.87	53.85	28.27	-0.929674	3.09924e-36	1.50083e-34	RNF26	ring finger protein 26 [Source:HGNC Symbol;Acc:HGNC:14646]	-	-	-	-	GO:0005783//endoplasmic reticulum;GO:0005789//endoplasmic reticulum membrane;GO:0016020//membrane;GO:0016021//integral component of membrane	GO:0005515//protein binding;GO:0008270//zinc ion binding;GO:0016740//transferase activity;GO:0046872//metal ion binding;GO:0061630//ubiquitin protein ligase activity	GO:0007032//endosome organization;GO:0016567//protein ubiquitination;GO:0032479//regulation of type I interferon production;GO:0050687//negative regulation of defense response to virus;GO:0070979//protein K11-linked ubiquitination
ENSG00000108840	2226	2343	5386	3948	21.35	21.58	52.8	48.62	21.465	50.71	1.24028	3.38309e-36	1.63342e-34	HDAC5	histone deacetylase 5 [Source:HGNC Symbol;Acc:HGNC:14068]	Human Diseases;Human Diseases;Human Diseases;Human Diseases;Environmental Information Processing	Infectious diseases;Cancers;Infectious diseases;Substance dependence;Signal transduction	ko05165//Human papillomavirus infection;ko05203//Viral carcinogenesis;ko05169//Epstein-Barr virus infection;ko05034//Alcoholism;ko04371//Apelin signaling pathway	K11406;K11406;K11406;K11406;K11406	GO:0000118//histone deacetylase complex;GO:0005634//nucleus;GO:0005654//nucleoplasm;GO:0005737//cytoplasm;GO:0005794//Golgi apparatus;GO:0005829//cytosol;GO:0016607//nuclear speck;GO:0032991//macromolecular complex	GO:0000978//RNA polymerase II core promoter proximal region sequence-specific DNA binding;GO:0001085//RNA polymerase II transcription factor binding;GO:0003682//chromatin binding;GO:0004407//histone deacetylase activity;GO:0005080//protein kinase C binding;GO:0005515//protein binding;GO:0008134//transcription factor binding;GO:0016787//hydrolase activity;GO:0032041//NAD-dependent histone deacetyl…	GO:0000122//negative regulation of transcription from RNA polymerase II promoter;GO:0006325//chromatin organization;GO:0006338//chromatin remodeling;GO:0006342//chromatin silencing;GO:0006476//protein deacetylation;GO:0006954//inflammatory response;GO:0010830//regulation of myotube differentiation;GO:0010832//negative regulation of myotube differentiation;GO:0014823//response to activity;GO:00165…
ENSG00000102024	6693	6871	3140	2695	81.26	80.1	38.96	42.01	80.68	40.485	-0.994824	3.96138e-36	1.90697e-34	PLS3	plastin 3 [Source:HGNC Symbol;Acc:HGNC:9091]	-	-	-	-	GO:0005737//cytoplasm;GO:0005829//cytosol;GO:0005884//actin filament;GO:0005886//plasma membrane;GO:0032432//actin filament bundle	GO:0003779//actin binding;GO:0005509//calcium ion binding;GO:0046872//metal ion binding;GO:0051015//actin filament binding	GO:0051017//actin filament bundle assembly;GO:0051639//actin filament network formation;GO:0060348//bone development
ENSG00000145632	2901	3001	5797	4546	22.79	22.64	46.54	45.86	22.715	46.2	1.02425	4.21262e-36	2.02194e-34	PLK2	polo like kinase 2 [Source:HGNC Symbol;Acc:HGNC:19699]	Environmental Information Processing	Signal transduction	ko04068//FoxO signaling pathway	K08861	GO:0000785//chromatin;GO:0005622//intracellular;GO:0005737//cytoplasm;GO:0005813//centrosome;GO:0005814//centriole;GO:0005829//cytosol;GO:0005856//cytoskeleton;GO:0030425//dendrite;GO:0042995//cell projection	GO:0000166//nucleotide binding;GO:0004672//protein kinase activity;GO:0004674//protein serine/threonine kinase activity;GO:0005515//protein binding;GO:0005524//ATP binding;GO:0016301//kinase activity;GO:0016740//transferase activity;GO:0043008//ATP-dependent protein binding;GO:0044877//macromolecular complex binding	GO:0000082//G1/S transition of mitotic cell cycle;GO:0000278//mitotic cell cycle;GO:0006468//protein phosphorylation;GO:0006977//DNA damage response, signal transduction by p53 class mediator resulting in cell cycle arrest;GO:0007052//mitotic spindle organization;GO:0007093//mitotic cell cycle checkpoint;GO:0007265//Ras protein signal transduction;GO:0007613//memory;GO:0010508//positive regulatio…
ENSG00000116478	9917	10276	5409	4219	160.76	159.94	89.6	87.8	160.35	88.7	-0.854218	5.02825e-36	2.40631e-34	HDAC1	histone deacetylase 1 [Source:HGNC Symbol;Acc:HGNC:4852]	Human Diseases;Human Diseases;Human Diseases;Human Diseases;Human Diseases;Human Diseases;Human Diseases;Human Diseases;Cellular Processes;Organismal Systems;Human Diseases;Human Diseases;Organismal Systems;Environmental Information Processing	Cancers;Infectious diseases;Cancers;Infectious diseases;Neurodegenerative diseases;Cancers;Substance dependence;Cancers;Cell growth and death;Endocrine system;Cancers;Substance dependence;Aging;Signal transduction	ko05200//Pathways in cancer;ko05165//Human papillomavirus infection;ko05203//Viral carcinogenesis;ko05169//Epstein-Barr virus infection;ko05016//Huntington disease;ko05202//Transcriptional misregulation in cancers;ko05034//Alcoholism;ko05206//MicroRNAs in cancer;ko04110//Cell cycle;ko04919//Thyroid hormone signaling pathway;ko05220//Chronic myeloid leukemia;ko05031//Amphetamine addiction;ko04213/…	K06067;K06067;K06067;K06067;K06067;K06067;K06067;K06067;K06067;K06067;K06067;K06067;K06067;K06067	GO:0000118//histone deacetylase complex;GO:0000785//chromatin;GO:0000790//nuclear chromatin;GO:0000792//heterochromatin;GO:0005634//nucleus;GO:0005654//nucleoplasm;GO:0005667//transcription factor complex;GO:0005737//cytoplasm;GO:0005829//cytosol;GO:0016580//Sin3 complex;GO:0016581//NuRD complex;GO:0017053//transcriptional repressor complex;GO:0032991//macromolecular complex;GO:0043025//neuronal …	GO:0000976//transcription regulatory region sequence-specific DNA binding;GO:0000978//RNA polymerase II core promoter proximal region sequence-specific DNA binding;GO:0000979//RNA polymerase II core promoter sequence-specific DNA binding;GO:0000980//RNA polymerase II distal enhancer sequence-specific DNA binding;GO:0001046//core promoter sequence-specific DNA binding;GO:0001085//RNA polymerase II…	GO:0000122//negative regulation of transcription from RNA polymerase II promoter;GO:0006325//chromatin organization;GO:0006338//chromatin remodeling;GO:0006346//methylation-dependent chromatin silencing;GO:0006357//regulation of transcription from RNA polymerase II promoter;GO:0006476//protein deacetylation;GO:0007492//endoderm development;GO:0007596//blood coagulation;GO:0007623//circadian rhyth…
ENSG00000067182	7180	7148	3558	2855	125.33	119.81	63.47	63.98	122.57	63.725	-0.943675	5.04556e-36	2.40751e-34	TNFRSF1A	TNF receptor superfamily member 1A [Source:HGNC Symbol;Acc:HGNC:11916]	Human Diseases;Environmental Information Processing;Environmental Information Processing;Human Diseases;Human Diseases;Human Diseases;Human Diseases;Human Diseases;Human Diseases;Human Diseases;Cellular Processes;Environmental Information Processing;Human Diseases;Cellular Processes;Human Diseases;Human Diseases;Organismal Systems;Environmental Information Processing;Human Diseases;Environmental …	Infectious diseases;Signal transduction;Signaling molecules and interaction;Infectious diseases;Infectious diseases;Infectious diseases;Infectious diseases;Infectious diseases;Neurodegenerative diseases;Infectious diseases;Cell growth and death;Signal transduction;Endocrine and metabolic diseases;Cell growth and death;Cardiovascular diseases;Infectious diseases;Development;Signal transduction;Inf…	ko05165//Human papillomavirus infection;ko04010//MAPK signaling pathway;ko04060//Cytokine-cytokine receptor interaction;ko05166//HTLV-I infection;ko05163//Human cytomegalovirus infection;ko05167//Kaposi sarcoma-associated herpesvirus infection;ko05168//Herpes simplex infection;ko05152//Tuberculosis;ko05010//Alzheimer disease;ko05164//Influenza A;ko04217//Necroptosis;ko04150//mTOR signaling pathwa…	K03158;K03158;K03158;K03158;K03158;K03158;K03158;K03158;K03158;K03158;K03158;K03158;K03158;K03158;K03158;K03158;K03158;K03158;K03158;K03158;K03158;K03158;K03158;K03158;K03158;K03158	GO:0000139//Golgi membrane;GO:0002947//tumor necrosis factor receptor superfamily complex;GO:0005576//extracellular region;GO:0005615//extracellular space;GO:0005739//mitochondrion;GO:0005794//Golgi apparatus;GO:0005886//plasma membrane;GO:0005887//integral component of plasma membrane;GO:0009986//cell surface;GO:0016020//membrane;GO:0016021//integral component of membrane;GO:0043235//receptor co…	GO:0005031//tumor necrosis factor-activated receptor activity;GO:0005515//protein binding;GO:0043120//tumor necrosis factor binding	GO:0003176//aortic valve development;GO:0003177//pulmonary valve development;GO:0003332//negative regulation of extracellular matrix constituent secretion;GO:0006693//prostaglandin metabolic process;GO:0006915//apoptotic process;GO:0006952//defense response;GO:0006954//inflammatory response;GO:0007165//signal transduction;GO:0007166//cell surface receptor signaling pathway;GO:0007249//I-kappaB ki…
ENSG00000137270	12	9	398	321	0.1	0.07	3.32	3.37	0.085	3.345	5.2984	8.6879e-36	4.13336e-34	GCM1	glial cells missing homolog 1 [Source:HGNC Symbol;Acc:HGNC:4197]	Organismal Systems	Endocrine system	ko04928//Parathyroid hormone synthesis, secretion and action	K21598	GO:0005634//nucleus;GO:0005667//transcription factor complex	GO:0000978//RNA polymerase II core promoter proximal region sequence-specific DNA binding;GO:0000981//RNA polymerase II transcription factor activity, sequence-specific DNA binding;GO:0001228//transcriptional activator activity, RNA polymerase II transcription regulatory region sequence-specific binding;GO:0003677//DNA binding;GO:0003700//transcription factor activity, sequence-specific DNA bindi…	GO:0006355//regulation of transcription, DNA-templated;GO:0006366//transcription from RNA polymerase II promoter;GO:0007275//multicellular organism development;GO:0009653//anatomical structure morphogenesis;GO:0045944//positive regulation of transcription from RNA polymerase II promoter;GO:0060018//astrocyte fate commitment;GO:0060143//positive regulation of syncytium formation by plasma membrane…
ENSG00000113368	14334	15312	7169	6246	187.3	192.11	95.73	104.78	189.705	100.255	-0.920084	9.02877e-36	4.283e-34	LMNB1	lamin B1 [Source:HGNC Symbol;Acc:HGNC:6637]	Cellular Processes	Cell growth and death	ko04210//Apoptosis	K07611	GO:0005634//nucleus;GO:0005635//nuclear envelope;GO:0005637//nuclear inner membrane;GO:0005638//lamin filament;GO:0005654//nucleoplasm;GO:0005882//intermediate filament;GO:0016020//membrane;GO:0016363//nuclear matrix;GO:0031965//nuclear membrane	GO:0003690//double-stranded DNA binding;GO:0005198//structural molecule activity;GO:0005515//protein binding;GO:0043274//phospholipase binding;GO:1990837//sequence-specific double-stranded DNA binding	GO:0035722//interleukin-12-mediated signaling pathway
ENSG00000124635	40	37	483	376	1.56	1.38	19.24	18.82	1.47	19.03	3.69439	9.464e-36	4.47641e-34	HIST1H2BJ	histone cluster 1 H2B family member j [Source:HGNC Symbol;Acc:HGNC:4761]	Human Diseases;Human Diseases;Human Diseases	Cancers;Substance dependence;Immune diseases	ko05203//Viral carcinogenesis;ko05034//Alcoholism;ko05322//Systemic lupus erythematosus	K11252;K11252;K11252	GO:0000786//nucleosome;GO:0005615//extracellular space;GO:0005634//nucleus;GO:0005654//nucleoplasm;GO:0005694//chromosome;GO:0005829//cytosol;GO:0005886//plasma membrane	GO:0001530//lipopolysaccharide binding;GO:0003677//DNA binding;GO:0005515//protein binding;GO:0046982//protein heterodimerization activity	GO:0002227//innate immune response in mucosa;GO:0006334//nucleosome assembly;GO:0010804//negative regulation of tumor necrosis factor-mediated signaling pathway;GO:0016567//protein ubiquitination;GO:0019731//antibacterial humoral response;GO:0031640//killing of cells of other organism;GO:0042742//defense response to bacterium;GO:0050829//defense response to Gram-negative bacterium;GO:0050830//def…
ENSG00000150893	4175	4449	1966	1550	5.87	6.01	2.83	2.8	5.94	2.815	-1.07733	1.03359e-35	4.87467e-34	FREM2	FRAS1 related extracellular matrix protein 2 [Source:HGNC Symbol;Acc:HGNC:25396]	-	-	-	-	GO:0005604//basement membrane;GO:0005886//plasma membrane;GO:0016020//membrane;GO:0016021//integral component of membrane;GO:0070062//extracellular exosome	GO:0046872//metal ion binding	GO:0001654//eye development;GO:0002009//morphogenesis of an epithelium;GO:0007154//cell communication;GO:0007155//cell adhesion;GO:0007275//multicellular organism development;GO:0007507//heart development;GO:0042733//embryonic digit morphogenesis;GO:0048839//inner ear development
ENSG00000104859	3040	3248	6586	4976	42.72	43.83	94.58	89.78	43.275	92.18	1.09092	1.11682e-35	5.25196e-34	CLASRP	CLK4 associating serine/arginine rich protein [Source:HGNC Symbol;Acc:HGNC:17731]	-	-	-	-	GO:0005634//nucleus;GO:0005654//nucleoplasm	GO:0005515//protein binding	GO:0006397//mRNA processing;GO:0008380//RNA splicing
ENSG00000029993	3890	4074	1800	1427	68.66	69.05	32.47	32.34	68.855	32.405	-1.08734	1.51754e-35	7.11582e-34	HMGB3	high mobility group box 3 [Source:HGNC Symbol;Acc:HGNC:5004]	-	-	-	-	GO:0000790//nuclear chromatin;GO:0005634//nucleus;GO:0005694//chromosome;GO:0005737//cytoplasm	GO:0000400//four-way junction DNA binding;GO:0003677//DNA binding;GO:0003690//double-stranded DNA binding;GO:0003723//RNA binding;GO:0005515//protein binding;GO:0008134//transcription factor binding;GO:0008301//DNA binding, bending	GO:0002376//immune system process;GO:0006310//DNA recombination;GO:0006338//chromatin remodeling;GO:0006357//regulation of transcription from RNA polymerase II promoter;GO:0007275//multicellular organism development;GO:0032392//DNA geometric change;GO:0045087//innate immune response;GO:0045089//positive regulation of innate immune response;GO:0045944//positive regulation of transcription from RNA…
ENSG00000065308	14779	15517	7774	6662	48.34	48.74	25.99	27.98	48.54	26.985	-0.847016	1.68505e-35	7.87855e-34	TRAM2	translocation associated membrane protein 2 [Source:HGNC Symbol;Acc:HGNC:16855]	-	-	-	-	GO:0005623//cell;GO:0005791//rough endoplasmic reticulum;GO:0016020//membrane;GO:0016021//integral component of membrane	GO:0005515//protein binding	GO:0006616//SRP-dependent cotranslational protein targeting to membrane, translocation;GO:0015031//protein transport;GO:0032964//collagen biosynthetic process;GO:0045048//protein insertion into ER membrane
ENSG00000070495	1736	1783	4048	3054	11.41	11.25	27.19	25.77	11.33	26.48	1.22476	1.71976e-35	8.01784e-34	JMJD6	jumonji domain containing 6, arginine demethylase and lysine hydroxylase [Source:HGNC Symbol;Acc:HGNC:19355]	-	-	-	-	GO:0005634//nucleus;GO:0005654//nucleoplasm;GO:0005730//nucleolus;GO:0005737//cytoplasm;GO:0005829//cytosol;GO:0005886//plasma membrane;GO:1990904//ribonucleoprotein complex	GO:0003713//transcription coactivator activity;GO:0003723//RNA binding;GO:0003727//single-stranded RNA binding;GO:0005506//iron ion binding;GO:0005515//protein binding;GO:0016491//oxidoreductase activity;GO:0032451//demethylase activity;GO:0032452//histone demethylase activity;GO:0033746//histone demethylase activity (H3-R2 specific);GO:0033749//histone demethylase activity (H4-R3 specific);GO:00…	GO:0001568//blood vessel development;GO:0001822//kidney development;GO:0002040//sprouting angiogenesis;GO:0006325//chromatin organization;GO:0006397//mRNA processing;GO:0006482//protein demethylation;GO:0007166//cell surface receptor signaling pathway;GO:0007275//multicellular organism development;GO:0007507//heart development;GO:0008380//RNA splicing;GO:0018395//peptidyl-lysine hydroxylation to …
ENSG00000013588	81	105	725	545	0.67	0.84	6.14	5.8	0.755	5.97	2.98318	1.7253e-35	8.02069e-34	GPRC5A	G protein-coupled receptor class C group 5 member A [Source:HGNC Symbol;Acc:HGNC:9836]	-	-	-	-	GO:0005730//nucleolus;GO:0005886//plasma membrane;GO:0005887//integral component of plasma membrane;GO:0016020//membrane;GO:0016021//integral component of membrane;GO:0030659//cytoplasmic vesicle membrane;GO:0031410//cytoplasmic vesicle;GO:0031982//vesicle;GO:0043231//intracellular membrane-bounded organelle;GO:0043235//receptor complex;GO:0070062//extracellular exosome	GO:0004930//G-protein coupled receptor activity;GO:0005515//protein binding;GO:0030295//protein kinase activator activity;GO:0045296//cadherin binding	GO:0007165//signal transduction;GO:0007175//negative regulation of epidermal growth factor-activated receptor activity;GO:0007186//G-protein coupled receptor signaling pathway;GO:0032147//activation of protein kinase activity
ENSG00000131459	3569	3598	7135	5474	55.66	53.88	113.71	109.6	54.77	111.655	1.02759	1.74637e-35	8.09551e-34	GFPT2	glutamine-fructose-6-phosphate transaminase 2 [Source:HGNC Symbol;Acc:HGNC:4242]	Metabolism;Human Diseases;Metabolism;Metabolism	Global and overview maps;Endocrine and metabolic diseases;Carbohydrate metabolism;Amino acid metabolism	ko01100//Metabolic pathways;ko04931//Insulin resistance;ko00520//Amino sugar and nucleotide sugar metabolism;ko00250//Alanine, aspartate and glutamate metabolism	K00820;K00820;K00820;K00820	GO:0005829//cytosol	GO:0004360//glutamine-fructose-6-phosphate transaminase (isomerizing) activity;GO:0005515//protein binding;GO:0008483//transaminase activity;GO:0016740//transferase activity;GO:0097367//carbohydrate derivative binding	GO:0006002//fructose 6-phosphate metabolic process;GO:0006047//UDP-N-acetylglucosamine metabolic process;GO:0006048//UDP-N-acetylglucosamine biosynthetic process;GO:0006112//energy reserve metabolic process;GO:0006487//protein N-linked glycosylation;GO:0006541//glutamine metabolic process;GO:1901135//carbohydrate derivative metabolic process;GO:1901137//carbohydrate derivative biosynthetic proces…
ENSG00000136152	1664	1771	3658	3104	11.92	12.18	26.79	28.56	12.05	27.675	1.19955	2.69675e-35	1.24656e-33	COG3	component of oligomeric golgi complex 3 [Source:HGNC Symbol;Acc:HGNC:18619]	-	-	-	-	GO:0000139//Golgi membrane;GO:0005794//Golgi apparatus;GO:0005801//cis-Golgi network;GO:0005829//cytosol;GO:0005886//plasma membrane;GO:0016020//membrane;GO:0017119//Golgi transport complex;GO:0032580//Golgi cisterna membrane;GO:0032588//trans-Golgi network membrane	GO:0005515//protein binding;GO:0008565//protein transporter activity	GO:0006486//protein glycosylation;GO:0006886//intracellular protein transport;GO:0006888//ER to Golgi vesicle-mediated transport;GO:0006890//retrograde vesicle-mediated transport, Golgi to ER;GO:0006891//intra-Golgi vesicle-mediated transport;GO:0007030//Golgi organization;GO:0015031//protein transport;GO:0033365//protein localization to organelle;GO:0050821//protein stabilization
ENSG00000163430	5729	5823	2152	1988	59.45	58.01	22.82	26.48	58.73	24.65	-1.25251	3.02391e-35	1.39382e-33	FSTL1	follistatin like 1 [Source:HGNC Symbol;Acc:HGNC:3972]	-	-	-	-	GO:0005576//extracellular region;GO:0005615//extracellular space;GO:0005788//endoplasmic reticulum lumen;GO:0070062//extracellular exosome	GO:0005509//calcium ion binding;GO:0005515//protein binding;GO:0008201//heparin binding	GO:0030509//BMP signaling pathway;GO:0042594//response to starvation;GO:0043687//post-translational protein modification;GO:0044267//cellular protein metabolic process
ENSG00000176087	10906	11736	6102	4883	98.6	101.87	56.37	56.68	100.235	56.525	-0.826425	5.7764e-35	2.65502e-33	SLC35A4	solute carrier family 35 member A4 [Source:HGNC Symbol;Acc:HGNC:20753]	-	-	-	-	GO:0000139//Golgi membrane;GO:0005794//Golgi apparatus;GO:0016020//membrane;GO:0016021//integral component of membrane;GO:0030173//integral component of Golgi membrane	GO:0015136//sialic acid transmembrane transporter activity;GO:0015165//pyrimidine nucleotide-sugar transmembrane transporter activity	GO:0008643//carbohydrate transport;GO:0015739//sialic acid transport;GO:0032056//positive regulation of translation in response to stress;GO:0090481//pyrimidine nucleotide-sugar transmembrane transport
ENSG00000114796	417	448	1381	1178	6.27	6.47	21.23	22.75	6.37	21.99	1.78748	8.35471e-35	3.82928e-33	KLHL24	kelch like family member 24 [Source:HGNC Symbol;Acc:HGNC:25947]	-	-	-	-	GO:0005737//cytoplasm;GO:0005912//adherens junction;GO:0030054//cell junction;GO:0030057//desmosome;GO:0030424//axon;GO:0031463//Cul3-RING ubiquitin ligase complex;GO:0042995//cell projection;GO:0043204//perikaryon	GO:0005515//protein binding	GO:0016567//protein ubiquitination;GO:0045109//intermediate filament organization;GO:0051865//protein autoubiquitination;GO:2000312//regulation of kainate selective glutamate receptor activity
ENSG00000274641	14	6	407	364	0.83	0.34	24.67	27.72	0.585	26.195	5.48471	3.30023e-34	1.50837e-32	HIST1H2BO	histone cluster 1 H2B family member o [Source:HGNC Symbol;Acc:HGNC:4758]	Human Diseases;Human Diseases;Human Diseases	Cancers;Substance dependence;Immune diseases	ko05203//Viral carcinogenesis;ko05034//Alcoholism;ko05322//Systemic lupus erythematosus	K11252;K11252;K11252	GO:0000786//nucleosome;GO:0005634//nucleus;GO:0005654//nucleoplasm;GO:0005694//chromosome;GO:0005829//cytosol	GO:0003677//DNA binding;GO:0046982//protein heterodimerization activity	GO:0006334//nucleosome assembly;GO:0016567//protein ubiquitination
ENSG00000106105	6793	6733	11951	9510	103.79	98.77	186.59	186.54	101.28	186.565	0.881329	3.75541e-34	1.7116e-32	GARS	glycyl-tRNA synthetase [Source:HGNC Symbol;Acc:HGNC:4162]	Genetic Information Processing	Translation	ko00970//Aminoacyl-tRNA biosynthesis	K01880	GO:0005576//extracellular region;GO:0005737//cytoplasm;GO:0005739//mitochondrion;GO:0005759//mitochondrial matrix;GO:0005829//cytosol;GO:0030141//secretory granule;GO:0030424//axon;GO:0042995//cell projection;GO:0070062//extracellular exosome	GO:0000166//nucleotide binding;GO:0004081//bis(5'-nucleosyl)-tetraphosphatase (asymmetrical) activity;GO:0004812//aminoacyl-tRNA ligase activity;GO:0004820//glycine-tRNA ligase activity;GO:0005515//protein binding;GO:0005524//ATP binding;GO:0016787//hydrolase activity;GO:0016874//ligase activity;GO:0042802//identical protein binding;GO:0046983//protein dimerization activity	GO:0006412//translation;GO:0006418//tRNA aminoacylation for protein translation;GO:0006426//glycyl-tRNA aminoacylation;GO:0015966//diadenosine tetraphosphate biosynthetic process;GO:0070150//mitochondrial glycyl-tRNA aminoacylation
[truncated: 19,327 more rows]

## Sheet: 373
id	373-NC-1_count	373-NC-2_count	373-AKT3-1_count	373-AKT3-2_count	373-NC-1_fpkm	373-NC-2_fpkm	373-AKT3-1_fpkm	373-AKT3-2_fpkm	373-NC_mean	373-AKT3_mean	log2(fc)	PValue	FDR	Symbol	Description	KEGG_A_class	KEGG_B_class	Pathway	K_ID	GO Component	GO Function	GO Process
[truncated: 19,684 more rows]
